# Supplementary material for: Transcriptomic and Structural Insights into Leaf Variegation Development in Ilex × ‘Solar Flare’
Source: Int J Mol Sci. 2025 Apr 23;26(9):3999. doi: 10.3390/ijms26093999 (PMC12071917; doi:10.3390/ijms26093999)
Supplement: Supplementary file 1 [file ijms-26-03999-s001.zip]

Archive with 6 entries (6 files):
- Table S3.xls
- Table S4.xls
- Table S5.xls
- Table S6.xls
- Table S7.xls
- Tables S1, S2, S8 and Figure S1-S3.pdf
