# Supplementary material for: Transcriptomic and Structural Insights into Leaf Variegation Development in Ilex × ‘Solar Flare’
Source: Int J Mol Sci. 2025 Apr 23;26(9):3999. doi: 10.3390/ijms26093999 (PMC12071917; doi:10.3390/ijms26093999)
Supplement: Supplementary file 1 [file ijms-26-03999-s001.zip › Table S3.xls]

## Sheet: all_compare
gene_id	VG_1_count	VG_2_count	VG_3_count	VY_1_count	VY_2_count	VY_3_count	VG_1_fpkm	VG_2_fpkm	VG_3_fpkm	VY_1_fpkm	VY_2_fpkm	VY_3_fpkm	VGvsVY_VG	VGvsVY_VY	VGvsVY_log2FoldChange	VGvsVY_pvalue	VGvsVY_padj	gene_name	gene_chr	gene_start	gene_end	gene_strand	gene_length	gene_biotype	gene_description	tf_family
Ila06G006300	197743	128272	213487	102863	105659	99142	15116.4	9221.58	14811.8	6917.73	6824.82	6170.1	189172	96110.7	0.97693	2.82E-06	7.26E-05	Ila06G006300	GWHBIST00000006	6199253	6200902	-	983	protein_coding	- && sp|Q02980|RBS_MALSP Ribulose bisphosphate carboxylase small subunit, chloroplastic OS=Malus sp. OX=3751 GN=RBCS PE=2 SV=1 && PF12338:Ribulose-1,5-bisphosphate carboxylase small subunit|PF00101:Ribulose bisphosphate carboxylase, small chain	-
Ila04G005210	154768	138999	152980	95382	91960	90335	6047.87	5108.1	5425.58	3279.03	3036.39	2873.85	156830	86765.2	0.854009	6.10E-10	3.80E-08	Ila04G005210	GWHBIST00000004	17022148	17026530	-	1923	protein_coding	- && sp|Q7X9A0|RCA1_LARTR Ribulose bisphosphate carboxylase/oxygenase activase 1, chloroplastic OS=Larrea tridentata OX=66636 GN=RCA1 PE=1 SV=1 && PF00004:ATPase family associated with various cellular activities (AAA)	AAA
Ila14G001730	103689	78168	125473	70423	73713	65104	3173.82	2250.11	3485.69	1896.36	1906.47	1622.35	107502	65396.9	0.717074	0.000205022	0.00292124	Ila14G001730	GWHBIST00000014	1930647	1938404	+	2455	protein_coding	- && sp|P27141|CAHC_TOBAC Carbonic anhydrase, chloroplastic OS=Nicotiana tabacum OX=4097 PE=2 SV=1 && PF00484:Carbonic anhydrase	-
Ila09G001490	125960	102517	110337	49497	46211	37107	5362.76	4104.67	4263.51	1853.92	1662.41	1286.17	119221	41619.5	1.51831	3.05E-15	5.06E-13	Ila09G001490	GWHBIST00000009	1423748	1427445	-	1765	protein_coding	- && sp|Q944G9|ALFP2_ARATH Fructose-bisphosphate aldolase 2, chloroplastic OS=Arabidopsis thaliana OX=3702 GN=FBA2 PE=1 SV=2 && PF00274:Fructose-bisphosphate aldolase class-I	-
Ila15G017070	99102	95210	89182	64284	60488	51318	7606.77	6872.69	6212.77	4340.88	3923.06	3206.82	99666	55139.1	0.854027	5.34E-07	1.68E-05	Ila15G017070	GWHBIST00000015	45376968	45377946	+	979	protein_coding	- && sp|P27493|CB22_TOBAC Chlorophyll a-b binding protein 21, chloroplastic OS=Nicotiana tabacum OX=4097 GN=CAB21 PE=2 SV=1 && PF00504:Chlorophyll A-B binding protein	-
Ila01G006940	80628	69630	67180	40076	45476	41322	1404.78	1140.89	1062.31	614.275	669.486	586.124	76565.3	39599.5	0.951201	3.96E-09	2.11E-07	Ila01G006940	GWHBIST00000001	8306394	8313812	+	4313	protein_coding	- && sp|O49954|GCSP_SOLTU Glycine dehydrogenase (decarboxylating), mitochondrial OS=Solanum tuberosum OX=4113 GN=GDCSP PE=2 SV=1 && PF02347:Glycine cleavage system P-protein	-
Ila17G011590	38520	36643	23441	25801	29351	30349	909.676	813.8	502.419	536.036	585.681	583.488	34876.7	26642.3	0.388531	0.0855329	0.289116	Ila17G011590	GWHBIST00000017	26729774	26746245	-	3182	protein_coding	- && sp|O24370|LOX21_SOLTU Linoleate 13S-lipoxygenase 2-1, chloroplastic OS=Solanum tuberosum OX=4113 GN=LOX2.1 PE=1 SV=1 && PF01477:PLAT/LH2 domain|PF00305:Lipoxygenase	Lipoxygenase
Ila19G011500	41955	49804	46384	35422	36834	33616	658.461	735.084	660.7	489.076	488.465	429.516	48378.4	33079.3	0.54844	4.35E-05	0.000786658	Ila19G011500	GWHBIST00000019	28207485	28213701	-	4788	protein_coding	- && sp|Q9FNB0|CHLH_ARATH Magnesium-chelatase subunit ChlH, chloroplastic OS=Arabidopsis thaliana OX=3702 GN=CHLH PE=1 SV=1 && PF11965:Domain of unknown function (DUF3479)|PF02514:CobN/Magnesium Chelatase	-
Ila20G007430	34489	35505	40445	46730	42702	36208	1657.08	1604.28	1763.67	1975.23	1733.6	1416.3	38643.6	39357.2	-0.0263898	0.872238	0.954095	Ila20G007430	GWHBIST00000020	8283931	8285996	-	1564	protein_coding	- && sp|P12062|CB26_PETSP Chlorophyll a-b binding protein 37, chloroplastic OS=Petunia sp. OX=4104 GN=CAB37 PE=3 SV=1 && PF00504:Chlorophyll A-B binding protein	-
Ila11G007850	46747	25662	35954	33486	36923	32918	6295.35	3250	4394.44	3967.22	4201.47	3609	38263.5	32269.2	0.245802	0.298504	0.595556	Ila11G007850	GWHBIST00000011	25363646	25365395	+	558	protein_coding	- && sp|P11432|ELI_PEA Early light-induced protein, chloroplastic OS=Pisum sativum OX=3888 PE=2 SV=1 && PF00504:Chlorophyll A-B binding protein	-
Ila18G007100	43542	39155	36161	28567	31422	28405	1294.29	1094.55	975.56	747.042	789.215	687.394	41850	27601.8	0.600456	0.000187722	0.00272759	Ila18G007100	GWHBIST00000018	10498060	10505704	-	2528	protein_coding	- && sp|Q655S1|FTSH2_ORYSJ ATP-dependent zinc metalloprotease FTSH 2, chloroplastic OS=Oryza sativa subsp. japonica OX=39947 GN=FTSH2 PE=3 SV=1 && PF17862:AAA+ lid domain|PF01434:Peptidase family M41|PF00004:ATPase family associated with various cellular activities (AAA)	AAA
Ila10G000370	43359	30768	41229	22043	22000	19490	2005.06	1338.05	1730.37	896.758	859.623	733.747	40543.3	19868.4	1.02899	4.64E-08	1.91E-06	Ila10G000370	GWHBIST00000010	325397	330839	+	1625	protein_coding	- && sp|P12859|G3PB_PEA Glyceraldehyde-3-phosphate dehydrogenase B, chloroplastic OS=Pisum sativum OX=3888 GN=GAPB PE=1 SV=2 && PF02800:Glyceraldehyde 3-phosphate dehydrogenase, C-terminal domain|PF00044:Glyceraldehyde 3-phosphate dehydrogenase, NAD binding domain	-
Ila17G007530	39978	31040	41407	25463	23786	18976	2386.14	1742.3	2243.05	1337.03	1199.59	922.076	39442.9	21380.8	0.88346	7.57E-06	0.000171294	Ila17G007530	GWHBIST00000017	10959383	10961522	-	1259	protein_coding	- && sp|P27522|CB13_SOLLC Chlorophyll a-b binding protein 8, chloroplastic OS=Solanum lycopersicum OX=4081 GN=CAB8 PE=3 SV=1 && PF00504:Chlorophyll A-B binding protein	-
Ila17G018140	40224	39194	27794	33891	41285	34238	1552.46	1422.59	973.589	1150.74	1346.37	1075.8	37847.6	34157.7	0.147982	0.477272	0.747203	Ila17G018140	GWHBIST00000017	40184120	40188800	-	1947	protein_coding	- && sp|Q9LHA8|HS704_ARATH Heat shock 70 kDa protein 4 OS=Arabidopsis thaliana OX=3702 GN=HSP70-4 PE=1 SV=1 && PF00012:Hsp70 protein	HSP70
Ila0G013150	37830	40873	28469	27675	27287	24687	1489.91	1513.86	1017.62	958.886	908.063	791.549	37769.7	24905.9	0.600739	0.00220586	0.020476	Ila0G013150	GWHBIST00000182	69035	74417	-	1908	protein_coding	- && sp|O24339|CATA_SOLAP Catalase OS=Soldanella alpina OX=66308 PE=2 SV=1 && PF00199:Catalase|PF06628:Catalase-related immune-responsive	Catalase
Ila03G001450	29155	22051	33514	24026	23216	19602	1519.32	1080.66	1585.08	1101.47	1022.26	831.616	29664.4	20924.7	0.503532	0.0106136	0.0687124	Ila03G001450	GWHBIST00000003	2095777	2099682	+	1442	protein_coding	- && sp|Q07473|CB4A_ARATH Chlorophyll a-b binding protein CP29.1, chloroplastic OS=Arabidopsis thaliana OX=3702 GN=LHCB4.1 PE=1 SV=1 && PF00504:Chlorophyll A-B binding protein	-
Ila16G005220	31601	34688	36668	26171	25486	20213	1298.34	1340.27	1367.3	945.942	884.762	676.091	36029.9	22512.3	0.678496	4.45E-05	0.000801857	Ila16G005220	GWHBIST00000016	6688540	6690368	-	1829	protein_coding	- && sp|P27493|CB22_TOBAC Chlorophyll a-b binding protein 21, chloroplastic OS=Nicotiana tabacum OX=4097 GN=CAB21 PE=2 SV=1 && PF00504:Chlorophyll A-B binding protein	-
Ila12G005360	29306	20547	37235	23557	21957	18741	1823.02	1202.01	2102.2	1289.17	1154.1	949.104	30434.3	20121.3	0.596987	0.00856871	0.0582454	Ila12G005360	GWHBIST00000012	23461544	23463385	+	1208	protein_coding	- && sp|Q9SQL2|CB24_PEA Chlorophyll a-b binding protein P4, chloroplastic OS=Pisum sativum OX=3888 GN=lhcA-P4 PE=1 SV=1 && PF00504:Chlorophyll A-B binding protein	-
Ila0G009610	30544	40070	33084	19421	20011	18298	1653.63	2040.13	1625.62	924.996	915.415	806.496	36322.2	18039.2	1.00972	9.38E-11	6.60E-09	Ila0G009610	GWHBIST00000030	25209	29375	+	1388	protein_coding	- && sp|Q08298|RD22_ARATH BURP domain protein RD22 OS=Arabidopsis thaliana OX=3702 GN=RD22 PE=2 SV=1 && PF03181:BURP domain	-
Ila05G007240	32904	19506	34384	15870	17387	16444	2172.74	1211.3	2060.65	921.918	970.11	884.002	30457.3	15511.7	0.973426	1.50E-05	0.000310684	Ila05G007240	GWHBIST00000005	22188832	22191487	-	1138	protein_coding	- && sp|P54773|PSBS_SOLLC Photosystem II 22 kDa protein, chloroplastic OS=Solanum lycopersicum OX=4081 GN=PSBS PE=3 SV=1 && PF00504:Chlorophyll A-B binding protein	-
Ila06G003780	29409	26336	32207	22652	21795	19427	982.197	827.169	976.244	665.552	615.053	528.215	30818.4	19983.1	0.625018	5.48E-05	0.000954148	Ila06G003780	GWHBIST00000006	3650311	3653371	-	2250	protein_coding	- && sp|Q40459|PSBO_TOBAC Oxygen-evolving enhancer protein 1, chloroplastic OS=Nicotiana tabacum OX=4097 GN=PSBO PE=2 SV=1 && PF01716:Manganese-stabilising protein / photosystem II polypeptide	-
Ila12G008930	26668	28491	23291	23727	24275	23621	586.986	589.754	465.281	459.449	451.476	423.275	27585.5	22365.2	0.302645	0.0488662	0.200295	Ila12G008930	GWHBIST00000012	27886379	27893728	-	3414	protein_coding	- && sp|P31542|CLPAB_SOLLC ATP-dependent Clp protease ATP-binding subunit ClpA homolog CD4B, chloroplastic OS=Solanum lycopersicum OX=4081 GN=CD4B PE=3 SV=1 && PF17871:AAA lid domain|PF00004:ATPase family associated with various cellular activities (AAA)|PF10431:C-terminal, D2-small domain, of ClpB protein|PF07724:AAA domain (Cdc48 subfamily)|PF02861:Clp amino terminal domain, pathogenicity islan…	Clp_N
Ila19G012640	31062	24471	27770	19351	20287	19821	424.933	314.825	344.792	232.89	234.502	220.752	29304.4	18560.1	0.658904	3.65E-05	0.000676418	Ila19G012640	GWHBIST00000019	29852578	29897244	-	5493	protein_coding	- && sp|Q9ZNZ7|GLTB1_ARATH Ferredoxin-dependent glutamate synthase 1, chloroplastic/mitochondrial OS=Arabidopsis thaliana OX=3702 GN=GLU1 PE=1 SV=3 && PF04898:Glutamate synthase central domain|PF00310:Glutamine amidotransferases class-II|PF01645:Conserved region in glutamate synthase|PF01493:GXGXG motif	GATase_2
Ila02G010080	35187	36251	25155	21821	24419	22973	1399.01	1355.46	907.722	763.257	820.36	743.608	34073.7	21597.1	0.657814	0.000816596	0.00920049	Ila02G010080	GWHBIST00000002	20556017	20560725	+	1890	protein_coding	- && sp|Q9FYV1|INO1_SESIN Inositol-3-phosphate synthase OS=Sesamum indicum OX=4182 PE=2 SV=1 && PF07994:Myo-inositol-1-phosphate synthase|PF01658:Myo-inositol-1-phosphate synthase	-
Ila18G011730	32643	42291	27745	14354	16015	14889	842.942	1027.03	650.253	326.09	349.44	313.012	36098.8	14124.8	1.35371	2.77E-12	2.66E-10	Ila18G011730	GWHBIST00000018	30282972	30289868	-	2910	protein_coding	- && sp|Q3KTM0|FRO7_ARATH Ferric reduction oxidase 7, chloroplastic OS=Arabidopsis thaliana OX=3702 GN=FRO7 PE=2 SV=1 && PF01794:Ferric reductase like transmembrane component|PF08022:FAD-binding domain|PF08030:Ferric reductase NAD binding domain	FAD_binding_8
Ila07G000880	29281	19399	30294	18982	19050	17127	1193.88	743.843	1121.04	680.886	656.309	568.518	27714.4	17245.3	0.684431	0.000825127	0.00927157	Ila07G000880	GWHBIST00000007	6478575	6482958	-	1843	protein_coding	- && sp|P25856|G3PA1_ARATH Glyceraldehyde-3-phosphate dehydrogenase GAPA1, chloroplastic OS=Arabidopsis thaliana OX=3702 GN=GAPA1 PE=1 SV=3 && PF00044:Glyceraldehyde 3-phosphate dehydrogenase, NAD binding domain|PF02800:Glyceraldehyde 3-phosphate dehydrogenase, C-terminal domain	-
Ila07G010370	36692	26819	20984	8491	6060	6080	2751.72	1891.48	1428.27	560.207	384.011	371.214	29953.7	6471.45	2.21059	6.58E-17	1.34E-14	Ila07G010370	GWHBIST00000007	25036703	25039476	-	1002	protein_coding	- && sp|Q9XGN4|GOLS1_AJURE Galactinol synthase 1 OS=Ajuga reptans OX=38596 GN=GOLS1 PE=1 SV=1 && PF01501:Glycosyl transferase family 8	Glyco_transf_8
Ila20G013650	24171	15794	26006	20348	19840	19429	1471.91	904.49	1437.3	1090.09	1020.86	963.215	23133.6	18626.4	0.312643	0.130888	0.376472	Ila20G013650	GWHBIST00000020	27763040	27766852	-	1234	protein_coding	- && sp|Q7DM39|PSBP1_TOBAC Oxygen-evolving enhancer protein 2-1, chloroplastic OS=Nicotiana tabacum OX=4097 GN=PSBP1 PE=3 SV=2 && PF01789:PsbP	-
Ila15G022470	19993	67504	23181	16320	24265	19835	877.556	2786.46	923.462	630.194	899.943	708.788	38681.1	18821.6	1.03923	0.0915687	0.301637	Ila15G022470	GWHBIST00000015	55020344	55023198	-	1712	protein_coding	- && sp|Q9SB81|PER42_ARATH Peroxidase 42 OS=Arabidopsis thaliana OX=3702 GN=PER42 PE=1 SV=2 && PF00141:Peroxidase	-
Ila08G005260	21678	14110	24890	26251	25595	23929	1351.86	827.498	1408.73	1440.18	1348.67	1214.86	21249.7	23688.4	-0.156734	0.471111	0.743273	Ila08G005260	GWHBIST00000008	11876657	11882473	-	1205	protein_coding	- && sp|Q9XF89|CB5_ARATH Chlorophyll a-b binding protein CP26, chloroplastic OS=Arabidopsis thaliana OX=3702 GN=LHCB5 PE=1 SV=1 && PF00504:Chlorophyll A-B binding protein	-
Ila05G015880	21700	20167	29648	21492	18051	17278	1471.7	1286.26	1824.93	1282.32	1034.43	953.985	24954.4	17793.5	0.487965	0.0100301	0.0659928	Ila05G015880	GWHBIST00000005	32565820	32566927	-	1108	protein_coding	- && sp|P00289|PLAS_SPIOL Plastocyanin, chloroplastic OS=Spinacia oleracea OX=3562 GN=PETE PE=1 SV=2 && PF00127:Copper binding proteins, plastocyanin/azurin family	-
Ila15G007100	33256	31681	27205	14747	17941	15382	788.834	706.709	585.671	307.735	359.584	297.04	32445.4	15001.1	1.11293	7.12E-11	5.12E-09	Ila15G007100	GWHBIST00000015	8961867	8968182	+	3168	protein_coding	- && sp|O49954|GCSP_SOLTU Glycine dehydrogenase (decarboxylating), mitochondrial OS=Solanum tuberosum OX=4113 GN=GDCSP PE=2 SV=1 && PF02347:Glycine cleavage system P-protein	-
Ila01G000130	17527	18902	15816	1478	1408	1135	420.923	426.903	344.732	31.2267	28.5717	22.1911	18361	1259.65	3.86572	1.73E-98	4.34E-94	Ila01G000130	GWHBIST00000001	212377	218425	+	3129	protein_coding	- && sp|O82627|SSG1_ANTMA Granule-bound starch synthase 1, chloroplastic/amyloplastic OS=Antirrhinum majus OX=4151 GN=WAXY PE=2 SV=1 && PF08323:Starch synthase catalytic domain|PF00534:Glycosyl transferases group 1	Glycos_transf_1
Ila15G016160	23636	23289	23694	13334	16778	15691	607.847	563.245	553.03	301.674	364.585	328.517	24780	14272.7	0.795901	9.73E-09	4.73E-07	Ila15G016160	GWHBIST00000015	43272956	43279625	-	2922	protein_coding	- && sp|Q08IT1|DADIS_PANGI Dammarenediol II synthase OS=Panax ginseng OX=4054 GN=DDS PE=1 SV=1 && PF13243:Squalene-hopene cyclase C-terminal domain|PF13249:Squalene-hopene cyclase N-terminal domain	-
Ila06G008090	27434	20894	27270	15905	15536	14175	1245.64	892.176	1123.77	635.321	596.046	523.978	26544	14264.2	0.895994	2.68E-07	9.14E-06	Ila06G008090	GWHBIST00000006	8396588	8399777	+	1655	protein_coding	- && sp|O04977|FENR1_TOBAC Ferredoxin--NADP reductase, leaf-type isozyme, chloroplastic OS=Nicotiana tabacum OX=4097 GN=PETH PE=2 SV=1 && PF00175:Oxidoreductase NAD-binding domain	NAD_binding_1
Ila17G002240	18367	30575	20337	18665	21555	24688	1343.9	2103.89	1350.54	1201.48	1332.65	1470.63	24249.3	20194.8	0.263949	0.214869	0.500076	Ila17G002240	GWHBIST00000017	2406232	2407505	-	1027	protein_coding	- && sp|P0CG85|UBI1P_NICSY Polyubiquitin OS=Nicotiana sylvestris OX=4096 GN=UBI11 PE=2 SV=1 && PF00240:Ubiquitin family	ubiquitin
Ila17G002230	13567	23674	17480	21767	21195	24688	668.082	1096.34	781.227	942.978	881.896	989.736	19110.1	21089.1	-0.142154	0.486015	0.754306	Ila17G002230	GWHBIST00000017	2391974	2394113	-	1526	protein_coding	- && sp|P0CH04|UBI1P_PETCR Polyubiquitin OS=Petroselinum crispum OX=4043 GN=PCUBI4-1 PE=2 SV=1 && PF00240:Ubiquitin family	ubiquitin
Ila05G007810	22705	23322	22724	17467	17654	18365	613.951	593.068	557.682	415.516	403.36	404.287	24123.3	16690.2	0.531419	8.93E-06	0.000198219	Ila05G007810	GWHBIST00000005	23122495	23129339	-	2779	protein_coding	- && sp|Q5KS41|WSD11_ARATH Wax ester synthase/diacylglycerol acyltransferase 11 OS=Arabidopsis thaliana OX=3702 GN=WSD11 PE=1 SV=1 && PF03007:Wax ester synthase-like Acyl-CoA acyltransferase domain|PF06974:Protein of unknown function (DUF1298)	-
Ila05G016040	24534	21338	20404	18037	19648	18813	870.448	711.959	657.022	562.984	589.021	543.4	23337.6	17631.6	0.404475	0.0104302	0.0679113	Ila05G016040	GWHBIST00000005	32720938	32723943	+	2118	protein_coding	- && sp|O82150|FTSH_TOBAC ATP-dependent zinc metalloprotease FTSH, chloroplastic OS=Nicotiana tabacum OX=4097 GN=FTSH PE=2 SV=2 && PF17862:AAA+ lid domain|PF01434:Peptidase family M41|PF00004:ATPase family associated with various cellular activities (AAA)	AAA
Ila11G008410	22323	22288	22608	16461	14770	13841	1419.17	1332.54	1304.47	920.654	793.417	716.371	23582.2	14105.3	0.741471	6.63E-07	2.03E-05	Ila11G008410	GWHBIST00000011	25866532	25867713	-	1182	protein_coding	- && sp|P32869|PSAD_CUCSA Photosystem I reaction center subunit II, chloroplastic OS=Cucumis sativus OX=3659 GN=psaD PE=1 SV=1 && PF02531:PsaD	-
Ila17G020890	22717	16242	25176	14761	13842	11432	1616.54	1086.93	1625.97	924.08	832.288	662.287	22474.1	12540.7	0.841657	6.33E-05	0.0010769	Ila17G020890	GWHBIST00000017	43370379	43372102	+	1056	protein_coding	- && sp|Q39654|PSAL_CUCSA Photosystem I reaction center subunit XI, chloroplastic OS=Cucumis sativus OX=3659 GN=PSAL PE=2 SV=1 && PF02605:Photosystem I reaction centre subunit XI	-
Ila05G003950	22745	22257	19545	16539	16535	15238	758.622	698.124	591.65	485.295	465.995	413.766	22708.5	15100.8	0.588603	0.000186994	0.00272015	Ila05G003950	GWHBIST00000005	16579425	16589288	-	2253	protein_coding	- && sp|Q9S7E9|GGT2_ARATH Glutamate--glyoxylate aminotransferase 2 OS=Arabidopsis thaliana OX=3702 GN=GGAT2 PE=1 SV=1 && PF00155:Aminotransferase class I and II	Aminotran_1_2
Ila09G001040	12972	24042	13001	22362	18515	19936	825.387	1438.63	750.788	1251.75	995.434	1032.7	17526.9	19018.8	-0.117855	0.643705	0.848755	Ila09G001040	GWHBIST00000009	1013031	1014211	-	1181	protein_coding	- && sp|Q8W171|CYP1_SOYBN Peptidyl-prolyl cis-trans isomerase 1 OS=Glycine max OX=3847 GN=Cyp1 PE=2 SV=1 && PF00160:Cyclophilin type peptidyl-prolyl cis-trans isomerase/CLD	Pro_isomerase
Ila20G005990	21960	18023	19997	16204	15909	15218	861.266	664.75	711.803	559.094	527.213	485.903	21090.7	14790.8	0.5119	0.0011268	0.0118927	Ila20G005990	GWHBIST00000020	6350215	6355487	-	1916	protein_coding	- && sp|P05414|GOX_SPIOL Peroxisomal (S)-2-hydroxy-acid oxidase OS=Spinacia oleracea OX=3562 PE=1 SV=1 && PF01070:FMN-dependent dehydrogenase	FMN_dh
Ila17G000920	24545	20754	15674	17546	18864	18954	714.068	567.812	413.853	449.067	463.712	448.915	21563.7	17270.1	0.320303	0.126866	0.369613	Ila17G000920	GWHBIST00000017	1067479	1071072	+	2583	protein_coding	- && sp|P36181|HSP80_SOLLC Heat shock cognate protein 80 OS=Solanum lycopersicum OX=4081 GN=HSC80 PE=2 SV=1 && PF02518:Histidine kinase-, DNA gyrase B-, and HSP90-like ATPase|PF00183:Hsp90 protein	HATPase_c
Ila17G007560	20551	19439	17683	14443	14115	12423	393.354	349.905	307.182	243.201	228.281	193.582	20291.7	12820.3	0.662452	6.35E-05	0.00107784	Ila17G007560	GWHBIST00000017	10982422	10999202	+	3926	protein_coding	- && sp|P57997|IF2C_PHAVU Translation initiation factor IF-2, chloroplastic OS=Phaseolus vulgaris OX=3885 GN=IF2CP PE=2 SV=1 && PF00009:Elongation factor Tu GTP binding domain|PF11987:Translation-initiation factor 2	GTP_EFTU
Ila12G005440	18942	24473	17904	16754	17349	14750	818.515	994.523	702.168	636.908	633.452	518.896	21524.3	15277.9	0.494524	0.00676593	0.048604	Ila12G005440	GWHBIST00000012	23584095	23585833	+	1739	protein_coding	- && sp|Q9ZS34|CHLP_TOBAC Geranylgeranyl diphosphate reductase, chloroplastic OS=Nicotiana tabacum OX=4097 GN=CHLP PE=2 SV=1 && PF07992:Pyridine nucleotide-disulphide oxidoreductase	Pyr_redox_2
Ila15G004470	16932	19343	14942	16759	17229	19287	528.387	567.668	423.197	460.097	454.299	490	18003.1	16604.8	0.116625	0.467857	0.74127	Ila15G004470	GWHBIST00000015	5453189	5458711	+	2408	protein_coding	- && sp|Q08733|PIP13_ARATH Aquaporin PIP1-3 OS=Arabidopsis thaliana OX=3702 GN=PIP1-3 PE=1 SV=1 && PF00230:Major intrinsic protein	-
Ila02G011510	21069	27793	14174	14331	13023	11984	1123.66	1393.96	686.075	672.393	586.865	520.33	22230.1	12311.5	0.852501	0.000778735	0.00887375	Ila02G011510	GWHBIST00000002	22402098	22405976	+	1409	protein_coding	- && sp|P51119|GLNA2_VITVI Glutamine synthetase cytosolic isozyme 2 OS=Vitis vinifera OX=29760 GN=GS1-2 PE=2 SV=1 && PF00120:Glutamine synthetase, catalytic domain|PF03951:Glutamine synthetase, beta-Grasp domain	-
Ila13G013450	22518	18834	19777	14425	14480	12832	1136.41	893.871	905.85	640.441	617.465	527.215	21507.5	13051.2	0.72065	1.30E-05	0.000274095	Ila13G013450	GWHBIST00000013	27444735	27451893	-	1489	protein_coding	- && sp|Q56YA5|SGAT_ARATH Serine--glyoxylate aminotransferase OS=Arabidopsis thaliana OX=3702 GN=AGT1 PE=1 SV=2 && PF00266:Aminotransferase class-V	Aminotran_5
Ila20G001140	20432	18100	14399	16187	17061	17891	585.793	488.021	374.676	408.279	413.31	417.595	18687.4	15947.5	0.228711	0.226338	0.514375	Ila20G001140	GWHBIST00000020	1045841	1049517	+	2621	protein_coding	- && sp|P36181|HSP80_SOLLC Heat shock cognate protein 80 OS=Solanum lycopersicum OX=4081 GN=HSC80 PE=2 SV=1 && PF00183:Hsp90 protein|PF02518:Histidine kinase-, DNA gyrase B-, and HSP90-like ATPase	HATPase_c
Ila09G011940	21037	9902	14548	14352	15880	16805	929.898	411.624	583.64	558.112	593.117	604.752	16101.8	14657.5	0.135557	0.611504	0.829891	Ila09G011940	GWHBIST00000009	27092354	27097299	-	1700	protein_coding	- && sp|Q9LHH5|LNK3_ARATH Protein LNK3 OS=Arabidopsis thaliana OX=3702 GN=LNK3 PE=1 SV=1 && -	-
Ila16G003380	16662	13903	17435	14558	13755	14076	739.556	580.335	702.353	568.463	515.872	508.64	16835.1	13241.9	0.346362	0.0214904	0.114516	Ila16G003380	GWHBIST00000016	3685721	3689973	-	1693	protein_coding	- && sp|Q9ZSR7|TPT_ARATH Triose phosphate/phosphate translocator TPT, chloroplastic OS=Arabidopsis thaliana OX=3702 GN=TPT PE=1 SV=1 && PF03151:Triose-phosphate Transporter family	-
Ila05G015450	9100	10821	8921	20569	20665	26054	250.392	280.009	222.783	497.908	480.454	583.634	10120.4	20945.3	-1.04939	4.30E-11	3.29E-09	Ila05G015450	GWHBIST00000005	32174107	32188401	-	2731	protein_coding	- && sp|P35016|ENPL_CATRO Endoplasmin homolog OS=Catharanthus roseus OX=4058 GN=HSP90 PE=2 SV=1 && PF02518:Histidine kinase-, DNA gyrase B-, and HSP90-like ATPase|PF00183:Hsp90 protein	HATPase_c
Ila16G007990	14467	11078	16928	15438	15030	13690	831.135	598.523	882.65	780.263	729.608	640.3	14866.4	13809.2	0.106445	0.569676	0.806579	Ila16G007990	GWHBIST00000016	13876401	13879042	-	1308	protein_coding	- && sp|P46486|PSAF_FLATR Photosystem I reaction center subunit III, chloroplastic OS=Flaveria trinervia OX=4227 GN=PSAF PE=2 SV=1 && PF02507:Photosystem I reaction centre subunit III	-
Ila08G007500	13759	25122	21103	11229	16346	11515	630.44	1082.52	877.588	452.642	632.858	429.544	20892.3	12200.7	0.776022	0.0011015	0.0116848	Ila08G007500	GWHBIST00000008	21927447	21930874	-	1640	protein_coding	- && sp|Q9MA41|CTL1_ARATH Chitinase-like protein 1 OS=Arabidopsis thaliana OX=3702 GN=CTL1 PE=1 SV=1 && PF00182:Chitinase class I	-
Ila14G020840	38286	16474	8582	16153	20605	13708	1195.27	483.671	243.166	443.644	543.544	348.406	22808.7	15785.5	0.530978	0.429094	0.711851	Ila14G020840	GWHBIST00000014	48354116	48357265	-	2407	protein_coding	- && sp|P27322|HSP72_SOLLC Heat shock cognate 70 kDa protein 2 OS=Solanum lycopersicum OX=4081 GN=HSC-2 PE=2 SV=1 && PF00012:Hsp70 protein	HSP70
Ila20G000270	15741	12855	16611	12338	11721	11067	579.833	445.317	555.336	399.827	364.815	331.885	15853.5	10983.3	0.529494	0.00110944	0.011764	Ila20G000270	GWHBIST00000020	308192	311967	+	2040	protein_coding	- && sp|Q42961|PGKH_TOBAC Phosphoglycerate kinase, chloroplastic OS=Nicotiana tabacum OX=4097 PE=2 SV=1 && PF00162:Phosphoglycerate kinase	-
Ila15G015070	15925	21049	11140	10987	12719	13643	198.95	247.299	126.311	120.754	134.263	138.759	16959.1	11630	0.544192	0.0232846	0.121162	Ila15G015070	GWHBIST00000015	39714545	39773851	-	6015	protein_coding	- && sp|Q42093|AB2C_ARATH ABC transporter C family member 2 OS=Arabidopsis thaliana OX=3702 GN=ABCC2 PE=1 SV=2 && PF00005:ABC transporter|PF00664:ABC transporter transmembrane region	ABC_membrane
Ila05G007870	12964	15734	11809	13897	15372	17874	446.258	509.345	368.935	420.848	447.111	500.906	14229.1	14672.6	-0.0442973	0.796893	0.921232	Ila05G007870	GWHBIST00000005	23198440	23215962	-	2183	protein_coding	- && sp|Q94CK0|WSD7_ARATH Wax ester synthase/diacylglycerol acyltransferase 7 OS=Arabidopsis thaliana OX=3702 GN=WSD7 PE=1 SV=1 && PF06974:Protein of unknown function (DUF1298)|PF03007:Wax ester synthase-like Acyl-CoA acyltransferase domain	-
Ila15G011030	6501	27347	4861	21976	19727	25514	355.028	1404.49	240.934	1055.82	910.293	1134.35	13569.5	20947.1	-0.626387	0.411012	0.69692	Ila15G011030	GWHBIST00000015	17651688	17653063	+	1376	protein_coding	- && sp|Q6XBF8|CDR1_ARATH Aspartic proteinase CDR1 OS=Arabidopsis thaliana OX=3702 GN=CDR1 PE=1 SV=1 && PF14543:Xylanase inhibitor N-terminal|PF14541:Xylanase inhibitor C-terminal	-
Ila16G024890	9191	15220	16791	16453	23886	17515	229.074	356.742	379.822	360.758	503.031	355.395	14308.1	18049.7	-0.335121	0.149682	0.407005	Ila16G024890	GWHBIST00000016	53006523	53012647	-	3015	protein_coding	- && sp|P49039|SUS2_SOLTU Sucrose synthase OS=Solanum tuberosum OX=4113 PE=3 SV=1 && PF00862:Sucrose synthase|PF00534:Glycosyl transferases group 1	Glycos_transf_1
Ila12G008160	11324	12942	13376	13750	14303	13939	320.024	343.962	343.082	341.855	341.545	320.702	13168.2	13109.5	0.00647232	0.956566	0.986189	Ila12G008160	GWHBIST00000012	27012481	27017398	+	2659	protein_coding	- && sp|P25861|G3PC_ANTMA Glyceraldehyde-3-phosphate dehydrogenase, cytosolic OS=Antirrhinum majus OX=4151 GN=GAPC PE=2 SV=1 && PF02800:Glyceraldehyde 3-phosphate dehydrogenase, C-terminal domain|PF00044:Glyceraldehyde 3-phosphate dehydrogenase, NAD binding domain	-
Ila16G019810	11401	11723	19212	11221	12478	12195	284.628	275.232	435.308	246.447	263.219	247.858	14714	11195.8	0.394256	0.0499989	0.203797	Ila16G019810	GWHBIST00000016	46303891	46310245	+	3010	protein_coding	- && sp|P21616|AVP_VIGRR Pyrophosphate-energized vacuolar membrane proton pump OS=Vigna radiata var. radiata OX=3916 PE=1 SV=4 && PF03030:Inorganic H+ pyrophosphatase	-
Ila17G024820	12618	11322	11039	16398	15224	16649	641.53	541.347	509.385	733.456	654.023	689.131	12305.4	15069.9	-0.292408	0.0516686	0.208144	Ila17G024820	GWHBIST00000017	47452920	47456115	+	1478	protein_coding	- && sp|P46423|GSTF_HYOMU Glutathione S-transferase OS=Hyoscyamus muticus OX=35626 PE=1 SV=1 && PF00043:Glutathione S-transferase, C-terminal domain|PF02798:Glutathione S-transferase, N-terminal domain	GST_N
Ila07G007110	16046	13982	13215	11369	12274	12103	335.031	274.546	250.424	208.833	216.542	205.731	15229.5	11152.6	0.449459	0.00459374	0.0361876	Ila07G007110	GWHBIST00000007	21314387	21322936	-	3599	protein_coding	- && sp|Q9LI74|CHUP1_ARATH Protein CHUP1, chloroplastic OS=Arabidopsis thaliana OX=3702 GN=CHUP1 PE=1 SV=1 && -	-
Ila06G007770	13469	9731	15116	10465	10121	9635	549.473	373.332	559.677	375.584	348.877	320	13423.2	9446.42	0.506894	0.00812667	0.0560342	Ila06G007770	GWHBIST00000006	7964918	7976098	+	1842	protein_coding	- && sp|Q944G9|ALFP2_ARATH Fructose-bisphosphate aldolase 2, chloroplastic OS=Arabidopsis thaliana OX=3702 GN=FBA2 PE=1 SV=2 && PF11833:Protein CHAPERONE-LIKE PROTEIN OF POR1-like|PF00274:Fructose-bisphosphate aldolase class-I	-
Ila09G001670	12176	18529	12350	12291	13681	12269	627.98	898.71	578.093	557.68	596.207	515.155	15091.8	11940.5	0.337905	0.0907234	0.300272	Ila09G001670	GWHBIST00000009	1743812	1747705	-	1457	protein_coding	- && sp|P43296|RD19A_ARATH Cysteine protease RD19A OS=Arabidopsis thaliana OX=3702 GN=RD19A PE=1 SV=1 && PF00112:Papain family cysteine protease|PF08246:Cathepsin propeptide inhibitor domain (I29)	Peptidase_C1
Ila03G003050	9650	11685	8311	12389	12574	12692	297.681	338.983	232.684	336.215	327.744	318.743	10422.8	11754	-0.173431	0.323245	0.620109	Ila03G003050	GWHBIST00000003	4543161	4546611	-	2436	protein_coding	- && sp|P27322|HSP72_SOLLC Heat shock cognate 70 kDa protein 2 OS=Solanum lycopersicum OX=4081 GN=HSC-2 PE=2 SV=1 && PF00012:Hsp70 protein	HSP70
Ila14G005150	13526	12451	15492	11591	11640	10617	643.299	556.896	668.715	484.977	467.772	411.086	14518.3	10580.5	0.456478	0.00170164	0.0165955	Ila14G005150	GWHBIST00000014	5939709	5942296	-	1580	protein_coding	- && sp|Q40459|PSBO_TOBAC Oxygen-evolving enhancer protein 1, chloroplastic OS=Nicotiana tabacum OX=4097 GN=PSBO PE=2 SV=1 && PF01716:Manganese-stabilising protein / photosystem II polypeptide	-
Ila13G010460	9781	12447	11302	14589	14254	14795	350.164	419.063	367.226	459.484	431.184	431.212	11732.8	13623.5	-0.215545	0.113043	0.343683	Ila13G010460	GWHBIST00000013	22830854	22834325	-	2099	protein_coding	- && sp|P17786|EF1A_SOLLC Elongation factor 1-alpha OS=Solanum lycopersicum OX=4081 PE=2 SV=1 && PF03144:Elongation factor Tu domain 2|PF03143:Elongation factor Tu C-terminal domain|PF00009:Elongation factor Tu GTP binding domain	GTP_EFTU
Ila09G019100	13689	10146	14734	8743	8970	8329	897.61	625.658	876.852	504.352	496.988	444.627	13522.4	8136.41	0.732895	4.66E-05	0.000831857	Ila09G019100	GWHBIST00000009	37023571	37026461	+	1146	protein_coding	- && sp|Q8LCA1|CUT1B_ARATH Protein CURVATURE THYLAKOID 1B, chloroplastic OS=Arabidopsis thaliana OX=3702 GN=CURT1B PE=1 SV=2 && PF14159:CAAD domains of cyanobacterial aminoacyl-tRNA synthetase	-
Ila20G002270	14046	10128	11687	17336	14511	14078	454.756	308.372	343.414	493.778	396.973	371.068	12634.4	14379.6	-0.186679	0.350889	0.646205	Ila20G002270	GWHBIST00000020	2106801	2109734	-	2321	protein_coding	- && sp|Q8RWE8|GGAP1_ARATH GDP-L-galactose phosphorylase 1 OS=Arabidopsis thaliana OX=3702 GN=VTC2 PE=1 SV=1 && -	-
Ila17G000690	11787	11329	14423	11950	10581	9863	845.167	763.937	938.609	753.814	641.068	575.752	13125.9	10140.2	0.372356	0.0222324	0.117131	Ila17G000690	GWHBIST00000017	857794	858841	-	1048	protein_coding	- && sp|P12357|PSAG_SPIOL Photosystem I reaction center subunit V, chloroplastic OS=Spinacia oleracea OX=3562 GN=PSAG PE=1 SV=1 && PF01241:Photosystem I psaG / psaK	-
Ila02G006670	14667	16117	13536	9744	10720	10814	691.439	714.534	579.152	404.117	427.017	415.036	15569.4	9753.45	0.674707	2.70E-06	6.97E-05	Ila02G006670	GWHBIST00000002	16392377	16396657	+	1594	protein_coding	- && sp|P32289|GLNA_VIGAC Glutamine synthetase nodule isozyme OS=Vigna aconitifolia OX=3918 PE=2 SV=1 && PF00120:Glutamine synthetase, catalytic domain|PF03951:Glutamine synthetase, beta-Grasp domain	-
Ila20G000680	16745	11969	15649	7505	7434	6833	1700.41	1143.02	1442.27	670.466	637.866	564.895	15596.8	6806.27	1.19631	8.27E-11	5.87E-09	Ila20G000680	GWHBIST00000020	647758	649251	-	740	protein_coding	- && sp|P06183|PSBR_SOLTU Photosystem II 10 kDa polypeptide, chloroplastic OS=Solanum tuberosum OX=4113 GN=PSBR PE=2 SV=1 && PF04725:Photosystem II 10 kDa polypeptide PsbR	-
Ila18G014170	15211	11799	15754	8649	8268	6566	909.333	663.341	854.764	454.871	417.642	319.561	15003.3	7357.4	1.02803	1.27E-07	4.71E-06	Ila18G014170	GWHBIST00000018	35068298	35070432	+	1257	protein_coding	- && sp|P27524|CB4A_SOLLC Chlorophyll a-b binding protein CP24 10A, chloroplastic OS=Solanum lycopersicum OX=4081 GN=CAP10A PE=3 SV=1 && PF00504:Chlorophyll A-B binding protein	-
Ila06G014120	12986	13135	11810	11520	10715	10528	366.579	348.698	302.574	286.09	255.578	241.95	13331	10242.2	0.380248	0.0110232	0.0706338	Ila06G014120	GWHBIST00000006	24543713	24562846	-	2662	protein_coding	- && sp|Q9LV93|AB5F_ARATH ABC transporter F family member 5 OS=Arabidopsis thaliana OX=3702 GN=ABCF5 PE=2 SV=1 && PF00005:ABC transporter|PF12848:ABC transporter	ABC_tran
Ila13G010960	12333	6997	11491	11915	12516	12939	396.731	211.673	335.487	337.193	340.198	338.856	10841.4	11656.3	-0.104577	0.643899	0.848951	Ila13G010960	GWHBIST00000013	23620223	23625390	+	2336	protein_coding	- && sp|P08926|RUBA_PEA RuBisCO large subunit-binding protein subunit alpha, chloroplastic OS=Pisum sativum OX=3888 PE=1 SV=2 && PF00118:TCP-1/cpn60 chaperonin family	-
Ila10G004620	8184	13788	12023	10006	14123	12387	352.227	558.064	469.633	378.856	513.596	434.02	11848	11372.4	0.0591177	0.777611	0.911527	Ila10G004620	GWHBIST00000010	4953011	4956877	-	1746	protein_coding	- && sp|Q6VAF9|TBA4_GOSHI Tubulin alpha-4 chain OS=Gossypium hirsutum OX=3635 PE=2 SV=1 && PF03953:Tubulin C-terminal domain|PF00091:Tubulin/FtsZ family, GTPase domain	Tubulin
Ila01G009750	13972	11773	13451	8741	7929	7275	901.999	714.762	788.119	496.439	432.518	382.356	13767.9	7494.47	0.877427	1.44E-07	5.29E-06	Ila01G009750	GWHBIST00000001	13805565	13806728	+	1164	protein_coding	- && sp|P31853|ATPF2_SPIOL ATP synthase subunit b', chloroplastic OS=Spinacia oleracea OX=3562 GN=ATPF2 PE=1 SV=2 && PF00430:ATP synthase B/B' CF(0)	-
Ila08G011150	9851	18443	8566	10273	11125	11585	358.824	631.77	283.184	329.197	342.404	343.546	12939.7	10283	0.331532	0.222366	0.508814	Ila08G011150	GWHBIST00000008	30845469	30849705	-	2063	protein_coding	- && sp|A7KTC5|PHT11_PETHY Low affinity inorganic phosphate transporter 1 OS=Petunia hybrida OX=4102 GN=PT1 PE=2 SV=1 && PF00083:Sugar (and other) transporter	Sugar_tr
Ila0G009640	10491	18947	13228	10672	13917	12417	723.918	1229.53	828.432	647.852	811.44	697.552	14904.6	11533.2	0.369968	0.0950065	0.308444	Ila0G009640	GWHBIST00000030	168974	171284	+	1089	protein_coding	- && sp|Q08298|RD22_ARATH BURP domain protein RD22 OS=Arabidopsis thaliana OX=3702 GN=RD22 PE=2 SV=1 && PF03181:BURP domain	-
Ila03G005560	12011	8058	14059	9480	8731	8618	616.087	388.702	654.496	427.788	378.412	359.879	11946.8	8387.79	0.510272	0.0172887	0.0983689	Ila03G005560	GWHBIST00000003	11521418	11524945	+	1465	protein_coding	- && sp|Q6SJV8|CRD1_GOSHI Magnesium-protoporphyrin IX monomethyl ester [oxidative] cyclase, chloroplastic OS=Gossypium hirsutum OX=3635 GN=CRD1 PE=2 SV=2 && PF02915:Rubrerythrin	-
Ila16G001410	12117	12950	13150	10428	9442	9429	541.662	544.414	533.517	410.101	356.644	343.151	13390	9160.75	0.547646	4.16E-05	0.000757363	Ila16G001410	GWHBIST00000016	1392231	1393911	-	1681	protein_coding	- && sp|P29790|ATPG_TOBAC ATP synthase gamma chain, chloroplastic OS=Nicotiana tabacum OX=4097 GN=ATPC PE=1 SV=1 && PF00231:ATP synthase	-
Ila18G012810	11286	9308	11588	10476	11844	11906	322.835	250.394	300.842	263.629	286.271	277.264	11291.4	10669.5	0.0817014	0.58496	0.815533	Ila18G012810	GWHBIST00000018	32944946	32952064	+	2627	protein_coding	- && sp|Q02028|HSP7S_PEA Stromal 70 kDa heat shock-related protein, chloroplastic OS=Pisum sativum OX=3888 GN=HSP70 PE=2 SV=1 && PF00012:Hsp70 protein	HSP70
Ila12G002800	11028	21821	11862	7432	10176	8343	387.787	721.601	378.568	229.911	302.351	238.839	15651.7	8091.41	0.951861	0.000327762	0.00433009	Ila12G002800	GWHBIST00000012	17816429	17818565	-	2137	protein_coding	- && sp|Q9LS40|ASPG1_ARATH Protein ASPARTIC PROTEASE IN GUARD CELL 1 OS=Arabidopsis thaliana OX=3702 GN=ASPG1 PE=1 SV=1 && PF14541:Xylanase inhibitor C-terminal|PF14543:Xylanase inhibitor N-terminal	-
Ila09G018560	11140	12249	11268	10359	10609	11688	124.943	129.197	114.7	102.212	100.54	106.722	12156.6	10180.9	0.255854	0.0420375	0.181638	Ila09G018560	GWHBIST00000009	36490493	36516117	+	6700	protein_coding	- && sp|F4JKH6|TSS_ARATH Protein TSS OS=Arabidopsis thaliana OX=3702 GN=TSS PE=1 SV=1 && -	-
Ila16G025070	7005	11180	10679	8735	8349	7379	288.909	433.631	399.735	316.937	290.954	247.763	10053.4	7654.76	0.393307	0.0439856	0.187237	Ila16G025070	GWHBIST00000016	53215457	53217982	+	1822	protein_coding	- && sp|A0A1D6F9Y9|C92C6_MAIZE Trimethyltridecatetraene synthase OS=Zea mays OX=4577 GN=CYP92C6 PE=1 SV=1 && PF00067:Cytochrome P450	p450
Ila10G003710	11190	15568	9419	12056	12216	11808	387.321	506.757	295.893	367.114	357.279	332.74	12717.5	11268.8	0.174474	0.406953	0.693576	Ila10G003710	GWHBIST00000010	3720728	3727221	+	2171	protein_coding	- && sp|Q9FMH8|RD21B_ARATH Probable cysteine protease RD21B OS=Arabidopsis thaliana OX=3702 GN=RD21B PE=1 SV=1 && PF00112:Papain family cysteine protease|PF08246:Cathepsin propeptide inhibitor domain (I29)|PF00396:Granulin	Peptidase_C1
Ila02G005130	12387	8110	13784	9167	9163	8191	1249.43	769.293	1261.85	813.446	780.944	672.618	12012.9	8292.73	0.534675	0.0129135	0.0793153	Ila02G005130	GWHBIST00000002	14262412	14263514	+	745	protein_coding	- && sp|P22179|PSAH_SPIOL Photosystem I reaction center subunit VI, chloroplastic OS=Spinacia oleracea OX=3562 GN=PSAH PE=1 SV=1 && PF03244:Photosystem I reaction centre subunit VI	-
Ila04G004720	14568	7273	8292	9235	14293	13874	474.313	222.692	245.027	264.52	393.211	367.751	10702.2	11621.9	-0.118971	0.683821	0.870333	Ila04G004720	GWHBIST00000004	16410633	16413602	+	2308	protein_coding	- && sp|P09189|HSP7C_PETHY Heat shock cognate 70 kDa protein OS=Petunia hybrida OX=4102 GN=HSP70 PE=2 SV=1 && PF00012:Hsp70 protein	HSP70
Ila04G003620	11876	8236	14138	8596	8612	7902	606.678	395.668	655.49	386.315	371.732	328.634	11985.1	7848.79	0.610712	0.00343154	0.0287801	Ila04G003620	GWHBIST00000004	14426479	14428449	-	1471	protein_coding	- && sp|P12360|CB11_SOLLC Chlorophyll a-b binding protein 6A, chloroplastic OS=Solanum lycopersicum OX=4081 GN=CAB6A PE=2 SV=1 && PF00504:Chlorophyll A-B binding protein	-
Ila02G011640	13835	17660	11172	9400	9987	10495	656.334	787.884	481.023	392.311	400.33	405.336	15012.1	9317.38	0.688113	0.00056278	0.00679078	Ila02G011640	GWHBIST00000002	22569283	22573333	+	1584	protein_coding	- && sp|P51119|GLNA2_VITVI Glutamine synthetase cytosolic isozyme 2 OS=Vitis vinifera OX=29760 GN=GS1-2 PE=2 SV=1 && PF00120:Glutamine synthetase, catalytic domain|PF03951:Glutamine synthetase, beta-Grasp domain	-
Ila19G009570	8448	12951	14323	8567	11714	9843	179.177	258.321	275.71	159.851	209.929	169.959	12419.5	9389.95	0.40344	0.0492679	0.201572	Ila19G009570	GWHBIST00000019	25760949	25767360	-	3543	protein_coding	- && sp|Q42699|METE_CATRO 5-methyltetrahydropteroyltriglutamate--homocysteine methyltransferase OS=Catharanthus roseus OX=4058 GN=METE PE=2 SV=1 && PF01717:Cobalamin-independent synthase, Catalytic domain|PF08267:Cobalamin-independent synthase, N-terminal domain	-
Ila02G009900	10618	8162	11120	11503	10362	10663	322.12	232.861	306.175	307.003	265.617	263.355	10488	10167.2	0.0448233	0.795491	0.920377	Ila02G009900	GWHBIST00000002	20261238	20277216	+	2477	protein_coding	- && sp|Q93Y08|AB1K8_ARATH Protein ACTIVITY OF BC1 COMPLEX KINASE 8, chloroplastic OS=Arabidopsis thaliana OX=3702 GN=ABC1K8 PE=2 SV=1 && PF03109:ABC1 family	ABC1
Ila02G006130	10376	16924	7444	8027	9227	10246	279.665	428.98	182.098	190.335	210.139	224.828	12231.1	8560.05	0.514851	0.0635089	0.238015	Ila02G006130	GWHBIST00000002	15406338	15412374	+	2788	protein_coding	- && sp|Q6R3K4|YSL8_ARATH Probable metal-nicotianamine transporter YSL8 OS=Arabidopsis thaliana OX=3702 GN=YSL8 PE=1 SV=2 && PF03169:OPT oligopeptide transporter protein	OPT
Ila12G009400	6352	6944	7982	12085	13689	14850	223.884	230.17	255.338	374.729	407.683	426.115	7435.83	12651.4	-0.766708	6.36E-09	3.24E-07	Ila12G009400	GWHBIST00000012	28504813	28509085	+	2132	protein_coding	- && sp|Q39817|CALX_SOYBN Calnexin homolog OS=Glycine max OX=3847 PE=2 SV=1 && PF00262:Calreticulin family	-
Ila09G007150	9513	8264	9446	11377	11281	11307	256.037	209.171	230.74	269.383	256.549	247.754	9556.42	10606.4	-0.150407	0.280545	0.576543	Ila09G007150	GWHBIST00000009	10593436	10600167	-	2792	protein_coding	- && sp|Q02028|HSP7S_PEA Stromal 70 kDa heat shock-related protein, chloroplastic OS=Pisum sativum OX=3888 GN=HSP70 PE=2 SV=1 && PF00012:Hsp70 protein	HSP70
Ila18G000680	13426	17237	12605	8685	9957	7874	520.319	628.219	443.359	296.108	326.054	248.431	15189.8	8288.78	0.873872	3.44E-06	8.60E-05	Ila18G000680	GWHBIST00000018	784833	786771	-	1939	protein_coding	- && sp|Q9AR73|HQGT_RAUSE Hydroquinone glucosyltransferase OS=Rauvolfia serpentina OX=4060 GN=AS PE=1 SV=1 && PF00201:UDP-glucoronosyl and UDP-glucosyl transferase	UDPGT
Ila18G006190	9100	16291	12271	8179	11331	9210	165.454	278.554	202.491	130.826	174.077	136.327	13143.5	8954.46	0.55368	0.0131311	0.0802776	Ila18G006190	GWHBIST00000018	8233672	8242771	-	4133	protein_coding	- && sp|Q941L0|CESA3_ARATH Cellulose synthase A catalytic subunit 3 [UDP-forming] OS=Arabidopsis thaliana OX=3702 GN=CESA3 PE=1 SV=2 && PF03552:Cellulose synthase|PF14569:Zinc-binding RING-finger	-
Ila10G000630	10205	6949	9034	11202	12449	11957	290.146	185.803	233.117	280.192	299.072	276.766	9217.34	11109.1	-0.269358	0.15298	0.41282	Ila10G000630	GWHBIST00000010	556937	560515	-	2643	protein_coding	- && sp|O82150|FTSH_TOBAC ATP-dependent zinc metalloprotease FTSH, chloroplastic OS=Nicotiana tabacum OX=4097 GN=FTSH PE=2 SV=2 && PF17862:AAA+ lid domain|PF00004:ATPase family associated with various cellular activities (AAA)|PF01434:Peptidase family M41	AAA
Ila12G001620	5877	12791	12943	5074	10113	8855	1486.96	3043.51	2972.14	1129.41	2162.03	1823.98	10950.4	7460.45	0.553655	0.0694187	0.252914	Ila12G001620	GWHBIST00000012	12830233	12830864	+	297	protein_coding	- && sp|Q43681|NLTP_VIGUN Probable non-specific lipid-transfer protein AKCS9 OS=Vigna unguiculata OX=3917 PE=2 SV=1 && -	-
Ila19G003260	12846	12528	9973	9673	11642	10857	396.596	363.738	279.445	262.723	303.701	272.883	12455.9	10030.9	0.31234	0.0782165	0.273485	Ila19G003260	GWHBIST00000019	5249728	5253765	-	2434	protein_coding	- && sp|P27322|HSP72_SOLLC Heat shock cognate 70 kDa protein 2 OS=Solanum lycopersicum OX=4081 GN=HSC-2 PE=2 SV=1 && PF00012:Hsp70 protein	HSP70
Ila17G002860	11273	9616	15363	8192	7355	5765	1073.65	861.28	1327.97	686.39	591.894	447.003	12650.5	6683.75	0.920503	2.88E-05	0.000552282	Ila17G002860	GWHBIST00000017	3484882	3486170	+	789	protein_coding	- && sp|P27489|CB23_SOLLC Chlorophyll a-b binding protein 13, chloroplastic OS=Solanum lycopersicum OX=4081 GN=CAB13 PE=1 SV=1 && PF00504:Chlorophyll A-B binding protein	-
Ila05G015870	11173	9780	11640	6283	6589	6372	675.46	556.026	638.664	334.159	336.579	313.612	11431.4	6007.74	0.928107	1.79E-11	1.52E-09	Ila05G015870	GWHBIST00000005	32557891	32559133	-	1243	protein_coding	- && sp|Q9SGS4|CDSP_ARATH Thioredoxin-like protein CDSP32, chloroplastic OS=Arabidopsis thaliana OX=3702 GN=CDSP32 PE=1 SV=1 && PF00085:Thioredoxin	-
Ila18G019190	9016	9043	11035	12831	13235	12770	466.282	439.819	517.961	583.785	578.358	537.667	10172.6	12127.1	-0.253509	0.0532946	0.213068	Ila18G019190	GWHBIST00000018	40505177	40506916	+	1453	protein_coding	- && sp|Q9ZVX8|PIP28_ARATH Probable aquaporin PIP2-8 OS=Arabidopsis thaliana OX=3702 GN=PIP2-8 PE=1 SV=1 && PF00230:Major intrinsic protein	-
Ila04G009250	7855	13021	13673	7911	12096	9433	348.033	542.557	549.83	308.364	452.85	340.261	12007.5	9173.1	0.388477	0.0895273	0.297533	Ila04G009250	GWHBIST00000004	21455413	21459629	-	1696	protein_coding	- && sp|Q9FF86|DCR_ARATH BAHD acyltransferase DCR OS=Arabidopsis thaliana OX=3702 GN=DCR PE=2 SV=1 && PF02458:Transferase family	-
Ila14G012320	12237	9435	12306	9235	9355	8531	1013.84	735.126	925.337	673.112	654.9	575.414	11927.5	8476.8	0.492702	0.00368215	0.0303832	Ila14G012320	GWHBIST00000014	27647350	27649348	+	907	protein_coding	- && sp|P49107|PSAN_ARATH Photosystem I reaction center subunit N, chloroplastic OS=Arabidopsis thaliana OX=3702 GN=PSAN PE=1 SV=2 && PF05479:Photosystem I reaction centre subunit N (PSAN or PSI-N)	-
Ila07G009560	16343	13505	11236	4033	6293	6020	577.113	448.487	360.106	125.289	187.769	173.066	14514.6	5079.64	1.51466	3.32E-11	2.65E-09	Ila07G009560	GWHBIST00000007	24104344	24108791	+	2128	protein_coding	- && sp|Q8RX77|PTR21_ARATH Protein NRT1/ PTR FAMILY 2.13 OS=Arabidopsis thaliana OX=3702 GN=NPF2.13 PE=1 SV=1 && PF00854:POT family	-
Ila20G001370	8243	12747	8599	9559	10046	11335	50.6353	73.638	47.9408	51.658	52.1433	56.6861	10367.1	9639.68	0.104945	0.594805	0.820774	Ila20G001370	GWHBIST00000020	1272770	1296026	+	12233	protein_coding	- && sp|Q8GY23|UPL1_ARATH E3 ubiquitin-protein ligase UPL1 OS=Arabidopsis thaliana OX=3702 GN=UPL1 PE=1 SV=3 && PF00632:HECT-domain (ubiquitin-transferase)|PF06025:Domain of Unknown Function (DUF913)|PF06012:Domain of Unknown Function (DUF908)|PF00627:UBA/TS-N domain|PF14377:Ubiquitin binding region	HECT
Ila14G018960	7207	10809	8571	11447	11377	12273	225.092	317.48	242.955	314.524	300.241	312.064	9297.33	10949.2	-0.23592	0.168466	0.435268	Ila14G018960	GWHBIST00000014	45212514	45222730	-	2406	protein_coding	- && sp|P32826|SCP49_ARATH Serine carboxypeptidase-like 49 OS=Arabidopsis thaliana OX=3702 GN=SCPL49 PE=2 SV=2 && PF00450:Serine carboxypeptidase	Peptidase_S10
Ila09G002860	8899	5784	8831	11021	9976	11603	180.93	110.592	162.955	197.127	171.381	192.055	8258.81	10172.7	-0.300718	0.139977	0.392053	Ila09G002860	GWHBIST00000009	2887188	2909501	+	3696	protein_coding	- && sp|Q8VY06|PREP2_ARATH Presequence protease 2, chloroplastic/mitochondrial OS=Arabidopsis thaliana OX=3702 GN=PREP2 PE=1 SV=1 && PF08367:Peptidase M16C associated|PF05193:Peptidase M16 inactive domain	-
Ila04G002500	10174	8601	9864	9319	8596	8813	384.377	305.591	338.227	309.736	274.41	271.067	10058.4	8352.02	0.268188	0.0751857	0.266272	Ila04G002500	GWHBIST00000004	10955188	10961206	-	1989	protein_coding	- && sp|O48902|MDHP_MEDSA Malate dehydrogenase [NADP], chloroplastic OS=Medicago sativa OX=3879 GN=MDH1 PE=2 SV=1 && PF00056:lactate/malate dehydrogenase, NAD binding domain|PF02866:lactate/malate dehydrogenase, alpha/beta C-terminal domain	-
Ila09G008830	8216	11763	8105	12092	11039	12509	261.054	351.491	233.729	338.006	296.372	323.578	9849.39	11123.9	-0.175562	0.352892	0.648232	Ila09G008830	GWHBIST00000009	16645864	16659909	-	2365	protein_coding	- && sp|Q42456|ASPR1_ORYSJ Aspartic proteinase oryzasin-1 OS=Oryza sativa subsp. japonica OX=39947 GN=Os05g0567100 PE=2 SV=2 && PF03489:Saposin-like type B, region 2|PF05184:Saposin-like type B, region 1|PF00026:Eukaryotic aspartyl protease	Asp
Ila16G020600	10215	8512	10395	8712	9565	9347	412.914	323.578	381.36	309.811	326.696	307.596	10219.3	8617.71	0.245894	0.0929699	0.304288	Ila16G020600	GWHBIST00000016	47231569	47237950	+	1859	protein_coding	- && sp|P93338|GAPN_NICPL NADP-dependent glyceraldehyde-3-phosphate dehydrogenase OS=Nicotiana plumbaginifolia OX=4092 GN=GAPN PE=2 SV=1 && PF00171:Aldehyde dehydrogenase family	Aldedh
Ila08G013090	13177	9135	12010	6981	7197	6483	762.269	496.966	630.557	355.276	351.788	305.32	12073.1	6457.2	0.902812	1.97E-06	5.31E-05	Ila08G013090	GWHBIST00000008	33278483	33281952	+	1299	protein_coding	- && sp|O22506|GLNA2_DAUCA Glutamine synthetase, chloroplastic OS=Daucus carota OX=4039 GN=GLN2 PE=2 SV=1 && PF03951:Glutamine synthetase, beta-Grasp domain|PF00120:Glutamine synthetase, catalytic domain	-
Ila09G000850	8107	10542	8271	9445	10108	10324	93.8388	114.755	86.89	96.1792	98.8611	97.2876	9438.28	9318.36	0.0184367	0.905875	0.966362	Ila09G000850	GWHBIST00000009	826524	836376	-	6492	protein_coding	- && sp|Q6WWW4|UPL3_ARATH E3 ubiquitin-protein ligase UPL3 OS=Arabidopsis thaliana OX=3702 GN=UPL3 PE=1 SV=1 && PF00632:HECT-domain (ubiquitin-transferase)	HECT
Ila09G016460	11060	10005	10772	8701	8399	7846	313.743	266.908	277.335	217.143	201.319	181.198	11179.1	7799.6	0.51933	0.000369217	0.00474748	Ila09G016460	GWHBIST00000009	34398687	34405599	+	2649	protein_coding	- && sp|Q43848|TKTC_SOLTU Transketolase, chloroplastic OS=Solanum tuberosum OX=4113 PE=2 SV=1 && PF02780:Transketolase, C-terminal domain|PF02779:Transketolase, pyrimidine binding domain|PF00456:Transketolase, thiamine diphosphate binding domain	-
Ila02G005660	7861	11616	8510	9237	9937	10561	76.8961	106.859	75.552	79.4903	82.1333	84.1044	9801.19	9268.73	0.0805834	0.652379	0.853085	Ila02G005660	GWHBIST00000002	14821762	14835861	-	7682	protein_coding	- && sp|Q9SSD2|PRP8A_ARATH Pre-mRNA-processing-splicing factor 8A OS=Arabidopsis thaliana OX=3702 GN=PRP8A PE=1 SV=1 && PF08083:PROCN (NUC071) domain|PF10597:U5-snRNA binding site 2 of PrP8|PF12134:PRP8 domain IV core|PF10598:RNA recognition motif of the spliceosomal PrP8|PF08084:PROCT (NUC072) domain|PF08082:PRO8NT (NUC069), PrP8 N-terminal domain|PF10596:U6-snRNA interacting domain of PrP8	-
Ila14G003200	7882	7263	9295	5751	6833	6529	288.361	249.886	308.631	185.098	211.227	194.462	8551.81	5958.39	0.521307	0.000321389	0.00425938	Ila14G003200	GWHBIST00000014	3745993	3751043	+	2054	protein_coding	- && sp|P55217|CGS1_ARATH Cystathionine gamma-synthase 1, chloroplastic OS=Arabidopsis thaliana OX=3702 GN=CGS1 PE=1 SV=3 && PF01053:Cys/Met metabolism PLP-dependent enzyme	Cys_Met_Meta_PP
Ila05G011380	8376	10678	7934	9879	10729	11630	56.0227	67.1651	48.1626	58.1296	60.6352	63.3278	9473.36	10045.2	-0.084576	0.61342	0.83087	Ila05G011380	GWHBIST00000005	27736854	27755395	-	11235	protein_coding	- && sp|Q8GY23|UPL1_ARATH E3 ubiquitin-protein ligase UPL1 OS=Arabidopsis thaliana OX=3702 GN=UPL1 PE=1 SV=3 && PF00627:UBA/TS-N domain|PF06025:Domain of Unknown Function (DUF913)|PF06012:Domain of Unknown Function (DUF908)|PF00632:HECT-domain (ubiquitin-transferase)|PF14377:Ubiquitin binding region	HECT
Ila02G004640	8517	7448	9974	7924	10576	9975	345.205	283.894	366.902	282.548	362.201	329.148	9077.95	8866	0.0340729	0.839505	0.940175	Ila02G004640	GWHBIST00000002	13475393	13481030	-	1854	protein_coding	- && sp|P36444|MAOC_FLAPR NADP-dependent malic enzyme, chloroplastic OS=Flaveria pringlei OX=4226 GN=MODA PE=2 SV=1 && PF00390:Malic enzyme, N-terminal domain|PF03949:Malic enzyme, NAD binding domain	Malic_M
Ila18G010150	5428	7140	6835	12902	11990	14275	146.617	181.371	167.561	306.59	273.653	313.911	6779.59	12213.8	-0.84921	7.57E-09	3.81E-07	Ila18G010150	GWHBIST00000018	25596336	25601526	-	2782	protein_coding	- && sp|Q40401|CALR_NICPL Calreticulin OS=Nicotiana plumbaginifolia OX=4092 GN=CAL1 PE=2 SV=1 && PF00262:Calreticulin family	-
Ila0G001030	9519	11116	9152	8111	8597	9779	260.49	286.072	227.303	195.268	198.786	217.862	10455.6	8250.53	0.34169	0.022296	0.117364	Ila0G001030	GWHBIST00000090	53969	57596	-	2746	protein_coding	- && sp|Q50EK3|C04C1_PINTA Cytochrome P450 704C1 OS=Pinus taeda OX=3352 GN=CYP704C1 PE=2 SV=1 && PF00067:Cytochrome P450	p450
Ila10G007410	7836	15053	15200	7055	11119	7135	137.869	249.069	242.719	109.201	165.301	102.2	13217.5	7900.38	0.74248	0.0056051	0.0421266	Ila10G007410	GWHBIST00000010	9977289	9985267	-	4271	protein_coding	- && sp|O48947|CESA2_ARATH Cellulose synthase A catalytic subunit 2 [UDP-forming] OS=Arabidopsis thaliana OX=3702 GN=CESA2 PE=1 SV=1 && -	-
Ila01G001790	10625	7778	9998	7917	8613	9243	615.587	423.794	525.731	403.532	421.651	435.974	9983.21	8031.58	0.313785	0.0698018	0.253848	Ila01G001790	GWHBIST00000001	1911780	1916849	-	1297	protein_coding	- && sp|P30708|GPX4_NICSY Probable phospholipid hydroperoxide glutathione peroxidase OS=Nicotiana sylvestris OX=4096 PE=2 SV=1 && PF00255:Glutathione peroxidase	GSHPx
Ila18G001390	10145	8557	10052	5408	5161	4740	453.508	359.733	407.826	212.68	194.942	172.504	10094.8	4788.22	1.07607	1.26E-11	1.11E-09	Ila18G001390	GWHBIST00000018	1475640	1482305	-	1681	protein_coding	- && sp|Q76MX2|CAS1_SOLTU Bifunctional L-3-cyanoalanine synthase/cysteine synthase 1, mitochondrial OS=Solanum tuberosum OX=4113 GN=PCAS-1 PE=1 SV=1 && PF00291:Pyridoxal-phosphate dependent enzyme	PALP
Ila17G016860	9949	7040	9310	7163	8435	8082	275.467	183.312	233.954	174.479	197.339	182.178	9245.96	7382.69	0.324644	0.0756339	0.267481	Ila17G016860	GWHBIST00000017	38480596	38489634	-	2714	protein_coding	- && sp|F4K0E8|ISPG_ARATH 4-hydroxy-3-methylbut-2-en-1-yl diphosphate synthase (ferredoxin), chloroplastic OS=Arabidopsis thaliana OX=3702 GN=ISPG PE=1 SV=1 && PF04551:GcpE protein	-
Ila19G008720	6513	10468	5846	11156	10365	12602	129.992	196.483	105.897	195.885	174.801	204.768	8013.9	10637.9	-0.408652	0.0805264	0.278489	Ila19G008720	GWHBIST00000019	23951448	23956351	+	3765	protein_coding	- && sp|Q9SJ56|BLH1_ARATH BEL1-like homeodomain protein 1 OS=Arabidopsis thaliana OX=3702 GN=BLH1 PE=1 SV=1 && PF07526:Associated with HOX|PF05920:Homeobox KN domain	POX
Ila09G019120	12174	14570	8329	12274	11004	9506	257.55	289.877	159.923	228.439	196.705	163.724	12371.7	10270.1	0.268591	0.267094	0.561861	Ila09G019120	GWHBIST00000009	37039761	37051293	+	3552	protein_coding	- && sp|A0A0G3VTN5|LHY_PETHY Protein LATE ELONGATED HYPOCOTYL OS=Petunia hybrida OX=4102 GN=LHY PE=2 SV=1 && PF00249:Myb-like DNA-binding domain	Myb_DNA-binding
Ila08G009010	7229	10496	10390	7415	8502	7250	249.414	340.559	325.348	225.067	247.857	203.642	9801.74	7235.45	0.437999	0.011452	0.0726742	Ila08G009010	GWHBIST00000008	26674091	26676951	+	2178	protein_coding	- && sp|P68172|SAHH_NICSY Adenosylhomocysteinase OS=Nicotiana sylvestris OX=4096 GN=SAHH PE=2 SV=1 && PF00670:S-adenosyl-L-homocysteine hydrolase, NAD binding domain|PF05221:S-adenosyl-L-homocysteine hydrolase	-
Ila0G016920	4864	76355	2873	3696	7901	2379	184.599	2725.21	98.9603	123.403	253.37	73.505	29395.8	4378.23	2.74717	NA	1	Ila0G016920	GWHBIST00000350	27666	31059	+	1980	protein_coding	- && sp|Q6CQE5|TAR1_KLULA Protein TAR1 OS=Kluyveromyces lactis (strain ATCC 8585 / CBS 2359 / DSM 70799 / NBRC 1267 / NRRL Y-1140 / WM37) OX=284590 GN=TAR1-A PE=4 SV=2 && -	-
Ila18G006260	8895	8459	8243	9029	8268	9275	339.815	303.908	285.806	303.454	266.891	288.468	8994.73	8294.38	0.116913	0.406589	0.693342	Ila18G006260	GWHBIST00000018	8409487	8423860	-	1967	protein_coding	- && sp|Q84KG5|CCD_CROSA Carotenoid 9,10(9',10')-cleavage dioxygenase OS=Crocus sativus OX=82528 GN=CCD PE=1 SV=1 && PF03055:Retinal pigment epithelial membrane protein	RPE65
Ila04G005930	11536	10978	10667	7407	7033	6563	465.561	416.649	390.709	262.979	239.828	215.631	11660.1	6568.3	0.827999	3.68E-08	1.57E-06	Ila04G005930	GWHBIST00000004	18047044	18050461	+	1862	protein_coding	- && sp|P46283|S17P_ARATH Sedoheptulose-1,7-bisphosphatase, chloroplastic OS=Arabidopsis thaliana OX=3702 GN=At3g55800 PE=2 SV=1 && PF00316:Fructose-1-6-bisphosphatase, N-terminal domain	-
Ila08G014110	8625	15260	6795	11531	9215	8654	634.796	1056.22	453.894	746.619	573.071	518.536	10785	9215.05	0.226964	0.436073	0.717333	Ila08G014110	GWHBIST00000008	34284472	34287600	-	1021	protein_coding	- && sp|Q5J907|TCTP_ELAGV Translationally-controlled tumor protein homolog OS=Elaeis guineensis var. tenera OX=51953 GN=TCTP PE=2 SV=1 && PF00838:Translationally controlled tumour protein	-
Ila06G005560	11718	8863	10664	5132	6248	5801	344.369	244.95	284.433	132.683	155.149	138.791	10988.9	5356.41	1.03667	2.23E-09	1.26E-07	Ila06G005560	GWHBIST00000006	5432939	5440737	-	2557	protein_coding	- && sp|P50433|GLYM_SOLTU Serine hydroxymethyltransferase, mitochondrial OS=Solanum tuberosum OX=4113 PE=2 SV=1 && PF00464:Serine hydroxymethyltransferase	SHMT
Ila05G007530	9444	16057	8806	5658	5403	5404	274.004	438.119	231.883	144.418	132.457	127.645	12036.2	5144.27	1.22635	3.04E-07	1.03E-05	Ila05G007530	GWHBIST00000005	22626908	22629497	-	2590	protein_coding	- && - && PF07676:WD40-like Beta Propeller Repeat	PD40
Ila16G002030	8439	6021	11005	9734	9212	7899	408.076	273.807	482.98	414.093	376.393	310.963	8894.39	8404.28	0.0817978	0.717887	0.88485	Ila16G002030	GWHBIST00000016	2251819	2254238	+	1554	protein_coding	- && sp|P12301|PSBQ_SPIOL Oxygen-evolving enhancer protein 3, chloroplastic OS=Spinacia oleracea OX=3562 GN=PSBQ PE=1 SV=1 && PF05757:Oxygen evolving enhancer protein 3 (PsbQ)	-
Ila01G001440	8374	8251	8639	8804	9901	9878	200.531	185.815	187.759	185.475	200.339	192.577	8860.66	8911.85	-0.00834203	0.945232	0.982028	Ila01G001440	GWHBIST00000001	1496765	1506890	+	3138	protein_coding	- && sp|Q8H0S9|PSA_ARATH Puromycin-sensitive aminopeptidase OS=Arabidopsis thaliana OX=3702 GN=MPA1 PE=2 SV=1 && PF11940:Domain of unknown function (DUF3458) Ig-like fold|PF17432:Domain of unknown function (DUF3458_C) ARM repeats|PF17900:Peptidase M1 N-terminal domain|PF01433:Peptidase family M1 domain	-
Ila20G003640	10559	7732	12791	5224	6168	4826	994.307	684.725	1093.18	432.771	490.772	369.975	10872.3	5068.45	1.10106	1.59E-07	5.82E-06	Ila20G003640	GWHBIST00000020	3470947	3472170	+	798	protein_coding	- && sp|P27489|CB23_SOLLC Chlorophyll a-b binding protein 13, chloroplastic OS=Solanum lycopersicum OX=4081 GN=CAB13 PE=1 SV=1 && PF00504:Chlorophyll A-B binding protein	-
Ila16G015830	7882	9807	8623	8119	7631	7810	212.292	248.404	210.787	192.378	173.666	171.252	9215.57	7360.4	0.324308	0.0225106	0.118195	Ila16G015830	GWHBIST00000016	41083392	41089758	-	2790	protein_coding	- && sp|Q9SZD6|PETS_ARATH Polyprotein of EF-Ts, chloroplastic OS=Arabidopsis thaliana OX=3702 GN=PETs PE=1 SV=1 && PF00889:Elongation factor TS|PF00575:S1 RNA binding domain	S1
novel.1901	8083	5919	8662	6712	7243	8503	57.2531	39.4276	55.6845	41.8249	43.3493	49.0327	7946.88	6991	0.184861	0.317569	0.614734	-	GWHBIST00000018	15578131	15674528	-	10609	-	- && P93025.2 RecName: Full=Phototropin-2; AltName: Full=Defective in chloroplast avoidance protein 1; AltName: Full=Non-phototropic hypocotyl 1-like protein 1; Short=AtKin7; Short=NPH1-like protein 1 && PF00069:Protein kinase domain	Pkinase
Ila04G006480	6571	9188	8085	6977	7776	8680	96.5354	126.941	107.802	90.1739	96.5271	103.815	8334.14	7296.4	0.19185	0.226724	0.514901	Ila04G006480	GWHBIST00000004	18831179	18845441	+	5115	protein_coding	- && sp|Q0WNJ6|CLAH1_ARATH Clathrin heavy chain 1 OS=Arabidopsis thaliana OX=3702 GN=CHC1 PE=1 SV=1 && PF09268:Clathrin, heavy-chain linker|PF00637:Region in Clathrin and VPS|PF13838:Clathrin-H-link|PF01394:Clathrin propeller repeat	-
Ila14G018310	6253	11730	12187	6038	11604	8404	211.563	373.23	374.23	179.722	331.74	231.486	10468.2	8102.84	0.369525	0.184562	0.459551	Ila14G018310	GWHBIST00000014	43744794	43747014	-	2221	protein_coding	- && sp|P37124|C77A2_SOLME Cytochrome P450 77A2 OS=Solanum melongena OX=4111 GN=CYP77A2 PE=2 SV=1 && PF00067:Cytochrome P450	p450
Ila01G000380	5032	6221	6522	10568	11501	12910	146.676	170.531	172.539	270.999	283.264	306.359	6207.91	10894	-0.811317	4.35E-09	2.30E-07	Ila01G000380	GWHBIST00000001	431758	438045	-	2578	protein_coding	- && sp|Q03685|BIP5_TOBAC Luminal-binding protein 5 OS=Nicotiana tabacum OX=4097 GN=BIP5 PE=2 SV=1 && PF00012:Hsp70 protein	HSP70
Ila17G000400	6991	11109	7438	9451	8705	8481	142.06	212.293	137.176	168.954	149.465	140.303	8944.73	8329.12	0.102887	0.618311	0.83393	Ila17G000400	GWHBIST00000017	566323	571712	+	3698	protein_coding	- && sp|Q9ASR1|EF2_ARATH Elongation factor 2 OS=Arabidopsis thaliana OX=3702 GN=LOS1 PE=1 SV=1 && PF14492:Elongation Factor G, domain II|PF00009:Elongation factor Tu GTP binding domain|PF03764:Elongation factor G, domain IV|PF03144:Elongation factor Tu domain 2|PF00679:Elongation factor G C-terminus	GTP_EFTU
Ila02G005770	8123	9162	7525	9167	8537	9447	105.808	112.232	88.9603	105.047	93.9601	100.18	8714.54	8474.73	0.0402327	0.789631	0.917583	Ila02G005770	GWHBIST00000002	14958363	14974585	+	5769	protein_coding	- && sp|F4JKH6|TSS_ARATH Protein TSS OS=Arabidopsis thaliana OX=3702 GN=TSS PE=1 SV=1 && PF13424:Tetratricopeptide repeat|PF12807:Translation initiation factor eIF3 subunit 135	-
Ila16G017210	9507	9320	10762	8316	7419	6211	1006.2	927.651	1033.77	774.308	663.476	535.169	10360.6	6877.91	0.591104	0.00065579	0.00774054	Ila16G017210	GWHBIST00000016	43106857	43107566	+	710	protein_coding	- && - && PF06596:Photosystem II reaction centre X protein (PsbX)	-
Ila13G010150	8779	6230	9075	8321	8910	8290	403.239	269.111	378.315	336.24	345.806	309.998	8451.07	7969.05	0.0847166	0.647289	0.850784	Ila13G010150	GWHBIST00000013	22392029	22399341	+	1636	protein_coding	- && sp|P48534|APX1_PEA L-ascorbate peroxidase, cytosolic OS=Pisum sativum OX=3888 GN=APX1 PE=1 SV=2 && PF00141:Peroxidase	-
Ila02G008320	5850	6729	5302	14173	11399	12562	247.243	267.452	203.375	526.972	407.074	432.23	6282.56	11927.3	-0.924867	1.72E-07	6.21E-06	Ila02G008320	GWHBIST00000002	18172358	18178326	+	1778	protein_coding	- && sp|Q02166|TRPD_ARATH Anthranilate phosphoribosyltransferase, chloroplastic OS=Arabidopsis thaliana OX=3702 GN=PAT1 PE=2 SV=1 && PF02885:Glycosyl transferase family, helical bundle domain|PF00591:Glycosyl transferase family, a/b domain	Glycos_trans_3N
Ila19G004420	11687	5931	4445	11151	13857	12597	1864.59	889.885	643.637	1565.13	1868.04	1636.19	7884.72	11724	-0.572384	0.0822273	0.282304	Ila19G004420	GWHBIST00000019	7584621	7586718	-	471	protein_coding	- && sp|P0CG85|UBI1P_NICSY Polyubiquitin OS=Nicotiana sylvestris OX=4096 GN=UBI11 PE=2 SV=1 && PF00240:Ubiquitin family	ubiquitin
Ila06G009990	5722	8276	7290	10595	10041	10170	224.416	305.247	259.491	365.564	332.751	324.723	7436.39	9624.35	-0.372046	0.0224267	0.117878	Ila06G009990	GWHBIST00000006	10978070	10992746	+	1916	protein_coding	- && sp|Q07346|DCE_PETHY Glutamate decarboxylase OS=Petunia hybrida OX=4102 GN=GAD PE=1 SV=1 && PF00282:Pyridoxal-dependent decarboxylase conserved domain	-
Ila13G005040	11081	6570	9069	7059	9064	9051	332.674	185.495	247.109	186.44	229.931	221.22	9421.81	7836.19	0.26581	0.237773	0.5294	Ila13G005040	GWHBIST00000013	6169914	6175782	+	2503	protein_coding	- && sp|Q9FJL3|FKB65_ARATH Peptidyl-prolyl cis-trans isomerase FKBP65 OS=Arabidopsis thaliana OX=3702 GN=FKBP65 PE=1 SV=1 && PF00254:FKBP-type peptidyl-prolyl cis-trans isomerase|PF00515:Tetratricopeptide repeat	FKBP_C
Ila09G008370	7481	7564	8285	8766	8926	8304	184.86	175.777	185.809	190.565	186.371	167.055	8171.86	8122.63	0.00873608	0.945061	0.981971	Ila09G008370	GWHBIST00000009	14774701	14782811	-	3041	protein_coding	- && sp|Q8L7S8|RH3_ARATH DEAD-box ATP-dependent RNA helicase 3, chloroplastic OS=Arabidopsis thaliana OX=3702 GN=RH3 PE=1 SV=2 && PF00271:Helicase conserved C-terminal domain|PF00098:Zinc knuckle|PF00270:DEAD/DEAH box helicase|PF08152:GUCT (NUC152) domain	DEAD
Ila09G006840	11036	10227	9780	7108	6365	5727	1375.29	1198.55	1106.14	779.27	670.223	581.029	10917.4	6011.82	0.860771	5.30E-07	1.67E-05	Ila09G006840	GWHBIST00000009	9988522	9989124	+	603	protein_coding	- && sp|Q43517|FER1_SOLLC Ferredoxin-1, chloroplastic OS=Solanum lycopersicum OX=4081 GN=SEND33 PE=2 SV=1 && PF00111:2Fe-2S iron-sulfur cluster binding domain	Fer2
Ila06G004140	11205	8606	9161	8655	8615	8484	324.846	234.635	241.045	220.744	211.037	200.241	10208.7	8043.68	0.343833	0.0483037	0.198834	Ila06G004140	GWHBIST00000006	3935325	3944446	-	2592	protein_coding	- && sp|Q40412|ABA2_NICPL Zeaxanthin epoxidase, chloroplastic OS=Nicotiana plumbaginifolia OX=4092 GN=ABA2 PE=1 SV=1 && PF01494:FAD binding domain|PF00498:FHA domain	FHA
Ila17G009830	6939	4249	7999	9384	9485	10117	205.207	118.17	214.695	244.141	237.012	243.576	6719.19	9042.07	-0.428368	0.0594603	0.228458	Ila17G009830	GWHBIST00000017	16146318	16161398	+	2541	protein_coding	- && sp|P08927|RUBB_PEA RuBisCO large subunit-binding protein subunit beta, chloroplastic OS=Pisum sativum OX=3888 PE=1 SV=2 && PF00118:TCP-1/cpn60 chaperonin family	-
Ila09G009020	9628	6075	9765	6111	6129	5516	467.98	277.692	430.778	261.313	251.721	218.274	8941.67	5551.34	0.687711	0.00135173	0.013762	Ila09G009020	GWHBIST00000009	17518387	17523731	+	1546	protein_coding	- && sp|Q9SA52|CP41B_ARATH Chloroplast stem-loop binding protein of 41 kDa b, chloroplastic OS=Arabidopsis thaliana OX=3702 GN=CSP41B PE=1 SV=1 && PF01370:NAD dependent epimerase/dehydratase family	Epimerase
Ila19G000030	7639	9274	10088	5276	8072	6120	742.605	847.841	890.053	451.214	663.041	484.351	9427.08	6067.88	0.63563	0.00075168	0.00864018	Ila19G000030	GWHBIST00000019	54077	55662	-	773	protein_coding	- && sp|Q43129|NLTP2_GOSHI Non-specific lipid-transfer protein OS=Gossypium hirsutum OX=3635 PE=2 SV=1 && PF00234:Protease inhibitor/seed storage/LTP family	-
Ila17G013640	6978	8563	7985	8214	8575	8882	131.058	151.246	136.112	135.72	136.083	135.809	8233.85	8007.66	0.0401979	0.752044	0.900478	Ila17G013640	GWHBIST00000017	32532850	32542893	-	4001	protein_coding	- && sp|Q9ZVD5|AGO4_ARATH Protein argonaute 4 OS=Arabidopsis thaliana OX=3702 GN=AGO4 PE=1 SV=2 && PF16486:N-terminal domain of argonaute|PF02170:PAZ domain|PF16488:Argonaute linker 2 domain|PF08699:Argonaute linker 1 domain|PF02171:Piwi domain	Piwi
Ila08G014070	8706	6915	7663	5757	6602	6798	144.705	108.09	115.599	84.182	92.7213	91.9887	8192.97	5969.08	0.456816	0.00506113	0.0389638	Ila08G014070	GWHBIST00000008	34216696	34225105	+	4521	protein_coding	- && sp|Q7DM58|AB4C_ARATH ABC transporter C family member 4 OS=Arabidopsis thaliana OX=3702 GN=ABCC4 PE=1 SV=2 && PF00005:ABC transporter|PF00664:ABC transporter transmembrane region	ABC_tran
Ila02G008640	6429	8807	6193	10522	9076	9692	148.375	191.148	129.72	213.635	176.99	182.103	7518.82	9156.09	-0.284226	0.132581	0.379362	Ila02G008640	GWHBIST00000002	18474947	18480322	+	3256	protein_coding	- && sp|M1BJF6|JOKA2_SOLTU Protein JOKA2 OS=Solanum tuberosum OX=4113 GN=JOKA2 PE=1 SV=1 && PF00569:Zinc finger, ZZ type|PF16158:Ig-like domain from next to BRCA1 gene|PF00564:PB1 domain	ZZ
Ila14G008360	9463	8309	8595	5158	5666	5319	338.618	279.612	279.137	162.375	171.315	154.953	9270.32	5038.54	0.879581	1.99E-09	1.14E-07	Ila14G008360	GWHBIST00000014	12583674	12591623	-	2100	protein_coding	- && sp|P50433|GLYM_SOLTU Serine hydroxymethyltransferase, mitochondrial OS=Solanum tuberosum OX=4113 PE=2 SV=1 && PF00464:Serine hydroxymethyltransferase	SHMT
Ila07G010900	8630	8428	8470	7219	7025	6297	709.521	651.636	632.015	522.142	488.021	421.478	8961.14	6424.91	0.480018	0.001049	0.0112229	Ila07G010900	GWHBIST00000007	25541278	25542191	+	914	protein_coding	- && sp|P80470|PSBY_SPIOL Photosystem II core complex proteins psbY, chloroplastic OS=Spinacia oleracea OX=3562 GN=PSBY PE=1 SV=2 && PF06298:Photosystem II protein Y (PsbY)	-
Ila18G015200	8296	7141	8595	6822	7145	6531	408.789	330.915	384.385	295.733	297.489	261.998	8429.88	6403.81	0.396582	0.00709226	0.050456	Ila18G015200	GWHBIST00000018	36451748	36455011	-	1525	protein_coding	- && sp|P19446|MDHG_CITLA Malate dehydrogenase, glyoxysomal OS=Citrullus lanatus OX=3654 PE=1 SV=1 && PF00056:lactate/malate dehydrogenase, NAD binding domain|PF02866:lactate/malate dehydrogenase, alpha/beta C-terminal domain	-
Ila17G011610	9769	9316	7902	4101	4594	4421	238.419	213.819	175.032	88.0517	94.737	87.8413	9504.47	4091.48	1.21594	1.18E-13	1.51E-11	Ila17G011610	GWHBIST00000017	26774092	26794596	-	3079	protein_coding	- && sp|O24370|LOX21_SOLTU Linoleate 13S-lipoxygenase 2-1, chloroplastic OS=Solanum tuberosum OX=4113 GN=LOX2.1 PE=1 SV=1 && PF00305:Lipoxygenase|PF01477:PLAT/LH2 domain	Lipoxygenase
Ila09G002370	9290	7286	7753	6098	6144	6035	389.564	287.328	295.068	224.961	217.697	206.028	8569.03	5707.69	0.586187	0.000520598	0.00636075	Ila09G002370	GWHBIST00000009	2300911	2305261	-	1792	protein_coding	- && sp|Q94B35|ISPH_ARATH 4-hydroxy-3-methylbut-2-enyl diphosphate reductase, chloroplastic OS=Arabidopsis thaliana OX=3702 GN=ISPH PE=1 SV=1 && PF02401:LytB protein	-
Ila17G011510	1208	2246	2457	11784	11977	11639	28.7901	50.3399	53.1461	247.074	241.192	225.829	2049.47	11055.2	-2.43121	5.48E-26	4.06E-23	Ila17G011510	GWHBIST00000017	26253111	26259867	+	3153	protein_coding	- && sp|B8AVF0|BGL12_ORYSI Beta-glucosidase 12 OS=Oryza sativa subsp. indica OX=39946 GN=BGLU12 PE=3 SV=1 && PF00232:Glycosyl hydrolase family 1	Glyco_hydro_1
Ila17G017360	6648	5818	8185	5048	5149	5474	663.432	546.016	741.334	443.182	434.177	444.731	7220.44	4888.14	0.562818	0.000315132	0.00418913	Ila17G017360	GWHBIST00000017	39268613	39271194	+	753	protein_coding	- && sp|P48534|APX1_PEA L-ascorbate peroxidase, cytosolic OS=Pisum sativum OX=3888 GN=APX1 PE=1 SV=2 && PF00141:Peroxidase	-
Ila10G007140	5067	7868	3494	16051	12779	15077	259.727	379.278	162.547	723.812	553.479	629.171	5787.58	13722.5	-1.24554	8.46E-06	0.000189271	Ila10G007140	GWHBIST00000010	9354153	9361400	-	1466	protein_coding	- && sp|Q96520|PER12_ARATH Peroxidase 12 OS=Arabidopsis thaliana OX=3702 GN=PER12 PE=1 SV=1 && PF00141:Peroxidase	-
Ila09G006720	4667	6105	4786	11356	11034	12835	61.333	75.4516	57.0846	131.292	122.526	137.322	5454.21	10981.5	-1.00965	3.31E-10	2.13E-08	Ila09G006720	GWHBIST00000009	9694904	9741218	+	5718	protein_coding	- && sp|Q0WL80|UGGG_ARATH UDP-glucose:glycoprotein glucosyltransferase OS=Arabidopsis thaliana OX=3702 GN=UGGT PE=1 SV=1 && PF06427:UDP-glucose:Glycoprotein Glucosyltransferase|PF18402:Thioredoxin-like domain|PF18400:Thioredoxin-like domain|PF18401:Thioredoxin-like domain|PF18404:Glucosyltransferase 24|PF18403:Thioredoxin-like domain	-
Ila17G024880	7225	10684	7420	8792	8084	8246	112.476	156.417	104.838	120.412	106.338	104.509	8877.31	7851.02	0.177252	0.355806	0.650998	Ila17G024880	GWHBIST00000017	47488846	47493672	-	4827	protein_coding	- && sp|O81283|TC159_ARATH Translocase of chloroplast 159, chloroplastic OS=Arabidopsis thaliana OX=3702 GN=TOC159 PE=1 SV=1 && PF11886:Translocase of chloroplast 159/132, membrane anchor domain|PF04548:AIG1 family	-
Ila18G016470	7377	8393	7162	6436	6542	6620	186.837	199.906	164.629	143.402	140.001	136.499	8048.67	6117.21	0.395857	0.00435056	0.0346518	Ila18G016470	GWHBIST00000018	37893603	37904288	+	2967	protein_coding	- && sp|Q9FXA2|PABP8_ARATH Polyadenylate-binding protein 8 OS=Arabidopsis thaliana OX=3702 GN=PAB8 PE=1 SV=1 && PF00658:Poly-adenylate binding protein, unique domain|PF00076:RNA recognition motif. (a.k.a. RRM, RBD, or RNP domain)	RRM_1
Ila20G008350	6696	9654	6749	7839	8129	8520	258.7	350.764	236.652	266.44	265.373	267.983	8098.4	7638.14	0.0844089	0.644923	0.849592	Ila20G008350	GWHBIST00000020	9671312	9686420	+	1945	protein_coding	- && sp|O04057|ASPR_CUCPE Aspartic proteinase OS=Cucurbita pepo OX=3663 PE=2 SV=1 && PF00026:Eukaryotic aspartyl protease|PF05184:Saposin-like type B, region 1|PF03489:Saposin-like type B, region 2	Asp
Ila12G007600	5473	9994	4168	10592	8688	10258	110.914	190.47	76.6617	188.841	148.771	169.243	6904.17	9227.78	-0.418526	0.155112	0.416019	Ila12G007600	GWHBIST00000012	26367559	26373335	+	3708	protein_coding	- && sp|M1BJF6|JOKA2_SOLTU Protein JOKA2 OS=Solanum tuberosum OX=4113 GN=JOKA2 PE=1 SV=1 && PF00564:PB1 domain|PF00569:Zinc finger, ZZ type|PF16158:Ig-like domain from next to BRCA1 gene	ZZ
Ila14G023170	12722	10717	9284	6796	7158	6280	1101.38	872.53	729.467	517.597	523.613	442.617	11548.8	6324.04	0.868807	5.40E-06	0.000127143	Ila14G023170	GWHBIST00000014	51628281	51629956	-	868	protein_coding	- && - && -	-
Ila12G011610	8016	6397	7565	7097	7899	8091	234.839	176.245	201.146	182.913	195.534	192.976	7723.64	7196.79	0.101879	0.513036	0.771079	Ila12G011610	GWHBIST00000012	30284253	30290719	-	2565	protein_coding	- && sp|Q9S7C0|HSP7O_ARATH Heat shock 70 kDa protein 14 OS=Arabidopsis thaliana OX=3702 GN=HSP70-14 PE=1 SV=1 && PF00012:Hsp70 protein	HSP70
Ila14G022580	6208	6429	7791	6616	7380	7646	90.8827	88.5114	103.517	85.2083	91.2901	91.1278	7139.18	6745.18	0.0819228	0.532782	0.783493	Ila14G022580	GWHBIST00000014	51048091	51062026	+	5133	protein_coding	- && sp|Q0WNJ6|CLAH1_ARATH Clathrin heavy chain 1 OS=Arabidopsis thaliana OX=3702 GN=CHC1 PE=1 SV=1 && PF13838:Clathrin-H-link|PF09268:Clathrin, heavy-chain linker|PF00637:Region in Clathrin and VPS|PF01394:Clathrin propeller repeat	-
Ila05G004270	5531	6209	4118	10748	10057	11290	171.252	180.792	115.72	292.763	263.11	284.585	5588.73	10015.4	-0.841683	2.23E-05	0.000441219	Ila05G004270	GWHBIST00000005	17041677	17045343	-	2427	protein_coding	- && sp|O80763|NRX1_ARATH Probable nucleoredoxin 1 OS=Arabidopsis thaliana OX=3702 GN=At1g60420 PE=1 SV=1 && PF03107:C1 domain|PF13905:Thioredoxin-like	-
Ila14G024750	7159	6210	9240	6064	5846	5856	185.441	151.276	217.227	138.188	127.953	123.493	7897.93	5549.94	0.509039	0.00288929	0.0252296	Ila14G024750	GWHBIST00000014	53384080	53388118	+	2901	protein_coding	- && sp|Q43848|TKTC_SOLTU Transketolase, chloroplastic OS=Solanum tuberosum OX=4113 PE=2 SV=1 && PF02780:Transketolase, C-terminal domain|PF02779:Transketolase, pyrimidine binding domain|PF00456:Transketolase, thiamine diphosphate binding domain	-
Ila14G019280	8930	12281	7806	4246	6000	4199	257.402	332.905	204.21	107.67	146.133	98.5355	10195.5	4510.4	1.1766	3.62E-07	1.20E-05	Ila14G019280	GWHBIST00000014	46060630	46066092	-	2607	protein_coding	- && sp|Q50EX7|PAL1_PETHY Phenylalanine ammonia-lyase 1 OS=Petunia hybrida OX=4102 GN=PAL1 PE=1 SV=1 && PF00221:Aromatic amino acid lyase	-
Ila06G006420	5548	7753	6858	6961	9913	8691	232.389	305.404	260.715	256.512	350.85	296.371	7045.6	7961.08	-0.176234	0.331563	0.628759	Ila06G006420	GWHBIST00000006	6382094	6383887	+	1794	protein_coding	- && sp|Q9XF43|KCS6_ARATH 3-ketoacyl-CoA synthase 6 OS=Arabidopsis thaliana OX=3702 GN=CUT1 PE=1 SV=1 && PF08541:3-Oxoacyl-[acyl-carrier-protein (ACP)] synthase III C terminal|PF08392:FAE1/Type III polyketide synthase-like protein	-
Ila05G016200	7367	5408	6805	7854	8450	8994	281.441	194.294	235.947	263.964	272.766	279.728	6884.88	7885.5	-0.19582	0.255042	0.548443	Ila05G016200	GWHBIST00000005	32829583	32834240	+	1967	protein_coding	- && sp|O24339|CATA_SOLAP Catalase OS=Soldanella alpina OX=66308 PE=2 SV=1 && PF06628:Catalase-related immune-responsive|PF00199:Catalase	Catalase
Ila02G000470	8301	4868	8862	5759	6195	5821	392.561	216.498	380.363	239.597	247.546	224.11	7727.71	5549.33	0.477724	0.0381007	0.170727	Ila02G000470	GWHBIST00000002	4280379	4319905	-	1589	protein_coding	- && sp|P0DKC3|PGP1A_ARATH Phosphoglycolate phosphatase 1A, chloroplastic OS=Arabidopsis thaliana OX=3702 GN=PGLP1A PE=1 SV=1 && PF13344:Haloacid dehalogenase-like hydrolase|PF13242:HAD-hyrolase-like	-
Ila17G001790	6239	8055	6586	7909	7797	8162	111.414	135.275	106.742	124.252	117.65	118.661	7316.81	7449.76	-0.0259799	0.862399	0.950648	Ila17G001790	GWHBIST00000017	1968627	1980749	+	4208	protein_coding	- && sp|Q9SIB9|ACO3M_ARATH Aconitate hydratase 3, mitochondrial OS=Arabidopsis thaliana OX=3702 GN=ACO3 PE=1 SV=2 && PF00694:Aconitase C-terminal domain|PF00330:Aconitase family (aconitate hydratase)	Aconitase
Ila17G007690	9337	7708	8182	5892	6128	5991	383.824	297.984	305.263	213.081	212.854	200.498	8876.46	5622.64	0.658699	2.36E-05	0.000463033	Ila17G007690	GWHBIST00000017	11137305	11143137	+	1828	protein_coding	- && sp|P05414|GOX_SPIOL Peroxisomal (S)-2-hydroxy-acid oxidase OS=Spinacia oleracea OX=3562 PE=1 SV=1 && PF01070:FMN-dependent dehydrogenase	FMN_dh
Ila07G007760	7190	3671	7587	6505	6723	7646	190.58	91.5078	182.519	151.688	150.574	164.994	6473.57	6504.23	-0.00683336	0.978987	0.992308	Ila07G007760	GWHBIST00000007	22279454	22288374	+	2835	protein_coding	- && sp|Q9SIF2|HS905_ARATH Heat shock protein 90-5, chloroplastic OS=Arabidopsis thaliana OX=3702 GN=HSP90-5 PE=1 SV=1 && PF00183:Hsp90 protein|PF02518:Histidine kinase-, DNA gyrase B-, and HSP90-like ATPase	HATPase_c
Ila17G003640	6215	6090	6662	7745	7677	8225	189.54	174.664	184.397	207.797	197.829	204.213	6647.75	7378.05	-0.150388	0.205471	0.487164	Ila17G003640	GWHBIST00000017	4641346	4648803	+	2464	protein_coding	- && sp|Q42908|PMGI_MESCR 2,3-bisphosphoglycerate-independent phosphoglycerate mutase OS=Mesembryanthemum crystallinum OX=3544 GN=PGM1 PE=2 SV=1 && PF06415:BPG-independent PGAM N-terminus (iPGM_N)|PF01676:Metalloenzyme superfamily	-
Ila14G018150	6527	6588	7486	6870	8306	8274	94.704	89.8948	98.5813	87.6937	101.832	97.7367	7211.49	7305.05	-0.0186113	0.887287	0.959203	Ila14G018150	GWHBIST00000014	43273458	43283770	+	5179	protein_coding	- && sp|Q2PCF1|PDR2_NICPL Pleiotropic drug resistance protein 2 OS=Nicotiana plumbaginifolia OX=4092 GN=PDR2 PE=2 SV=1 && PF01061:ABC-2 type transporter|PF00005:ABC transporter|PF14510:ABC-transporter N-terminal|PF08370:Plant PDR ABC transporter associated	ABC2_membrane
Ila0G007110	7900	6358	8898	6287	6120	5028	397.088	300.543	405.921	278.01	259.925	205.751	8110.66	5459.06	0.571201	0.00236957	0.0216583	Ila0G007110	GWHBIST00000161	99142	100909	-	1495	protein_coding	- && sp|P27524|CB4A_SOLLC Chlorophyll a-b binding protein CP24 10A, chloroplastic OS=Solanum lycopersicum OX=4081 GN=CAP10A PE=3 SV=1 && PF00504:Chlorophyll A-B binding protein	-
Ila01G009120	5790	9820	8544	6406	8689	7251	109.429	174.539	146.557	106.512	138.759	111.568	8417.59	6966.69	0.272959	0.1907	0.467828	Ila01G009120	GWHBIST00000001	12456789	12466520	+	3976	protein_coding	- && sp|O48946|CESA1_ARATH Cellulose synthase A catalytic subunit 1 [UDP-forming] OS=Arabidopsis thaliana OX=3702 GN=CESA1 PE=1 SV=1 && PF14569:Zinc-binding RING-finger|PF03552:Cellulose synthase	-
Ila20G000490	6447	10374	6534	7829	7807	7786	131.647	199.217	121.094	140.642	134.702	129.436	8185.61	7313.99	0.162434	0.44161	0.72151	Ila20G000490	GWHBIST00000020	476776	486728	-	3680	protein_coding	- && sp|Q9ASR1|EF2_ARATH Elongation factor 2 OS=Arabidopsis thaliana OX=3702 GN=LOS1 PE=1 SV=1 && PF03144:Elongation factor Tu domain 2|PF03764:Elongation factor G, domain IV|PF02365:No apical meristem (NAM) protein|PF14492:Elongation Factor G, domain II|PF00009:Elongation factor Tu GTP binding domain|PF00679:Elongation factor G C-terminus	GTP_EFTU
Ila13G002570	8283	6171	8263	5733	5478	5249	331.431	232.213	300.077	201.811	185.21	170.989	7976.19	5145.44	0.632407	0.000349043	0.00454409	Ila13G002570	GWHBIST00000013	2827277	2843624	+	1878	protein_coding	- && sp|Q9LYA9|CP41A_ARATH Chloroplast stem-loop binding protein of 41 kDa a, chloroplastic OS=Arabidopsis thaliana OX=3702 GN=CSP41A PE=1 SV=1 && PF01370:NAD dependent epimerase/dehydratase family|PF08613:Cyclin	Epimerase
Ila14G026160	14517	3612	5232	5948	12978	9745	425.793	99.6313	139.277	153.479	321.638	232.697	8387.78	8905	-0.0863464	0.893588	0.962428	Ila14G026160	GWHBIST00000014	54831663	54834901	+	2562	protein_coding	- && sp|P51819|HSP83_IPONI Heat shock protein 83 OS=Ipomoea nil OX=35883 GN=HSP83A PE=2 SV=1 && PF00183:Hsp90 protein|PF02518:Histidine kinase-, DNA gyrase B-, and HSP90-like ATPase	HATPase_c
Ila09G000780	8220	6477	7979	5069	5157	5102	371.656	275.404	327.422	201.627	197.017	187.801	7965.03	4785.72	0.734926	3.42E-06	8.58E-05	Ila09G000780	GWHBIST00000009	762344	765904	-	1662	protein_coding	- && sp|Q9C9W5|HPR1_ARATH Glycerate dehydrogenase HPR, peroxisomal OS=Arabidopsis thaliana OX=3702 GN=HPR PE=1 SV=1 && PF02826:D-isomer specific 2-hydroxyacid dehydrogenase, NAD binding domain|PF00389:D-isomer specific 2-hydroxyacid dehydrogenase, catalytic domain	2-Hacid_dh_C
Ila07G009650	6511	6118	7193	7452	8187	8786	392.357	346.713	393.4	395.061	416.866	431.035	6944.08	7610.56	-0.132242	0.306062	0.602853	Ila07G009650	GWHBIST00000007	24195365	24197726	-	1247	protein_coding	- && sp|Q9FUS8|GSTUH_ARATH Glutathione S-transferase U17 OS=Arabidopsis thaliana OX=3702 GN=GSTU17 PE=2 SV=1 && PF02798:Glutathione S-transferase, N-terminal domain|PF00043:Glutathione S-transferase, C-terminal domain	GST_N
Ila13G004550	5045	7847	11923	5198	12553	8046	228.378	334.059	489.855	207.007	480.151	296.524	8577.58	8018.77	0.0972115	0.767294	0.907323	Ila13G004550	GWHBIST00000013	5496115	5499413	+	1660	protein_coding	- && sp|Q9M8Y5|LTL1_ARATH GDSL esterase/lipase LTL1 OS=Arabidopsis thaliana OX=3702 GN=LTL1 PE=2 SV=1 && PF00657:GDSL-like Lipase/Acylhydrolase	Lipase_GDSL
Ila06G005190	6208	14525	9541	7761	7514	5605	342.26	753.091	477.407	376.426	350.037	251.575	10545.8	6545.44	0.688132	0.0148978	0.0880471	Ila06G005190	GWHBIST00000006	4968213	4969941	-	1363	protein_coding	- && sp|Q8LER3|XTH7_ARATH Probable xyloglucan endotransglucosylase/hydrolase protein 7 OS=Arabidopsis thaliana OX=3702 GN=XTH7 PE=2 SV=2 && PF06955:Xyloglucan endo-transglycosylase (XET) C-terminus|PF00722:Glycosyl hydrolases family 16	-
Ila10G003640	6834	8083	6392	7467	7042	7197	192.916	214.581	163.764	185.437	167.968	165.398	7482.77	6781	0.142061	0.368876	0.661899	Ila10G003640	GWHBIST00000010	3625352	3632252	-	2662	protein_coding	- && sp|P42731|PABP2_ARATH Polyadenylate-binding protein 2 OS=Arabidopsis thaliana OX=3702 GN=PAB2 PE=1 SV=1 && PF00658:Poly-adenylate binding protein, unique domain|PF00076:RNA recognition motif. (a.k.a. RRM, RBD, or RNP domain)	RRM_1
Ila15G000710	6762	6944	6554	7561	7111	7671	150.335	145.184	132.245	147.884	133.583	138.843	7112.66	6975.4	0.0280854	0.831222	0.936898	Ila15G000710	GWHBIST00000015	860558	870480	+	3380	protein_coding	- && sp|Q8RY59|RCD1_ARATH Inactive poly [ADP-ribose] polymerase RCD1 OS=Arabidopsis thaliana OX=3702 GN=RCD1 PE=1 SV=1 && PF00644:Poly(ADP-ribose) polymerase catalytic domain|PF12174:RCD1-SRO-TAF4 (RST) plant domain	-
Ila19G003100	4107	7852	4975	5481	4700	5914	243.969	438.649	268.221	286.436	235.91	286.008	5918.73	5020.74	0.237402	0.319607	0.616866	Ila19G003100	GWHBIST00000019	5072745	5074409	-	1265	protein_coding	- && sp|P43390|MT2_ACTDE Metallothionein-like protein type 2 OS=Actinidia deliciosa OX=3627 GN=pKIWI504 PE=2 SV=1 && -	-
Ila14G026500	1427	1611	2071	3625	3247	3493	99.1971	105.317	130.661	221.687	190.72	197.679	1780.74	3238.14	-0.862445	1.31E-07	4.85E-06	Ila14G026500	GWHBIST00000014	55193729	55194809	-	1081	protein_coding	- && sp|P23472|CHLY_HEVBR Hevamine-A OS=Hevea brasiliensis OX=3981 PE=1 SV=2 && PF00704:Glycosyl hydrolases family 18	-
Ila17G019430	9848	10674	8071	8321	7505	6375	827.773	843.756	615.716	615.312	533.03	436.245	10063.7	6955.61	0.53292	0.00712382	0.0506086	Ila17G019430	GWHBIST00000017	41640853	41641785	+	894	protein_coding	- && sp|Q39963|PDX1_HEVBR Probable pyridoxal 5'-phosphate synthase subunit PDX1 OS=Hevea brasiliensis OX=3981 GN=PDX1 PE=2 SV=1 && PF01680:SOR/SNZ family	-
Ila13G003260	8500	6414	8841	4880	4702	4540	787.587	558.901	743.483	397.793	368.129	342.47	8333.85	4413.67	0.917016	1.62E-07	5.89E-06	Ila13G003260	GWHBIST00000013	3697323	3699187	-	811	protein_coding	- && sp|Q39194|PSBW_ARATH Photosystem II reaction center W protein, chloroplastic OS=Arabidopsis thaliana OX=3702 GN=PSBW PE=1 SV=2 && PF07123:Photosystem II reaction centre W protein (PsbW)	-
Ila13G005180	7702	7907	7390	5206	5480	5071	297.72	287.437	259.262	177.038	178.988	159.582	8075.61	4921.6	0.714433	1.62E-07	5.89E-06	Ila13G005180	GWHBIST00000013	6389882	6393692	-	1944	protein_coding	- && sp|Q8RXE8|BASS3_ARATH Probable sodium/metabolite cotransporter BASS3, chloroplastic OS=Arabidopsis thaliana OX=3702 GN=BASS3 PE=2 SV=1 && PF01758:Sodium Bile acid symporter family	-
Ila20G007850	6668	9715	8847	6359	9432	6885	355.367	486.912	427.925	298.145	424.74	298.726	8807.58	7073.26	0.316389	0.119435	0.356171	Ila20G007850	GWHBIST00000020	8885675	8888580	+	1410	protein_coding	- && sp|Q8VY93|GDL66_ARATH GDSL esterase/lipase At4g26790 OS=Arabidopsis thaliana OX=3702 GN=At4g26790 PE=2 SV=1 && PF00657:GDSL-like Lipase/Acylhydrolase	Lipase_GDSL
Ila16G008500	5691	8327	6176	6486	6931	7329	90.8156	124.965	89.4477	91.0555	93.4557	95.2147	7071.89	6467.73	0.128834	0.464645	0.739738	Ila16G008500	GWHBIST00000016	15893414	15906895	-	4709	protein_coding	- && sp|Q9C9U5|SIS8_ARATH Probable serine/threonine-protein kinase SIS8 OS=Arabidopsis thaliana OX=3702 GN=SIS8 PE=1 SV=1 && PF00564:PB1 domain|PF07714:Protein tyrosine kinase	Pkinase_Tyr
Ila01G008120	6179	10607	8068	6685	8398	6943	228.73	369.253	271.057	217.702	262.675	209.237	8678.02	6873.94	0.33625	0.108646	0.334928	Ila01G008120	GWHBIST00000001	10359241	10362462	+	2030	protein_coding	- && sp|Q08298|RD22_ARATH BURP domain protein RD22 OS=Arabidopsis thaliana OX=3702 GN=RD22 PE=2 SV=1 && PF03181:BURP domain	-
Ila06G009790	9206	9287	7910	5253	6079	5225	331.633	314.621	258.614	166.476	185.036	153.236	9288.12	5169.95	0.845212	2.15E-07	7.55E-06	Ila06G009790	GWHBIST00000006	10728994	10734782	-	2086	protein_coding	- && sp|P37272|PSY_CAPAN Bifunctional 15-cis-phytoene synthase, chromoplastic OS=Capsicum annuum OX=4072 GN=PSY1 PE=1 SV=1 && PF00494:Squalene/phytoene synthase	-
Ila02G010680	6789	8141	7424	5863	5881	5848	537.011	605.593	532.973	407.994	393.067	376.593	7829.8	5493.24	0.511337	9.41E-05	0.00151487	Ila02G010680	GWHBIST00000002	21211113	21213194	-	950	protein_coding	- && sp|P59169|H33_ARATH Histone H3.3 OS=Arabidopsis thaliana OX=3702 GN=HTR4 PE=1 SV=2 && PF00125:Core histone H2A/H2B/H3/H4	Histone
Ila09G001830	5437	5585	6644	5463	5919	6538	217.206	209.827	240.897	192	199.801	212.64	6176.93	5582.56	0.145969	0.263113	0.557798	Ila09G001830	GWHBIST00000009	1878325	1885201	+	1881	protein_coding	- && sp|F4IHJ0|SFH8_ARATH Phosphatidylinositol/phosphatidylcholine transfer protein SFH8 OS=Arabidopsis thaliana OX=3702 GN=SFH8 PE=2 SV=1 && PF03765:CRAL/TRIO, N-terminal domain|PF00650:CRAL/TRIO domain	CRAL_TRIO_N
Ila08G006820	7271	5141	6826	5866	6553	6588	319.707	212.585	272.405	226.912	243.465	235.83	6763.12	5926.09	0.190564	0.291075	0.587708	Ila08G006820	GWHBIST00000008	20053416	20056747	+	1709	protein_coding	- && sp|Q96288|BBX24_ARATH B-box zinc finger protein 24 OS=Arabidopsis thaliana OX=3702 GN=BBX24 PE=1 SV=1 && PF00643:B-box zinc finger	zf-B_box
Ila17G018660	6653	5731	7835	5801	5912	5489	253.906	205.689	271.384	194.767	190.646	170.544	7075.45	5374.96	0.396599	0.012571	0.0778036	Ila17G018660	GWHBIST00000017	40845598	40848821	+	1969	protein_coding	- && sp|Q9STF2|PTA16_ARATH Protein PLASTID TRANSCRIPTIONALLY ACTIVE 16, chloroplastic OS=Arabidopsis thaliana OX=3702 GN=PTAC16 PE=1 SV=1 && PF13460:NAD(P)H-binding	-
Ila16G017900	5570	7180	4723	7025	6650	7123	171.963	208.464	132.339	190.802	173.476	179.032	6143.28	6493.09	-0.0799245	0.679459	0.868047	Ila16G017900	GWHBIST00000016	43836669	43843357	+	2434	protein_coding	- && sp|P34105|MAOX_POPTR NADP-dependent malic enzyme OS=Populus trichocarpa OX=3694 PE=2 SV=3 && PF00390:Malic enzyme, N-terminal domain|PF03949:Malic enzyme, NAD binding domain	Malic_M
Ila14G027480	4266	4174	4347	7496	9157	10458	127.87	117.659	118.257	197.666	231.92	255.201	4485.72	8429.6	-0.910193	1.96E-09	1.13E-07	Ila14G027480	GWHBIST00000014	56209735	56214667	-	2507	protein_coding	- && sp|Q03685|BIP5_TOBAC Luminal-binding protein 5 OS=Nicotiana tabacum OX=4097 GN=BIP5 PE=2 SV=1 && PF00012:Hsp70 protein	HSP70
Ila17G006770	5566	8207	8068	5416	7824	6265	279.958	388.205	368.303	239.655	332.519	256.542	7613.38	6079.5	0.324611	0.0986295	0.315592	Ila17G006770	GWHBIST00000017	9646627	9648199	+	1494	protein_coding	- && sp|A0A0N9HT29|C71BE_SINHE Desmethyl-deoxy-podophyllotoxin synthase OS=Sinopodophyllum hexandrum OX=93608 GN=CYP71BE54 PE=1 SV=1 && PF00067:Cytochrome P450	p450
Ila05G009060	5783	11385	8509	5186	6916	5577	92.4015	171.074	123.394	72.8979	93.3724	72.546	8949.26	5515.01	0.698426	0.00330564	0.0279772	Ila05G009060	GWHBIST00000005	24992060	25000420	+	4703	protein_coding	- && sp|O48947|CESA2_ARATH Cellulose synthase A catalytic subunit 2 [UDP-forming] OS=Arabidopsis thaliana OX=3702 GN=CESA2 PE=1 SV=1 && PF14569:Zinc-binding RING-finger|PF03552:Cellulose synthase	-
Ila15G022510	7753	9912	10513	4367	3939	2584	317.147	381.311	390.308	157.156	136.149	86.054	9833.39	3421.71	1.52306	3.82E-11	2.98E-09	Ila15G022510	GWHBIST00000015	55101760	55105500	+	1837	protein_coding	- && sp|P92979|APR1_ARATH 5'-adenylylsulfate reductase 1, chloroplastic OS=Arabidopsis thaliana OX=3702 GN=APR1 PE=1 SV=2 && PF00085:Thioredoxin|PF01507:Phosphoadenosine phosphosulfate reductase family	-
Ila06G002960	7370	5719	7376	4826	6213	5946	168.796	123.18	153.322	97.2386	120.236	110.868	7184.53	5289.76	0.441647	0.0111806	0.0713681	Ila06G002960	GWHBIST00000006	2891986	2899911	-	3281	protein_coding	- && sp|Q9LF37|CLPB3_ARATH Chaperone protein ClpB3, chloroplastic OS=Arabidopsis thaliana OX=3702 GN=CLPB3 PE=1 SV=1 && PF02861:Clp amino terminal domain, pathogenicity island component|PF10431:C-terminal, D2-small domain, of ClpB protein|PF17871:AAA lid domain|PF07724:AAA domain (Cdc48 subfamily)|PF00004:ATPase family associated with various cellular activities (AAA)	Clp_N
Ila16G010770	6827	6798	5697	6151	7935	6513	169.648	158.864	128.486	134.469	166.611	131.761	6800.61	6427.1	0.0814487	0.646235	0.850164	Ila16G010770	GWHBIST00000016	28180525	28187514	+	3024	protein_coding	- && sp|Q05001|NCPR_CATRO NADPH--cytochrome P450 reductase OS=Catharanthus roseus OX=4058 GN=CPR PE=2 SV=1 && PF00667:FAD binding domain|PF00258:Flavodoxin|PF00175:Oxidoreductase NAD-binding domain	NAD_binding_1
Ila18G011720	5233	9208	8820	5190	7367	5490	122.35	202.463	187.16	106.753	145.54	104.5	8089.3	5630.85	0.522698	0.022884	0.119603	Ila18G011720	GWHBIST00000018	30277252	30282041	+	3214	protein_coding	- && sp|Q38890|GUN25_ARATH Endoglucanase 25 OS=Arabidopsis thaliana OX=3702 GN=KOR PE=1 SV=1 && PF00759:Glycosyl hydrolase family 9	-
Ila06G000200	1267	510	1373	6093	7131	7494	52.7473	19.9673	51.8781	223.158	250.849	253.995	1105	6452.16	-2.54579	2.89E-16	5.44E-14	Ila06G000200	GWHBIST00000006	284470	286682	+	1805	protein_coding	- && sp|P51090|CHSY_VITVI Chalcone synthase OS=Vitis vinifera OX=29760 GN=CHS PE=2 SV=1 && PF00195:Chalcone and stilbene synthases, N-terminal domain|PF02797:Chalcone and stilbene synthases, C-terminal domain	Chal_sti_synt_N
Ila20G000960	4673	5348	4645	9338	8559	10450	64.4554	69.3715	58.1486	113.312	99.7526	117.346	5145.44	8838.34	-0.780518	1.04E-07	3.94E-06	Ila20G000960	GWHBIST00000020	882882	899802	+	5448	protein_coding	- && sp|F4JC97|PSME4_ARATH Proteasome activator subunit 4 OS=Arabidopsis thaliana OX=3702 GN=PA200 PE=2 SV=2 && PF16507:Proteasome-substrate-size regulator, mid region|PF11919:Domain of unknown function (DUF3437)	-
novel.895	6627	4098	6506	5096	6176	7690	301.627	175.409	268.756	204.052	237.519	284.949	6053.83	5889.66	0.0396147	0.863399	0.950997	-	GWHBIST00000010	2251283	2254076	-	1651	-	- && - && -	-
Ila11G011080	7322	4880	7024	5028	5198	5069	328.289	205.766	285.825	198.326	196.925	185.027	6756.9	4775.29	0.50075	0.00988397	0.065289	Ila11G011080	GWHBIST00000011	28387757	28393355	-	1676	protein_coding	- && sp|P29344|RR1_SPIOL 30S ribosomal protein S1, chloroplastic OS=Spinacia oleracea OX=3562 GN=RPS1 PE=1 SV=1 && PF00575:S1 RNA binding domain	S1
Ila08G015630	4556	8161	8873	5185	6921	4570	178.592	300.849	315.674	178.807	229.237	145.842	7490.52	5213.78	0.522791	0.0386639	0.172462	Ila08G015630	GWHBIST00000008	35652442	35655613	+	1917	protein_coding	- && sp|A7NVX9|METK2_VITVI S-adenosylmethionine synthase 2 OS=Vitis vinifera OX=29760 GN=METK2 PE=3 SV=1 && PF02773:S-adenosylmethionine synthetase, C-terminal domain|PF00438:S-adenosylmethionine synthetase, N-terminal domain|PF02772:S-adenosylmethionine synthetase, central domain	-
Ila05G002580	6919	4666	8796	4900	4976	4096	630.217	399.685	727.146	392.645	382.97	303.734	7122.5	4372.26	0.70404	0.00255669	0.0229909	Ila05G002580	GWHBIST00000005	14406145	14408508	-	825	protein_coding	- && sp|P13869|CB12_PETHY Chlorophyll a-b binding protein, chloroplastic OS=Petunia hybrida OX=4102 PE=2 SV=1 && PF00504:Chlorophyll A-B binding protein	-
Ila03G012700	8588	8031	7207	7675	7733	6536	423.733	372.646	322.734	333.147	322.394	262.543	8386.7	6865.49	0.288726	0.0958816	0.310048	Ila03G012700	GWHBIST00000003	26940151	26943989	-	1523	protein_coding	- && sp|Q8TWR2|G3PP_METKA Glyceraldehyde 3-phosphate phosphatase OS=Methanopyrus kandleri (strain AV19 / DSM 6324 / JCM 9639 / NBRC 100938) OX=190192 GN=MK0970 PE=3 SV=2 && PF13419:Haloacid dehalogenase-like hydrolase	-
Ila01G005360	6399	4638	6538	5474	5697	5922	110.694	75.4515	102.647	83.3053	83.2712	83.4001	6168.25	5331.86	0.210197	0.234481	0.525222	Ila01G005360	GWHBIST00000001	5985389	6005628	-	4344	protein_coding	- && sp|Q40983|SPP_PEA Stromal processing peptidase, chloroplastic OS=Pisum sativum OX=3888 GN=SPP PE=1 SV=2 && PF00675:Insulinase (Peptidase family M16)|PF05193:Peptidase M16 inactive domain	-
Ila18G005580	5237	7070	5297	6150	6974	8044	61.6536	78.2747	56.5973	63.6954	69.3738	77.0966	6172.4	6586.88	-0.0937974	0.596589	0.82185	Ila18G005580	GWHBIST00000018	7137311	7192742	+	6383	protein_coding	- && sp|Q9AUE0|CALS1_ARATH Callose synthase 1 OS=Arabidopsis thaliana OX=3702 GN=CALS1 PE=1 SV=2 && PF04652:Vta1 like|PF02364:1,3-beta-glucan synthase component|PF14288:1,3-beta-glucan synthase subunit FKS1, domain-1	DUF605
Ila09G004300	5630	9025	8790	5773	9224	7096	189.122	285.107	267.987	170.606	261.813	194.06	8162.78	6881.62	0.246334	0.27107	0.5667	Ila09G004300	GWHBIST00000009	4681353	4685085	-	2237	protein_coding	- && sp|P46259|TBA1_PEA Tubulin alpha-1 chain OS=Pisum sativum OX=3888 GN=TUBA1 PE=3 SV=1 && PF03953:Tubulin C-terminal domain|PF00091:Tubulin/FtsZ family, GTPase domain	Tubulin
Ila15G010010	5287	10186	7609	6228	9158	6593	245.242	444.34	320.334	254.151	358.942	248.975	8047.42	6857.58	0.230847	0.350798	0.646133	Ila15G010010	GWHBIST00000015	14013665	14017753	+	1620	protein_coding	- && sp|Q8S9J6|ASPA_ARATH Aspartyl protease family protein At5g10770 OS=Arabidopsis thaliana OX=3702 GN=At5g10770 PE=2 SV=1 && PF14543:Xylanase inhibitor N-terminal|PF14541:Xylanase inhibitor C-terminal	-
Ila18G011340	6516	7988	5387	6100	6118	6469	321.923	371.138	241.551	265.13	255.399	260.193	6997.14	5830.59	0.26309	0.160099	0.423195	Ila18G011340	GWHBIST00000018	29396303	29400999	+	1521	protein_coding	- && sp|O65390|APA1_ARATH Aspartic proteinase A1 OS=Arabidopsis thaliana OX=3702 GN=APA1 PE=1 SV=1 && PF05184:Saposin-like type B, region 1|PF00026:Eukaryotic aspartyl protease|PF03489:Saposin-like type B, region 2	Asp
Ila01G000670	7426	6278	5724	5511	6521	6271	207.06	164.623	144.854	135.185	153.636	142.353	6850.46	5705.71	0.26372	0.13621	0.385705	Ila01G000670	GWHBIST00000001	701294	714212	+	2695	protein_coding	- && sp|Q9T0A0|LACS4_ARATH Long chain acyl-CoA synthetase 4 OS=Arabidopsis thaliana OX=3702 GN=LACS4 PE=2 SV=1 && PF00501:AMP-binding enzyme	AMP-binding
Ila05G010500	4682	7728	6803	4061	5116	4207	146.596	227.553	193.321	111.861	135.35	107.238	6697.25	4177.04	0.681132	0.000676992	0.00793841	Ila05G010500	GWHBIST00000005	26656292	26660585	+	2400	protein_coding	- && sp|P21357|AROF_SOLTU Phospho-2-dehydro-3-deoxyheptonate aldolase 1, chloroplastic OS=Solanum tuberosum OX=4113 GN=SHKA PE=1 SV=2 && PF01474:Class-II DAHP synthetase family	-
Ila07G004470	7228	5823	5658	4106	4141	4194	308.783	233.942	219.375	154.316	149.478	145.865	6596.31	3883.62	0.764196	1.15E-05	0.000246098	Ila07G004470	GWHBIST00000007	17367098	17371669	+	1759	protein_coding	- && sp|Q9LVI4|TIF6B_ARATH Protein TIFY 6B OS=Arabidopsis thaliana OX=3702 GN=TIFY6B PE=1 SV=1 && PF06200:tify domain|PF09425:Divergent CCT motif	Zim
Ila01G001470	5027	7084	10707	3996	8768	5719	161.089	213.483	311.398	112.652	237.408	149.199	7900.01	5749.21	0.458513	0.130239	0.375412	Ila01G001470	GWHBIST00000001	1531955	1534299	+	2345	protein_coding	- && sp|B3RFJ6|86A22_PETHY Cytochrome P450 86A22 OS=Petunia hybrida OX=4102 GN=CYP86A22 PE=1 SV=1 && PF00067:Cytochrome P450	p450
Ila02G009750	17665	4359	9213	3609	9009	6314	438.098	101.665	207.371	78.7412	188.787	127.482	11141.4	5877.53	0.922635	0.17199	0.440895	Ila02G009750	GWHBIST00000002	20100139	20103508	+	3030	protein_coding	- && sp|P42730|CLPB1_ARATH Chaperone protein ClpB1 OS=Arabidopsis thaliana OX=3702 GN=CLPB1 PE=1 SV=2 && PF07724:AAA domain (Cdc48 subfamily)|PF10431:C-terminal, D2-small domain, of ClpB protein	-
Ila18G003510	7663	5898	6507	6731	7878	7351	277.779	201.063	214.078	214.654	241.299	216.938	7066.45	6849.21	0.0449895	0.794104	0.919987	Ila18G003510	GWHBIST00000018	4255594	4261183	-	2073	protein_coding	- && sp|Q8GZ38|UNE10_ARATH Transcription factor UNE10 OS=Arabidopsis thaliana OX=3702 GN=UNE10 PE=2 SV=1 && PF00010:Helix-loop-helix DNA-binding domain	HLH
Ila17G012090	4947	7955	5376	6292	6664	7004	48.3662	73.142	47.7034	54.1185	55.052	55.7486	6399.81	6223.88	0.040214	0.840472	0.940677	Ila17G012090	GWHBIST00000017	28426082	28470242	+	7686	protein_coding	- && sp|F4IHS2|SYD_ARATH Chromatin structure-remodeling complex protein SYD OS=Arabidopsis thaliana OX=3702 GN=SYD PE=1 SV=1 && PF00176:SNF2 family N-terminal domain|PF00271:Helicase conserved C-terminal domain|PF14619:Snf2-ATP coupling, chromatin remodelling complex	SNF2_N
Ila16G024820	5325	4675	7301	5360	5510	5796	321.404	265.362	399.948	284.612	281.009	284.805	6036.61	5198.69	0.215629	0.224908	0.512428	Ila16G024820	GWHBIST00000016	52913819	52916722	-	1245	protein_coding	- && sp|Q6QPJ6|PRXQ_POPJC Peroxiredoxin Q, chloroplastic OS=Populus jackii OX=640484 GN=PRXQ PE=1 SV=1 && PF00578:AhpC/TSA family	-
Ila17G025080	5722	6144	6742	5230	5723	5564	217.712	219.842	232.816	175.062	183.99	172.349	6510.29	5153.27	0.337261	0.0045252	0.0357377	Ila17G025080	GWHBIST00000017	47664651	47667983	-	1975	protein_coding	- && sp|Q8LB72|PHR2_ARATH Blue-light photoreceptor PHR2 OS=Arabidopsis thaliana OX=3702 GN=PHR2 PE=2 SV=2 && PF00875:DNA photolyase	-
Ila12G007270	7050	7511	6706	6131	6404	6494	163.057	163.371	140.768	124.75	125.153	122.279	7467.9	5937.36	0.330843	0.013027	0.0798169	Ila12G007270	GWHBIST00000012	25999253	26006721	-	3249	protein_coding	- && - && -	-
Ila17G016300	4920	7458	4834	8457	7180	7489	151.771	216.358	135.338	229.507	187.148	188.076	6036.02	7232.97	-0.260984	0.216325	0.501685	Ila17G016300	GWHBIST00000017	37570085	37577695	+	2436	protein_coding	- && sp|P54774|CDC48_SOYBN Cell division cycle protein 48 homolog OS=Glycine max OX=3847 GN=CDC48 PE=2 SV=1 && PF02933:Cell division protein 48 (CDC48), domain 2|PF00004:ATPase family associated with various cellular activities (AAA)|PF02359:Cell division protein 48 (CDC48), N-terminal domain|PF17862:AAA+ lid domain	AAA
Ila06G011140	5404	7169	6560	5305	6656	5672	248.979	310.622	274.309	215.025	259.118	212.75	6689.27	5501.06	0.282163	0.0780466	0.273005	Ila06G011140	GWHBIST00000006	13931525	13934646	+	1631	protein_coding	- && sp|Q6V4H0|10HGO_CATRO 8-hydroxygeraniol dehydrogenase OS=Catharanthus roseus OX=4058 GN=10HGO PE=1 SV=1 && PF08240:Alcohol dehydrogenase GroES-like domain|PF00107:Zinc-binding dehydrogenase	ADH_N
Ila17G003020	6971	7094	6008	6221	6241	5734	314.806	301.276	246.245	247.152	238.144	210.811	7060.8	5687.44	0.312027	0.0515098	0.20779	Ila17G003020	GWHBIST00000017	3650440	3655103	+	1664	protein_coding	- && - && PF04117:Mpv17 / PMP22 family	Mpv17_PMP22
Ila10G004820	5775	7674	5509	5129	5828	6321	37.3334	46.6545	32.3227	29.1699	31.8348	33.2673	6653.27	5380.62	0.306254	0.0867005	0.291622	Ila10G004820	GWHBIST00000010	5308404	5325799	+	11624	protein_coding	- && sp|Q8GY23|UPL1_ARATH E3 ubiquitin-protein ligase UPL1 OS=Arabidopsis thaliana OX=3702 GN=UPL1 PE=1 SV=3 && PF06012:Domain of Unknown Function (DUF908)|PF06025:Domain of Unknown Function (DUF913)|PF14377:Ubiquitin binding region|PF00627:UBA/TS-N domain|PF00632:HECT-domain (ubiquitin-transferase)	HECT
Ila17G017100	4885	6688	5403	7095	6459	7079	184.929	238.102	185.637	236.292	206.606	218.172	5943.82	6443.01	-0.116328	0.474148	0.745154	Ila17G017100	GWHBIST00000017	38837630	38852695	-	1985	protein_coding	- && sp|O49169|EF1A_MANES Elongation factor 1-alpha OS=Manihot esculenta OX=3983 GN=EF1 PE=3 SV=1 && PF00009:Elongation factor Tu GTP binding domain|PF03144:Elongation factor Tu domain 2|PF03143:Elongation factor Tu C-terminal domain	GTP_EFTU
Ila02G002610	4946	5733	5168	6468	5802	6749	85.7563	93.4803	81.325	98.6595	85.0016	95.2661	5555.11	5935.53	-0.0955703	0.493656	0.758989	Ila02G002610	GWHBIST00000002	10206804	10218010	+	4334	protein_coding	- && sp|Q94AI7|TPL_ARATH Protein TOPLESS OS=Arabidopsis thaliana OX=3702 GN=TPL PE=1 SV=1 && -	-
Ila08G012510	5711	7465	4884	6887	6667	6457	170.978	210.176	132.707	181.39	168.653	157.378	6348.6	6253.58	0.0217402	0.912061	0.968545	Ila08G012510	GWHBIST00000008	32599931	32605739	-	2510	protein_coding	- && sp|Q9LUV4|FRL4A_ARATH FRIGIDA-like protein 4a OS=Arabidopsis thaliana OX=3702 GN=FRL4A PE=2 SV=1 && PF07899:Frigida-like protein	-
Ila10G009320	3944	5815	3898	9292	7620	8870	148.931	206.502	133.592	308.684	243.131	272.683	4789.23	8055.95	-0.750264	0.00024179	0.00334617	Ila10G009320	GWHBIST00000010	15132817	15138645	+	1990	protein_coding	- && sp|Q9XF61|PDI_DATGL Protein disulfide-isomerase OS=Datisca glomerata OX=34297 GN=PDI PE=2 SV=1 && PF00085:Thioredoxin|PF13848:Thioredoxin-like domain	-
Ila19G003000	4614	4506	7643	4557	5955	4931	455.012	417.891	684.068	395.35	496.21	395.884	5827.68	4817.13	0.2748	0.207014	0.489202	Ila19G003000	GWHBIST00000019	4877322	4880660	+	762	protein_coding	- && sp|O80934|Y2766_ARATH Uncharacterized protein At2g37660, chloroplastic OS=Arabidopsis thaliana OX=3702 GN=At2g37660 PE=1 SV=2 && PF13460:NAD(P)H-binding	-
Ila17G005850	5118	6926	4937	6909	6873	7728	177.232	225.554	155.165	210.481	201.106	217.869	5958.19	6706.73	-0.170758	0.33626	0.632852	Ila17G005850	GWHBIST00000017	8318786	8344104	-	2170	protein_coding	- && sp|O04057|ASPR_CUCPE Aspartic proteinase OS=Cucurbita pepo OX=3663 PE=2 SV=1 && PF03489:Saposin-like type B, region 2|PF05184:Saposin-like type B, region 1|PF00026:Eukaryotic aspartyl protease	Asp
Ila12G010200	5891	6588	5686	6150	5723	5841	78.1016	82.1393	68.4175	71.7304	64.111	63.0442	6376.4	5534.97	0.204157	0.159698	0.422314	Ila12G010200	GWHBIST00000012	29108441	29122372	-	5668	protein_coding	- && sp|F4JKH6|TSS_ARATH Protein TSS OS=Arabidopsis thaliana OX=3702 GN=TSS PE=1 SV=1 && PF15044:Mitochondrial function, CLU-N-term|PF13424:Tetratricopeptide repeat|PF12807:Translation initiation factor eIF3 subunit 135	-
Ila09G003120	5359	6736	5256	5409	5229	5335	155.304	183.581	138.243	137.903	128.043	125.869	6087.51	4988.48	0.287248	0.0713246	0.257275	Ila09G003120	GWHBIST00000009	3189730	3197927	-	2593	protein_coding	- && sp|Q9FXA2|PABP8_ARATH Polyadenylate-binding protein 8 OS=Arabidopsis thaliana OX=3702 GN=PAB8 PE=1 SV=1 && PF00658:Poly-adenylate binding protein, unique domain|PF00076:RNA recognition motif. (a.k.a. RRM, RBD, or RNP domain)	RRM_1
Ila14G020170	3187	5093	8897	5263	11144	6772	144.705	217.472	366.637	210.229	427.545	250.327	5920.34	7217.7	-0.285815	0.401695	0.689269	Ila14G020170	GWHBIST00000014	47562058	47563712	-	1655	protein_coding	- && sp|Q9LZ72|KCS19_ARATH 3-ketoacyl-CoA synthase 19 OS=Arabidopsis thaliana OX=3702 GN=KCS19 PE=2 SV=1 && PF08541:3-Oxoacyl-[acyl-carrier-protein (ACP)] synthase III C terminal|PF08392:FAE1/Type III polyketide synthase-like protein	-
Ila12G006930	6286	7711	4352	5514	5305	5536	228.636	263.759	143.664	176.439	163.04	163.928	6470.69	5106.62	0.341515	0.134068	0.382041	Ila12G006930	GWHBIST00000012	25364959	25370223	+	2066	protein_coding	- && sp|Q9SU63|AL2B4_ARATH Aldehyde dehydrogenase family 2 member B4, mitochondrial OS=Arabidopsis thaliana OX=3702 GN=ALDH2B4 PE=1 SV=1 && PF00171:Aldehyde dehydrogenase family	Aldedh
Ila20G007860	3957	7334	9459	3446	8328	4858	200.235	349.013	434.419	153.407	356.084	200.133	7174.83	5174.9	0.471436	0.159605	0.422314	Ila20G007860	GWHBIST00000020	8910334	8913676	+	1485	protein_coding	- && sp|Q9SJB4|GDL34_ARATH GDSL esterase/lipase At2g04570 OS=Arabidopsis thaliana OX=3702 GN=At2g04570 PE=2 SV=1 && PF00657:GDSL-like Lipase/Acylhydrolase	Lipase_GDSL
Ila16G006820	5780	5848	5629	2073	3524	3202	77.5882	73.8247	68.5786	24.4807	39.9707	34.9926	6058.11	2733.57	1.14799	1.51E-08	7.03E-07	Ila16G006820	GWHBIST00000016	10566023	10619290	+	5598	protein_coding	- && sp|Q42093|AB2C_ARATH ABC transporter C family member 2 OS=Arabidopsis thaliana OX=3702 GN=ABCC2 PE=1 SV=2 && PF00664:ABC transporter transmembrane region|PF00005:ABC transporter	ABC_membrane
Ila15G023480	6760	4365	7677	3545	4254	4085	149.406	90.7261	153.994	68.9279	79.4433	73.5023	6586.07	3704.1	0.830281	0.000138856	0.00211682	Ila15G023480	GWHBIST00000015	56040878	56053651	+	3400	protein_coding	- && sp|Q94A08|RFS2_ARATH Probable galactinol--sucrose galactosyltransferase 2 OS=Arabidopsis thaliana OX=3702 GN=RFS2 PE=2 SV=2 && PF05691:Raffinose synthase or seed imbibition protein Sip1	-
Ila17G012580	4746	6479	4341	7075	7075	7758	164.881	211.679	136.875	216.236	207.687	219.423	5465.87	6832.61	-0.322014	0.0880982	0.294483	Ila17G012580	GWHBIST00000017	29656074	29668822	-	2163	protein_coding	- && sp|Q9FMP3|DPYS_ARATH Dihydropyrimidinase OS=Arabidopsis thaliana OX=3702 GN=PYD2 PE=1 SV=1 && PF01979:Amidohydrolase family	Amidohydro_1
Ila14G017000	6559	9403	4036	5849	6516	5883	270.514	364.708	151.075	212.222	227.076	197.532	7057.03	5697.27	0.308764	0.271777	0.567704	Ila14G017000	GWHBIST00000014	40891088	40894798	-	1822	protein_coding	- && sp|Q04960|DNJH_CUCSA DnaJ protein homolog OS=Cucumis sativus OX=3659 GN=DNAJ1 PE=2 SV=1 && PF00226:DnaJ domain|PF00684:DnaJ central domain|PF01556:DnaJ C terminal domain	DnaJ_C
Ila05G003340	4745	4112	6967	6605	6216	5736	378.92	308.809	504.948	464.025	419.43	372.913	5513.85	5804.84	-0.0741317	0.718562	0.88485	Ila05G003340	GWHBIST00000005	15582706	15583646	-	941	protein_coding	- && sp|P80470|PSBY_SPIOL Photosystem II core complex proteins psbY, chloroplastic OS=Spinacia oleracea OX=3562 GN=PSBY PE=1 SV=2 && PF06298:Photosystem II protein Y (PsbY)	-
Ila17G026100	5516	3300	5927	5503	6081	6298	132.344	74.4593	129.064	116.154	123.28	123.018	5170.52	5573.98	-0.108416	0.631137	0.840721	Ila17G026100	GWHBIST00000017	48565436	48586277	+	3132	protein_coding	- && sp|Q41062|SECA_PEA Protein translocase subunit SecA, chloroplastic OS=Pisum sativum OX=3888 GN=SecA PE=1 SV=1 && PF07517:SecA DEAD-like domain|PF07516:SecA Wing and Scaffold domain|PF01043:SecA preprotein cross-linking domain	-
Ila16G020770	4693	6821	5779	5565	6625	6303	149.875	204.858	167.502	156.351	178.773	163.875	6044.12	5765.28	0.0681626	0.683193	0.870247	Ila16G020770	GWHBIST00000016	47459151	47463824	+	2353	protein_coding	- && sp|F4KIB2|TMN8_ARATH Transmembrane 9 superfamily member 8 OS=Arabidopsis thaliana OX=3702 GN=TMN8 PE=2 SV=1 && PF02990:Endomembrane protein 70	-
Ila18G011510	5060	6708	9634	4329	6390	4656	203.988	254.316	352.494	153.532	217.667	152.811	7423.96	4796.24	0.630333	0.00792591	0.0550264	Ila18G011510	GWHBIST00000018	29824441	29846497	-	1864	protein_coding	- && sp|Q66GM8|PAE10_ARATH Pectin acetylesterase 10 OS=Arabidopsis thaliana OX=3702 GN=PAE10 PE=2 SV=1 && PF03283:Pectinacetylesterase	-
Ila08G011110	3877	6194	4979	6461	6448	6792	180.395	271.035	210.262	264.475	253.508	257.284	5256.37	6147.67	-0.225934	0.213648	0.498757	Ila08G011110	GWHBIST00000008	30762494	30767491	+	1615	protein_coding	- && sp|Q9FSF0|MDH_TOBAC Malate dehydrogenase OS=Nicotiana tabacum OX=4097 GN=MD1 PE=1 SV=1 && PF02866:lactate/malate dehydrogenase, alpha/beta C-terminal domain|PF00056:lactate/malate dehydrogenase, NAD binding domain	-
Ila19G001520	2924	1210	5207	7321	6880	8918	98.8413	38.4656	159.749	217.715	196.511	245.423	3240.09	7200.03	-1.15193	0.00227596	0.0209943	Ila19G001520	GWHBIST00000019	2198830	2206132	+	2223	protein_coding	- && sp|Q93Z81|CAX3_ARATH Vacuolar cation/proton exchanger 3 OS=Arabidopsis thaliana OX=3702 GN=CAX3 PE=1 SV=1 && PF01699:Sodium/calcium exchanger protein	Na_Ca_ex
Ila20G013170	1978	6179	2769	7507	10104	9535	126.5	371.627	160.722	422.363	546.002	496.445	3810.96	8451.32	-1.149	0.000776332	0.00885443	Ila20G013170	GWHBIST00000020	24066440	24067614	+	1175	protein_coding	- && sp|Q00451|PRF1_SOLLC 36.4 kDa proline-rich protein OS=Solanum lycopersicum OX=4081 GN=TPRP-F1 PE=2 SV=1 && PF14547:Hydrophobic seed protein	-
Ila05G001670	6311	6798	5874	3261	3035	3112	491.951	498.346	415.573	223.631	199.903	197.492	6668.06	2939.47	1.18171	1.32E-15	2.34E-13	Ila05G001670	GWHBIST00000005	12404129	12405310	+	964	protein_coding	- && sp|Q03200|LIRP1_ORYSJ Light-regulated protein, chloroplastic OS=Oryza sativa subsp. japonica OX=39947 GN=LIR1 PE=1 SV=1 && PF07207:Light regulated protein Lir1	-
Ila15G023360	6099	7210	4270	6285	6708	6877	173.274	192.636	110.101	157.086	161.03	159.06	6199.25	6197.19	0.000429924	0.998428	0.999261	Ila15G023360	GWHBIST00000015	55848481	55853804	-	2645	protein_coding	- && sp|Q651X6|CSLE6_ORYSJ Cellulose synthase-like protein E6 OS=Oryza sativa subsp. japonica OX=39947 GN=CSLE6 PE=2 SV=1 && PF03552:Cellulose synthase	-
Ila15G006090	4873	5362	4810	6821	6105	6214	158.178	163.683	141.705	194.785	167.445	164.213	5279.45	5983.88	-0.180696	0.216153	0.501563	Ila15G006090	GWHBIST00000015	7581180	7588763	+	2315	protein_coding	- && sp|Q05758|ILV5_ARATH Ketol-acid reductoisomerase, chloroplastic OS=Arabidopsis thaliana OX=3702 GN=At3g58610 PE=1 SV=2 && PF07991:Acetohydroxy acid isomeroreductase, NADPH-binding domain|PF01450:Acetohydroxy acid isomeroreductase, catalytic domain	-
Ila20G009690	6763	5533	6671	4108	3335	3763	742.992	571.652	665.159	397.038	309.584	336.563	6659.78	3503.41	0.926727	5.59E-08	2.26E-06	Ila20G009690	GWHBIST00000020	12191197	12196203	+	684	protein_coding	- && sp|Q69GY7|UCRIA_SOLTU Cytochrome b6-f complex iron-sulfur subunit, chloroplastic OS=Solanum tuberosum OX=4113 GN=petC PE=2 SV=1 && PF00355:Rieske [2Fe-2S] domain|PF08802:Cytochrome B6-F complex Fe-S subunit	-
Ila12G001480	4536	5148	4968	6750	6263	6500	142.738	152.346	141.885	186.865	166.528	166.52	5132.35	6096.03	-0.248226	0.0546885	0.216668	Ila12G001480	GWHBIST00000012	12219386	12231148	-	2388	protein_coding	- && sp|Q01859|ATPBM_ORYSJ ATP synthase subunit beta, mitochondrial OS=Oryza sativa subsp. japonica OX=39947 GN=ATPB PE=1 SV=2 && PF02874:ATP synthase alpha/beta family, beta-barrel domain|PF11421:ATP synthase F1 beta subunit|PF00006:ATP synthase alpha/beta family, nucleotide-binding domain	ATP-synt_ab
Ila02G006820	6591	4229	6026	4848	4485	4592	316.879	191.208	262.942	205.051	182.197	179.734	5926.41	4351.22	0.445716	0.0293183	0.142162	Ila02G006820	GWHBIST00000002	16581484	16590408	-	1563	protein_coding	- && sp|Q43843|RPE_SOLTU Ribulose-phosphate 3-epimerase, chloroplastic (Fragment) OS=Solanum tuberosum OX=4113 PE=1 SV=1 && PF00834:Ribulose-phosphate 3 epimerase family	-
Ila16G015260	5165	6243	5384	5004	5432	5654	43.1249	49.0205	40.7993	36.7564	38.3227	38.4327	5886.16	5016.2	0.230704	0.0938012	0.305931	Ila16G015260	GWHBIST00000016	40175692	40202065	-	9000	protein_coding	- && sp|F4IVL6|GRV2_ARATH DnaJ homolog subfamily C GRV2 OS=Arabidopsis thaliana OX=3702 GN=GRV2 PE=1 SV=1 && PF14237:GYF domain 2|PF00226:DnaJ domain	DnaJ
Ila18G003550	4450	4679	4769	5390	5748	6715	43.338	42.8537	42.1527	46.18	47.3002	53.2404	4870.6	5558.7	-0.190702	0.140346	0.392577	Ila18G003550	GWHBIST00000018	4285647	4308553	-	7716	protein_coding	- && sp|A1A5H6|CNOT1_DANRE CCR4-NOT transcription complex subunit 1 OS=Danio rerio OX=7955 GN=cnot1 PE=2 SV=1 && PF16418:CCR4-NOT transcription complex subunit 1 HEAT repeat|PF16415:CCR4-NOT transcription complex subunit 1 CAF1-binding domain|PF04054:CCR4-Not complex component, Not1|PF16417:CCR4-NOT transcription complex subunit 1 TTP binding domain|PF12842:Domain of unknown function (DUF3819)	Not1
Ila15G002260	4856	6678	4655	5455	5335	5791	49.1719	63.5932	42.7807	48.5948	45.6468	47.7396	5680.61	5173.43	0.134908	0.459011	0.735446	Ila15G002260	GWHBIST00000015	3047014	3066743	+	7421	protein_coding	- && - && PF05641:Agenet domain	Agenet
Ila13G000660	9339	7743	6798	2778	2486	1894	845.518	659.262	558.59	221.265	190.179	139.601	8428.76	2245.67	1.90823	4.45E-17	9.36E-15	Ila13G000660	GWHBIST00000013	666499	667328	+	830	protein_coding	- && sp|O22914|CP121_ARATH Calvin cycle protein CP12-1, chloroplastic OS=Arabidopsis thaliana OX=3702 GN=CP12-1 PE=1 SV=1 && PF02672:CP12 domain	-
Ila18G007150	6770	5422	5231	4736	5466	5849	196.043	147.655	137.479	120.651	133.743	137.89	6144.37	4998.42	0.297698	0.0997392	0.317812	Ila18G007150	GWHBIST00000018	10611657	10630415	+	2595	protein_coding	- && sp|F4JCX9|LNK2_ARATH Protein LNK2 OS=Arabidopsis thaliana OX=3702 GN=LNK2 PE=1 SV=1 && -	-
Ila16G003780	5371	9373	7632	5542	6209	5650	381.118	625.475	491.511	345.962	372.275	326.393	7802.65	5431.92	0.522537	0.00951158	0.063381	Ila16G003780	GWHBIST00000016	4247930	4253847	-	1059	protein_coding	- && sp|O22960|TBL37_ARATH Protein trichome birefringence-like 37 OS=Arabidopsis thaliana OX=3702 GN=TBL37 PE=2 SV=2 && PF13839:GDSL/SGNH-like Acyl-Esterase family found in Pmr5 and Cas1p|PF14416:PMR5 N terminal Domain	-
Ila05G011990	6271	6990	6366	3881	5182	4192	228.422	239.445	210.454	124.366	159.491	124.311	6883.95	4134.72	0.73543	5.58E-06	0.000130891	Ila05G011990	GWHBIST00000005	28614431	28617930	-	2063	protein_coding	- && sp|O48651|SQE1_PANGI Squalene monooxygenase SE1 OS=Panax ginseng OX=4054 GN=SQE1 PE=2 SV=1 && PF08491:Squalene epoxidase	-
Ila0G017730	4900	6663	4467	5552	5895	6610	286.1	365.863	236.716	285.186	290.833	314.203	5629.13	5625.57	0.000874703	0.996339	0.998253	Ila0G017730	GWHBIST00000102	25971	29486	-	1287	protein_coding	- && sp|Q42679|DCAM_CATRO S-adenosylmethionine decarboxylase proenzyme OS=Catharanthus roseus OX=4058 GN=SAMDC PE=1 SV=1 && PF08132:S-adenosyl-l-methionine decarboxylase leader peptide|PF01536:Adenosylmethionine decarboxylase	SAM_decarbox
Ila01G004930	5788	4371	5812	5162	5086	5202	229.641	163.09	209.284	180.176	170.504	168.027	5606.77	4823.78	0.216982	0.197411	0.477183	Ila01G004930	GWHBIST00000001	5491863	5497836	-	1894	protein_coding	- && - && PF02517:CPBP intramembrane metalloprotease	-
Ila06G012040	5326	6612	5578	4603	4335	4305	318.649	372.023	302.886	242.275	219.148	209.687	6139.19	4138.73	0.568886	0.000158767	0.00236732	Ila06G012040	GWHBIST00000006	16122831	16124900	+	1256	protein_coding	- && sp|P59169|H33_ARATH Histone H3.3 OS=Arabidopsis thaliana OX=3702 GN=HTR4 PE=1 SV=2 && PF00125:Core histone H2A/H2B/H3/H4	Histone
Ila12G013110	5393	7361	5119	5146	5444	5115	132.394	169.942	114.054	111.138	112.926	102.228	6272.55	4904.12	0.355049	0.053825	0.214561	Ila12G013110	GWHBIST00000012	31616351	31625166	-	3061	protein_coding	- && sp|Q9FNA9|PDAT1_ARATH Phospholipid:diacylglycerol acyltransferase 1 OS=Arabidopsis thaliana OX=3702 GN=PDAT1 PE=2 SV=1 && PF02450:Lecithin:cholesterol acyltransferase	-
Ila05G008900	8512	5422	7337	3975	4154	3320	405.86	243.125	317.507	166.74	167.359	128.875	7491.68	3582.65	1.06426	1.13E-06	3.23E-05	Ila05G008900	GWHBIST00000005	24770697	24776074	+	1576	protein_coding	- && sp|Q42649|F16P2_BETVU Fructose-1,6-bisphosphatase, cytosolic OS=Beta vulgaris OX=161934 PE=2 SV=2 && PF00316:Fructose-1-6-bisphosphatase, N-terminal domain	-
Ila14G014520	3947	9045	4208	6200	5984	6194	103.021	222.021	99.6838	142.366	131.974	131.619	6020.23	5738.64	0.0691199	0.813071	0.928402	Ila14G014520	GWHBIST00000014	33521149	33527840	-	2879	protein_coding	- && sp|Q41142|PLDA1_RICCO Phospholipase D alpha 1 OS=Ricinus communis OX=3988 GN=PLD1 PE=1 SV=1 && PF00168:C2 domain|PF00614:Phospholipase D Active site motif|PF12357:Phospholipase D C terminal	C2
Ila06G011460	5769	6115	5019	5922	6318	6160	103.021	102.695	81.3452	93.0359	95.3328	89.5556	5944.13	5742.4	0.0497576	0.746514	0.898682	Ila06G011460	GWHBIST00000006	14857284	14892895	+	4208	protein_coding	- && sp|Q9FKP4|KN14B_ARATH Kinesin-like protein KIN-14B OS=Arabidopsis thaliana OX=3702 GN=KIN14B PE=1 SV=1 && PF00225:Kinesin motor domain	Kinesin
Ila01G006810	4005	5556	6996	5406	5358	5051	202.255	263.868	320.654	240.177	228.633	207.665	5752.64	4942.44	0.219099	0.256648	0.550197	Ila01G006810	GWHBIST00000001	8147027	8151899	-	1488	protein_coding	- && sp|Q6DBP4|PAE8_ARATH Pectin acetylesterase 8 OS=Arabidopsis thaliana OX=3702 GN=PAE8 PE=2 SV=1 && PF03283:Pectinacetylesterase	-
Ila12G008130	6506	5771	7032	1296	1579	1058	231.046	192.736	226.649	40.4899	47.3811	30.5885	6767.6	1230.81	2.45916	1.84E-36	7.70E-33	Ila12G008130	GWHBIST00000012	26929193	26932664	-	2116	protein_coding	- && sp|U3UA11|UGT7_CATRO UDP-glucose iridoid glucosyltransferase OS=Catharanthus roseus OX=4058 GN=UGT76A2 PE=1 SV=1 && PF00201:UDP-glucoronosyl and UDP-glucosyl transferase	UDPGT
Ila03G004260	4396	7328	3642	7353	6873	7341	253.716	397.742	190.774	373.346	335.177	344.931	5399.51	6734.55	-0.318768	0.210718	0.494394	Ila03G004260	GWHBIST00000003	6646973	6649934	+	1302	protein_coding	- && sp|B4FUS3|CNR8_MAIZE Cell number regulator 8 OS=Zea mays OX=4577 GN=CNR8 PE=2 SV=1 && PF04749:PLAC8 family	-
Ila19G004180	7346	10202	4947	4612	4761	4486	188.853	246.651	115.426	104.308	103.421	93.8898	7930.97	4328.89	0.873481	0.000662175	0.0078012	Ila19G004180	GWHBIST00000019	6997042	6999964	-	2923	protein_coding	- && sp|Q9SF38|PP222_ARATH Pentatricopeptide repeat-containing protein At3g09650, chloroplastic OS=Arabidopsis thaliana OX=3702 GN=HCF152 PE=2 SV=1 && PF13041:PPR repeat family	-
Ila02G008080	4911	4645	4851	6562	5670	5671	190.128	169.117	170.45	223.495	185.48	178.74	5057.09	5601.06	-0.147393	0.333238	0.630297	Ila02G008080	GWHBIST00000002	17928944	17938510	+	1941	protein_coding	- && sp|Q94AT5|EXEC2_ARATH Protein EXECUTER 2, chloroplastic OS=Arabidopsis thaliana OX=3702 GN=EX2 PE=2 SV=1 && PF12014:Domain of unknown function (DUF3506)	-
Ila11G003290	5068	6582	6694	4900	6005	4656	194.205	237.196	232.808	165.187	194.435	145.252	6404.44	4861.42	0.397749	0.0192366	0.105914	Ila11G003290	GWHBIST00000011	15279585	15283086	+	1961	protein_coding	- && sp|O23254|GLYC4_ARATH Serine hydroxymethyltransferase 4 OS=Arabidopsis thaliana OX=3702 GN=SHM4 PE=1 SV=1 && PF00464:Serine hydroxymethyltransferase	SHMT
Ila15G001300	6341	4116	6517	4404	4242	4334	500.52	305.538	466.876	305.822	282.926	278.509	5957.65	4053.86	0.555438	0.00672557	0.0483557	Ila15G001300	GWHBIST00000015	1552965	1556228	+	952	protein_coding	- && sp|Q39732|GCSH_FLAAN Glycine cleavage system H protein, mitochondrial OS=Flaveria anomala OX=35877 GN=GDCSH PE=2 SV=1 && PF01597:Glycine cleavage H-protein	-
Ila02G009010	4263	5062	4319	6102	6281	6940	49.7892	55.5991	45.7818	62.6973	61.9849	65.9882	4785.04	6023.55	-0.332122	0.0175364	0.099259	Ila02G009010	GWHBIST00000002	18879416	18931807	-	6434	protein_coding	- && sp|Q9SJM0|CALSA_ARATH Callose synthase 10 OS=Arabidopsis thaliana OX=3702 GN=CALS10 PE=2 SV=5 && PF02364:1,3-beta-glucan synthase component|PF14288:1,3-beta-glucan synthase subunit FKS1, domain-1	-
Ila13G011000	4526	5754	4455	6053	6048	6174	115.447	138.027	103.135	135.83	130.352	128.21	5169.28	5704.89	-0.142252	0.371117	0.663447	Ila13G011000	GWHBIST00000013	23685121	23694091	-	2946	protein_coding	- && sp|P54774|CDC48_SOYBN Cell division cycle protein 48 homolog OS=Glycine max OX=3847 GN=CDC48 PE=2 SV=1 && PF02359:Cell division protein 48 (CDC48), N-terminal domain|PF00004:ATPase family associated with various cellular activities (AAA)|PF02933:Cell division protein 48 (CDC48), domain 2|PF17862:AAA+ lid domain	AAA
Ila02G006260	473	513	1477	812	1003	608	55.8862	57.0016	158.385	84.4028	100.134	58.4836	846.052	758.938	0.157167	0.678331	0.867492	Ila02G006260	GWHBIST00000002	15638686	15639321	-	636	protein_coding	- && sp|Q8RXD5|KTI4_ARATH Kunitz trypsin inhibitor 4 OS=Arabidopsis thaliana OX=3702 GN=KTI4 PE=2 SV=1 && PF00197:Trypsin and protease inhibitor	-
Ila16G023040	4319	4549	8262	1669	3155	2231	178.718	177.022	310.284	60.7573	110.312	75.1574	5939.25	2195.74	1.43559	3.30E-07	1.11E-05	Ila16G023040	GWHBIST00000016	50861428	50865067	+	1816	protein_coding	- && sp|A0A0S2II38|C7A94_KALSE Beta-amyrin 28-monooxygenase OS=Kalopanax septemlobus OX=228393 GN=CYP716A94 PE=1 SV=1 && PF00067:Cytochrome P450	p450
Ila12G012100	4026	3343	5140	6045	6210	6394	114.078	89.082	132.184	150.689	148.681	147.498	4370.73	5818.91	-0.412839	0.0181523	0.101688	Ila12G012100	GWHBIST00000012	30631655	30638086	-	2652	protein_coding	- && sp|P08927|RUBB_PEA RuBisCO large subunit-binding protein subunit beta, chloroplastic OS=Pisum sativum OX=3888 PE=1 SV=2 && PF00118:TCP-1/cpn60 chaperonin family	-
Ila18G000850	5024	2982	6135	4819	4901	4755	749.065	418.123	830.184	632.098	617.437	577.176	4946.27	4520.52	0.129867	0.594408	0.820568	Ila18G000850	GWHBIST00000018	960717	964294	+	504	protein_coding	- && sp|O04616|CUT1A_ARATH Protein CURVATURE THYLAKOID 1A, chloroplastic OS=Arabidopsis thaliana OX=3702 GN=CURT1A PE=1 SV=1 && PF14159:CAAD domains of cyanobacterial aminoacyl-tRNA synthetase	-
Ila18G013240	6298	7109	5827	4516	4550	4945	250.935	266.375	210.714	158.296	153.182	160.403	6756.08	4369.8	0.628576	2.23E-05	0.000440709	Ila18G013240	GWHBIST00000018	33617514	33621616	+	1886	protein_coding	- && sp|Q7XQP4|SAPK7_ORYSJ Serine/threonine-protein kinase SAPK7 OS=Oryza sativa subsp. japonica OX=39947 GN=SAPK7 PE=2 SV=2 && PF00069:Protein kinase domain	Pkinase
Ila08G003950	2846	5909	3661	5345	6441	4524	217.561	424.803	254.002	359.461	416.043	281.551	4335.73	5102.16	-0.234796	0.378264	0.669624	Ila08G003950	GWHBIST00000008	6450990	6451972	-	983	protein_coding	- && sp|Q9ZQ80|NDRP1_ARATH Nodulin-related protein 1 OS=Arabidopsis thaliana OX=3702 GN=NRP1 PE=1 SV=1 && -	-
Ila07G007020	6518	3730	5908	4041	4107	4130	238.692	128.457	196.36	130.187	127.083	123.129	5685.98	3832.7	0.569016	0.0115137	0.0729182	Ila07G007020	GWHBIST00000007	21170016	21174776	+	2052	protein_coding	- && sp|Q9S713|STT7_ARATH Serine/threonine-protein kinase STN7, chloroplastic OS=Arabidopsis thaliana OX=3702 GN=STN7 PE=1 SV=1 && PF00069:Protein kinase domain	Pkinase
Ila09G001660	4552	5324	4934	5876	5947	6135	102.23	112.445	100.569	116.095	112.852	112.17	5188.36	5604.25	-0.111239	0.374104	0.665886	Ila09G001660	GWHBIST00000009	1723161	1743110	+	3346	protein_coding	- && sp|Q9SJT7|VHAA2_ARATH V-type proton ATPase subunit a2 OS=Arabidopsis thaliana OX=3702 GN=VHA-a2 PE=1 SV=1 && PF01496:V-type ATPase 116kDa subunit family	-
Ila11G008450	5235	7101	4756	4660	5377	5433	68.2841	87.1061	56.3034	53.4744	59.2626	57.6939	6002.41	4821.05	0.316158	0.0980004	0.314241	Ila11G008450	GWHBIST00000011	25911665	25918762	-	5761	protein_coding	- && sp|Q94KE2|TIC_ARATH Protein TIME FOR COFFEE OS=Arabidopsis thaliana OX=3702 GN=TIC PE=1 SV=2 && -	-
Ila14G025250	6027	5392	5294	4124	4150	4248	274.985	231.357	219.22	165.532	159.99	157.79	5879.19	3908.49	0.588946	6.50E-05	0.00109767	Ila14G025250	GWHBIST00000014	53901303	53904583	+	1647	protein_coding	- && sp|Q9FJ95|DHSO_ARATH Sorbitol dehydrogenase OS=Arabidopsis thaliana OX=3702 GN=SDH PE=1 SV=1 && PF00107:Zinc-binding dehydrogenase|PF08240:Alcohol dehydrogenase GroES-like domain	ADH_N
Ila20G012740	4601	6016	4735	4934	4721	5058	96.8738	119.121	90.4824	91.3925	83.9897	86.7002	5381.7	4592.7	0.228717	0.150456	0.408133	Ila20G012740	GWHBIST00000020	20705543	20721330	-	3569	protein_coding	- && sp|Q02909|CAPP1_SOYBN Phosphoenolpyruvate carboxylase, housekeeping isozyme OS=Glycine max OX=3847 GN=PPC16 PE=2 SV=1 && PF00311:Phosphoenolpyruvate carboxylase	-
Ila02G009250	4325	3853	5359	4459	4718	5002	143.299	120.056	161.15	129.973	132.085	134.924	4732.46	4420.82	0.0982978	0.524294	0.778126	Ila02G009250	GWHBIST00000002	19267494	19276922	-	2268	protein_coding	- && sp|P19595|UGPA_SOLTU UTP--glucose-1-phosphate uridylyltransferase OS=Solanum tuberosum OX=4113 PE=1 SV=3 && PF01704:UTP--glucose-1-phosphate uridylyltransferase	-
Ila15G023320	4462	6473	3717	7662	7206	7975	123.726	168.796	93.5435	186.909	168.835	180.032	5150.71	7129.11	-0.468977	0.0347849	0.160761	Ila15G023320	GWHBIST00000015	55809580	55814166	+	2710	protein_coding	- && sp|O23482|OPT3_ARATH Oligopeptide transporter 3 OS=Arabidopsis thaliana OX=3702 GN=OPT3 PE=2 SV=3 && PF03169:OPT oligopeptide transporter protein	OPT
Ila02G011410	6236	4955	4803	5172	5007	5089	250.859	187.454	175.358	183.037	170.192	166.665	5640.88	4768.44	0.242333	0.1771	0.448622	Ila02G011410	GWHBIST00000002	22256783	22268657	+	1868	protein_coding	- && sp|Q9AXU3|SPA15_IPOBA Senescence-associated protein SPA15, chloroplastic OS=Ipomoea batatas OX=4120 GN=SPA15 PE=2 SV=1 && -	-
Ila02G006270	204	155	455	295	334	177	18.8556	13.4731	38.169	23.9877	26.0852	13.319	281.202	253.061	0.153109	0.691768	0.873418	Ila02G006270	GWHBIST00000002	15653182	15653994	-	813	protein_coding	- && - && PF00197:Trypsin and protease inhibitor	-
Ila18G011900	5291	4542	5119	4967	5386	6074	121.737	98.2784	106.895	100.539	104.71	113.775	5251.35	5116	0.0375902	0.798459	0.921965	Ila18G011900	GWHBIST00000018	30818880	30831087	+	3266	protein_coding	- && sp|Q8GZ99|HPCA1_ARATH Leucine-rich repeat receptor protein kinase HPCA1 OS=Arabidopsis thaliana OX=3702 GN=HPCA1 PE=1 SV=1 && PF07714:Protein tyrosine kinase	Pkinase_Tyr
Ila09G005840	5889	5228	6199	3676	3990	3489	331.98	277.161	317.163	182.307	190.056	160.125	6072	3485.24	0.800927	6.29E-08	2.51E-06	Ila09G005840	GWHBIST00000009	7765738	7767345	-	1333	protein_coding	- && sp|P27524|CB4A_SOLLC Chlorophyll a-b binding protein CP24 10A, chloroplastic OS=Solanum lycopersicum OX=4081 GN=CAP10A PE=3 SV=1 && PF00504:Chlorophyll A-B binding protein	-
Ila01G000450	6233	5415	3880	4159	4645	4960	106.717	87.1886	60.2916	62.6442	67.1984	69.136	5493.02	4288.1	0.357168	0.102356	0.323172	Ila01G000450	GWHBIST00000001	473092	539956	-	4389	protein_coding	- && sp|Q0WVN5|CSLG3_ARATH Cellulose synthase-like protein G3 OS=Arabidopsis thaliana OX=3702 GN=CSLG3 PE=2 SV=2 && PF03552:Cellulose synthase	-
Ila19G012000	4533	5202	6049	4843	5253	5118	93.7607	101.189	113.556	88.1266	91.808	86.1832	5509.87	4747.14	0.215034	0.112185	0.341922	Ila19G012000	GWHBIST00000019	28846096	28857274	+	3633	protein_coding	- && sp|O22218|ACA4_ARATH Calcium-transporting ATPase 4, plasma membrane-type OS=Arabidopsis thaliana OX=3702 GN=ACA4 PE=1 SV=1 && PF00702:haloacid dehalogenase-like hydrolase|PF12515:Ca2+-ATPase N terminal autoinhibitory domain|PF00122:E1-E2 ATPase|PF00689:Cation transporting ATPase, C-terminus|PF00690:Cation transporter/ATPase, N-terminus	E1-E2_ATPase
Ila05G009760	5094	5262	6068	4579	4058	3881	465.68	452.383	503.459	368.262	313.458	288.842	5745.28	3917.19	0.552643	0.000232834	0.00324554	Ila05G009760	GWHBIST00000005	25845306	25850693	+	822	protein_coding	- && sp|P32980|ATPD_TOBAC ATP synthase delta chain, chloroplastic OS=Nicotiana tabacum OX=4097 GN=ATPD PE=2 SV=1 && PF00213:ATP synthase delta (OSCP) subunit	-
Ila06G009470	4053	6269	4300	5292	5491	5905	346.883	504.581	334.014	398.458	397.096	411.446	5121.84	5203.44	-0.0228086	0.906288	0.966576	Ila06G009470	GWHBIST00000006	10212107	10212984	-	878	protein_coding	- && - && -	-
Ila17G021350	5496	6618	4677	4663	4731	4680	418.437	473.845	323.177	312.324	304.351	290.079	5904.47	4394.35	0.426125	0.0173362	0.0985046	Ila17G021350	GWHBIST00000017	43810651	43814654	+	987	protein_coding	- && sp|Q9SV68|QORH_ARATH Chloroplast envelope quinone oxidoreductase homolog OS=Arabidopsis thaliana OX=3702 GN=CEQORH PE=1 SV=1 && PF08240:Alcohol dehydrogenase GroES-like domain|PF13602:Zinc-binding dehydrogenase	ADH_N
Ila08G012480	4918	5014	5122	5989	5613	6205	202.39	194.049	191.306	216.826	195.179	207.888	5278.6	5557.76	-0.0743675	0.547864	0.792814	Ila08G012480	GWHBIST00000008	32582005	32589936	-	1826	protein_coding	- && sp|O81154|CYSK_SOLTU Cysteine synthase OS=Solanum tuberosum OX=4113 PE=2 SV=1 && PF00291:Pyridoxal-phosphate dependent enzyme	PALP
Ila13G011650	6006	7236	5228	3527	3977	3428	250.456	283.773	197.866	129.392	140.133	116.379	6492.67	3414.52	0.927114	3.59E-07	1.19E-05	Ila13G011650	GWHBIST00000013	24688883	24703229	+	1802	protein_coding	- && sp|Q9SGE0|AXS2_ARATH UDP-D-apiose/UDP-D-xylose synthase 2 OS=Arabidopsis thaliana OX=3702 GN=AXS2 PE=2 SV=1 && PF01370:NAD dependent epimerase/dehydratase family	Epimerase
Ila18G018060	5508	5834	5754	1580	2310	2160	446.493	444.748	423.331	112.677	158.223	142.548	5993.91	1881.96	1.67114	2.80E-23	1.27E-20	Ila18G018060	GWHBIST00000018	39425553	39428057	+	927	protein_coding	- && sp|O81355|PYRC5_PYRCO Phenylcoumaran benzylic ether reductase Pyrc5 OS=Pyrus communis OX=23211 GN=PYRC5 PE=1 SV=1 && PF05368:NmrA-like family	NmrA
Ila03G012160	4385	5138	4100	5311	5449	6242	55.6701	61.3441	47.2417	59.3179	58.453	64.5154	4783.93	5297.73	-0.147241	0.344408	0.639795	Ila03G012160	GWHBIST00000003	26065500	26149231	+	5919	protein_coding	- && sp|Q84M24|AB1A_ARATH ABC transporter A family member 1 OS=Arabidopsis thaliana OX=3702 GN=ABCA1 PE=2 SV=2 && PF00005:ABC transporter|PF12698:ABC-2 family transporter protein	ABC_tran
Ila18G008020	4717	5391	4665	6682	6248	5728	163.496	175.726	146.752	203.753	182.987	161.634	5183.42	5837.4	-0.171413	0.274714	0.57136	Ila18G008020	GWHBIST00000018	13417717	13422276	+	2168	protein_coding	- && sp|A3C4S4|GME1_ORYSJ GDP-mannose 3,5-epimerase 1 OS=Oryza sativa subsp. japonica OX=39947 GN=GME-1 PE=1 SV=1 && PF01370:NAD dependent epimerase/dehydratase family	Epimerase
Ila17G002160	3994	3731	5827	4421	3763	3931	153.755	135.074	203.59	149.726	122.403	123.2	4722.86	3788.93	0.317963	0.100513	0.319396	Ila17G002160	GWHBIST00000017	2311047	2314335	-	1952	protein_coding	- && sp|O23787|THI4_CITSI Thiamine thiazole synthase, chloroplastic OS=Citrus sinensis OX=2711 GN=THI1 PE=2 SV=1 && PF01946:Thi4 family	-
Ila01G000480	3860	7071	3531	4817	4808	5263	159.549	274.862	132.463	175.162	167.923	177.104	5074.04	4643.45	0.127927	0.6218	0.835677	Ila01G000480	GWHBIST00000001	564471	567754	+	1818	protein_coding	- && sp|C6TAQ0|NRPB_SOYBN DCD domain-containing protein NRP-B OS=Glycine max OX=3847 GN=NRP-B PE=2 SV=1 && PF10539:Development and cell death domain	-
Ila16G012720	4829	5146	3399	8096	7539	7988	374.485	375.295	239.231	552.337	494.002	504.315	4718.14	7377.7	-0.645021	0.00168578	0.0164793	Ila16G012720	GWHBIST00000016	35154809	35156224	+	969	protein_coding	- && sp|Q9FGT8|TIL_ARATH Temperature-induced lipocalin-1 OS=Arabidopsis thaliana OX=3702 GN=TIL PE=1 SV=1 && PF08212:Lipocalin-like domain	Lipocalin_2
Ila14G003520	3695	6214	6082	3321	4062	3279	129.145	204.249	192.929	102.115	119.961	93.302	5562.93	3329.44	0.740639	0.000408645	0.0051435	Ila14G003520	GWHBIST00000014	4030684	4034149	-	2150	protein_coding	- && sp|Q96558|UGDH1_SOYBN UDP-glucose 6-dehydrogenase 1 OS=Glycine max OX=3847 GN=UGD1 PE=2 SV=1 && PF00984:UDP-glucose/GDP-mannose dehydrogenase family, central domain|PF03721:UDP-glucose/GDP-mannose dehydrogenase family, NAD binding domain|PF03720:UDP-glucose/GDP-mannose dehydrogenase family, UDP binding domain	-
Ila08G000470	1578	2530	1439	10132	8441	11462	31.3784	47.3119	25.9701	177.246	141.826	185.554	1946.99	9363.12	-2.26578	2.85E-21	9.77E-19	Ila08G000470	GWHBIST00000008	720059	738155	-	3779	protein_coding	- && sp|Q9LQV2|RDR1_ARATH RNA-dependent RNA polymerase 1 OS=Arabidopsis thaliana OX=3702 GN=RDR1 PE=2 SV=1 && PF05183:RNA dependent RNA polymerase	-
Ila17G025190	4997	3765	4879	4394	4462	4550	111.524	79.0222	98.8276	86.273	84.1444	82.6716	4791.35	4184.12	0.195466	0.242422	0.534652	Ila17G025190	GWHBIST00000017	47751963	47761161	+	3367	protein_coding	- && sp|P0DKG8|RSH1L_ARATH Putative GTP diphosphokinase RSH1, chloroplastic OS=Arabidopsis thaliana OX=3702 GN=RSH1 PE=1 SV=1 && PF13328:HD domain|PF02824:TGS domain|PF04607:Region found in RelA / SpoT proteins	-
Ila16G001320	6112	5401	6001	3670	3657	3246	265.945	221.008	236.985	140.485	134.453	114.986	6149.18	3306.44	0.895137	5.51E-09	2.86E-07	Ila16G001320	GWHBIST00000016	1326148	1331009	-	1727	protein_coding	- && sp|P54260|GCST_SOLTU Aminomethyltransferase, mitochondrial OS=Solanum tuberosum OX=4113 GN=GDCST PE=2 SV=1 && PF01571:Aminomethyltransferase folate-binding domain|PF08669:Glycine cleavage T-protein C-terminal barrel domain	GCV_T
Ila01G010180	4892	4848	4029	5001	5481	6059	164.626	153.427	123.055	148.056	155.851	165.997	4847.26	5152.16	-0.0881132	0.590706	0.818125	Ila01G010180	GWHBIST00000001	14996854	15002835	-	2233	protein_coding	- && sp|Q0WVN5|CSLG3_ARATH Cellulose synthase-like protein G3 OS=Arabidopsis thaliana OX=3702 GN=CSLG3 PE=2 SV=2 && PF03552:Cellulose synthase	-
Ila10G010740	4698	6172	4149	5679	5529	6130	299.687	370.261	240.209	318.702	298.016	318.349	5277.06	5408.45	-0.0355129	0.850465	0.94516	Ila10G010740	GWHBIST00000010	20230744	20234722	+	1178	protein_coding	- && - && PF06749:Protein of unknown function (DUF1218)	-
Ila17G017590	4282	6015	4724	5070	5657	5308	100.711	133.043	100.839	104.905	112.423	101.636	5259.33	5003.87	0.0718436	0.667006	0.861279	Ila17G017590	GWHBIST00000017	39569903	39577434	-	3195	protein_coding	- && sp|Q9XES1|ECA4_ARATH Calcium-transporting ATPase 4, endoplasmic reticulum-type OS=Arabidopsis thaliana OX=3702 GN=ECA4 PE=2 SV=2 && PF13246:Cation transport ATPase (P-type)|PF00122:E1-E2 ATPase|PF00702:haloacid dehalogenase-like hydrolase|PF00690:Cation transporter/ATPase, N-terminus|PF00689:Cation transporting ATPase, C-terminus	E1-E2_ATPase
Ila17G013720	4166	6122	4624	3643	3848	3939	105.087	145.228	105.861	80.8437	82.0168	80.8916	5220.33	3565.41	0.55008	0.00164406	0.0161156	Ila17G013720	GWHBIST00000017	32773391	32777141	+	2979	protein_coding	- && sp|O24606|EIN3_ARATH Protein ETHYLENE INSENSITIVE 3 OS=Arabidopsis thaliana OX=3702 GN=EIN3 PE=1 SV=1 && PF04873:Ethylene insensitive 3	EIN3
Ila09G006350	4971	5105	4624	4585	4693	4746	232.739	224.775	196.487	188.852	185.658	180.901	5164.26	4377.02	0.238557	0.0797353	0.276934	Ila09G006350	GWHBIST00000009	8763275	8772972	-	1605	protein_coding	- && sp|Q9SAR5|AKR2A_ARATH Ankyrin repeat domain-containing protein 2A OS=Arabidopsis thaliana OX=3702 GN=AKR2A PE=1 SV=2 && PF12796:Ankyrin repeats (3 copies)|PF17830:STI1 domain	-
Ila14G027120	4660	4135	4594	4577	4626	4200	165.412	138.033	148	142.928	138.747	121.371	4700.51	4189.52	0.166021	0.261253	0.555737	Ila14G027120	GWHBIST00000014	55823941	55828145	+	2117	protein_coding	- && - && PF01852:START domain	START
Ila14G016320	6146	3670	4875	4436	5334	5455	273.603	153.646	196.967	173.731	200.641	197.702	5183.2	4741.57	0.128403	0.562277	0.801949	Ila14G016320	GWHBIST00000014	39157456	39166321	-	1688	protein_coding	- && sp|Q8RXU4|THA1_ARATH Probable low-specificity L-threonine aldolase 1 OS=Arabidopsis thaliana OX=3702 GN=THA1 PE=1 SV=1 && PF01212:Beta-eliminating lyase	Beta_elim_lyase
Ila16G006390	4887	4582	4419	4305	4584	5196	64.2467	56.6487	52.7257	49.7896	50.9203	55.6115	4882.42	4387.33	0.154144	0.288657	0.585477	Ila16G006390	GWHBIST00000016	9701833	9712860	+	5716	protein_coding	- && sp|P58223|Y4837_ARATH KH domain-containing protein At4g18375 OS=Arabidopsis thaliana OX=3702 GN=At4g18375 PE=2 SV=1 && PF00013:KH domain	KH_1
Ila18G006720	4217	5239	4800	4489	5075	5039	76.3215	89.1699	78.845	71.4743	77.6099	74.2463	4989.81	4553.03	0.132164	0.327595	0.625166	Ila18G006720	GWHBIST00000018	9593340	9610871	+	4152	protein_coding	- && sp|Q8L611|SC31B_ARATH Protein transport protein SEC31 homolog B OS=Arabidopsis thaliana OX=3702 GN=SEC31B PE=1 SV=1 && PF12931:Sec23-binding domain of Sec16	-
Ila05G006950	3064	1724	2988	4539	6061	5289	184.491	97.6224	163.289	240.438	308.367	259.267	2732.77	4951.89	-0.857673	0.000391431	0.00497941	Ila05G006950	GWHBIST00000005	21683967	21686617	-	1248	protein_coding	- && sp|Q07512|FLS_PETHY Flavonol synthase/flavanone 3-hydroxylase OS=Petunia hybrida OX=4102 GN=FL PE=2 SV=1 && PF14226:non-haem dioxygenase in morphine synthesis N-terminal|PF03171:2OG-Fe(II) oxygenase superfamily	2OG-FeII_Oxy
Ila08G005950	4324	3936	6701	3959	6337	5417	105.223	90.0751	147.997	84.7551	130.3	107.317	5207.71	4888.23	0.0913609	0.69527	0.874486	Ila08G005950	GWHBIST00000008	17100320	17111266	+	3088	protein_coding	- && sp|M4ISH1|CCL6_HUMLU Probable CoA ligase CCL6 OS=Humulus lupulus OX=3486 GN=CCL6 PE=2 SV=1 && PF00501:AMP-binding enzyme|PF13193:AMP-binding enzyme C-terminal domain	AMP-binding
Ila06G007540	3755	5664	7817	3270	5750	4173	74.5692	105.779	140.89	57.1287	96.484	67.466	5970.81	4107.93	0.539557	0.0436101	0.186192	Ila06G007540	GWHBIST00000006	7638397	7645769	+	3784	protein_coding	- && sp|Q9SCV9|BGAL3_ARATH Beta-galactosidase 3 OS=Arabidopsis thaliana OX=3702 GN=BGAL3 PE=2 SV=1 && PF17834:Beta-sandwich domain in beta galactosidase|PF02140:Galactose binding lectin domain|PF01301:Glycosyl hydrolases family 35	-
Ila14G007030	4408	6112	4113	4868	4948	4832	192.357	250.829	162.898	186.885	182.446	171.665	5136.55	4574.21	0.167266	0.379189	0.670353	Ila14G007030	GWHBIST00000014	9800236	9803222	-	1722	protein_coding	- && sp|P43297|RD21A_ARATH Cysteine proteinase RD21A OS=Arabidopsis thaliana OX=3702 GN=RD21A PE=1 SV=1 && PF00112:Papain family cysteine protease|PF08246:Cathepsin propeptide inhibitor domain (I29)	Peptidase_C1
Ila09G008880	3905	8048	5207	3364	4501	3615	153.233	296.993	185.442	116.13	149.238	115.485	5989.37	3581.24	0.741964	0.00346129	0.0289638	Ila09G008880	GWHBIST00000009	17008498	17012780	-	1915	protein_coding	- && sp|Q307Y9|METK1_SOLTU S-adenosylmethionine synthase 1 OS=Solanum tuberosum OX=4113 GN=METK1 PE=2 SV=1 && PF02772:S-adenosylmethionine synthetase, central domain|PF00438:S-adenosylmethionine synthetase, N-terminal domain|PF02773:S-adenosylmethionine synthetase, C-terminal domain	-
Ila03G000960	3748	5633	4271	5154	4953	5117	71.4288	100.958	73.8743	86.4123	79.7591	79.392	4777.16	4754.17	0.00698837	0.968891	0.988983	Ila03G000960	GWHBIST00000003	1159533	1166092	+	3943	protein_coding	- && sp|P93028|UBE11_ARATH Ubiquitin-activating enzyme E1 1 OS=Arabidopsis thaliana OX=3702 GN=UBA1 PE=1 SV=1 && PF10585:Ubiquitin-activating enzyme active site|PF16191:Ubiquitin-activating enzyme E1 four-helix bundle|PF00899:ThiF family|PF16190:Ubiquitin-activating enzyme E1 FCCH domain|PF09358:Ubiquitin fold domain	-
Ila18G008390	5475	5770	3760	4128	4295	4608	223.355	221.367	139.216	148.152	148.051	153.042	5295.66	4063.14	0.38214	0.0660102	0.244426	Ila18G008390	GWHBIST00000018	14783790	14792445	+	1842	protein_coding	- && sp|Q9FR37|AMI1_ARATH Amidase 1 OS=Arabidopsis thaliana OX=3702 GN=AMI1 PE=1 SV=1 && PF01425:Amidase	Amidase
Ila06G007840	4579	8206	3828	3169	2838	3770	310.27	522.91	235.413	188.907	162.487	207.969	5835.59	3045.82	0.938026	0.000690487	0.00805514	Ila06G007840	GWHBIST00000006	8067282	8068633	-	1109	protein_coding	- && sp|P40267|H1_SOLPN Histone H1 OS=Solanum pennellii OX=28526 PE=2 SV=1 && PF00538:linker histone H1 and H5 family	-
Ila10G007070	4818	5367	4184	4014	3974	4317	66.4554	69.618	52.3775	48.7077	46.3158	48.4767	5052.43	3838.62	0.396327	0.0139102	0.0837721	Ila10G007070	GWHBIST00000010	9232020	9251571	+	5448	protein_coding	- && sp|Q9SQI2|GIGAN_ARATH Protein GIGANTEA OS=Arabidopsis thaliana OX=3702 GN=GI PE=1 SV=2 && -	-
Ila19G013300	4436	7658	4242	3831	4024	4243	366.312	594.704	317.921	278.31	280.773	285.246	5729.16	3772.62	0.60275	0.0111557	0.0712637	Ila19G013300	GWHBIST00000019	31064832	31068527	-	910	protein_coding	- && sp|Q8H0X6|CYT6_ARATH Cysteine proteinase inhibitor 6 OS=Arabidopsis thaliana OX=3702 GN=CYS6 PE=1 SV=2 && PF16845:Aspartic acid proteinase inhibitor	-
Ila15G000460	5536	5845	5792	2959	3092	2835	216.781	215.247	205.847	101.936	102.306	90.3787	6020.78	2776.06	1.11695	6.70E-18	1.51E-15	Ila15G000460	GWHBIST00000015	534078	538045	-	1919	protein_coding	- && sp|P27774|KPPR_MESCR Phosphoribulokinase, chloroplastic OS=Mesembryanthemum crystallinum OX=3544 PE=2 SV=1 && PF00485:Phosphoribulokinase / Uridine kinase family	-
Ila12G000280	5327	5301	3969	4299	4103	4067	211.239	197.686	142.844	149.974	137.477	131.296	5146.71	3896.24	0.401512	0.0324601	0.15278	Ila12G000280	GWHBIST00000012	2331387	2334758	+	1895	protein_coding	- && sp|Q9LVJ0|UVB31_ARATH UV-B-induced protein At3g17800, chloroplastic OS=Arabidopsis thaliana OX=3702 GN=At3g17800 PE=2 SV=1 && PF05542:Protein of unknown function (DUF760)	-
Ila05G007880	4721	5194	4495	4548	4482	4967	151.477	156.726	130.898	128.378	121.513	129.746	5059.61	4365.58	0.212796	0.12795	0.371563	Ila05G007880	GWHBIST00000005	23217394	23221362	+	2342	protein_coding	- && sp|Q50EK3|C04C1_PINTA Cytochrome P450 704C1 OS=Pinus taeda OX=3352 GN=CYP704C1 PE=2 SV=1 && PF00067:Cytochrome P450	p450
Ila05G010130	3609	3085	4684	3707	4377	4441	129.265	103.915	152.266	116.809	132.468	129.498	3974.23	3901.96	0.0264988	0.881163	0.956963	Ila05G010130	GWHBIST00000005	26239859	26248378	+	2098	protein_coding	- && sp|Q9Y7K5|YGI3_SCHPO Uncharacterized WD repeat-containing protein C2A9.03 OS=Schizosaccharomyces pombe (strain 972 / ATCC 24843) OX=284812 GN=SPBC2A9.03 PE=4 SV=2 && -	-
Ila17G024220	6293	6575	5167	3846	3626	3454	242.756	238.525	180.901	130.52	118.189	108.473	6348.28	3416.35	0.893897	3.25E-07	1.09E-05	Ila17G024220	GWHBIST00000017	46914497	46919909	+	1948	protein_coding	- && - && -	-
Ila15G008960	3801	5790	9246	2314	2760	2245	289.682	414.981	639.54	155.147	177.734	139.292	6507.46	2286.01	1.50934	1.53E-08	7.05E-07	Ila15G008960	GWHBIST00000015	11762045	11763030	-	986	protein_coding	- && sp|P14009|14KD_DAUCA 14 kDa proline-rich protein DC2.15 OS=Daucus carota OX=4039 PE=2 SV=1 && PF14547:Hydrophobic seed protein	-
Ila13G007560	4458	6731	2965	6096	5620	5814	153.527	217.998	92.6745	184.692	163.539	163.008	4988.93	5477.22	-0.134739	0.625236	0.837876	Ila13G007560	GWHBIST00000013	16770356	16773531	-	2182	protein_coding	- && sp|Q8L7Y9|NPC1_ARATH Non-specific phospholipase C1 OS=Arabidopsis thaliana OX=3702 GN=NPC1 PE=2 SV=1 && PF04185:Phosphoesterase family	Phosphoesterase
Ila03G002930	3848	4396	4691	2975	3143	3784	342.605	368.08	379.065	233.025	236.451	274.282	4522.56	3082.21	0.553147	6.65E-05	0.0011187	Ila03G002930	GWHBIST00000003	4369213	4370957	-	844	protein_coding	- && sp|P43390|MT2_ACTDE Metallothionein-like protein type 2 OS=Actinidia deliciosa OX=3627 GN=pKIWI504 PE=2 SV=1 && -	-
Ila16G013770	4800	4953	4100	4219	4498	4740	95.7771	92.9426	74.2496	74.0606	75.8364	76.9992	4873.38	4195.64	0.215943	0.163956	0.429116	Ila16G013770	GWHBIST00000016	37417188	37427647	+	3766	protein_coding	- && sp|Q43845|SPSA_SOLTU Probable sucrose-phosphate synthase OS=Solanum tuberosum OX=4113 GN=SPS PE=2 SV=1 && PF00534:Glycosyl transferases group 1|PF00862:Sucrose synthase|PF05116:Sucrose-6F-phosphate phosphohydrolase	Glycos_transf_1
Ila02G003700	4029	4203	4647	4348	4424	4694	121.493	119.19	127.179	115.345	112.721	115.235	4507.75	4200.59	0.101833	0.38252	0.673113	Ila02G003700	GWHBIST00000002	11955765	11963864	-	2492	protein_coding	- && sp|P09469|VATA_DAUCA V-type proton ATPase catalytic subunit A OS=Daucus carota OX=4039 PE=2 SV=1 && PF02874:ATP synthase alpha/beta family, beta-barrel domain|PF16886:ATPsynthase alpha/beta subunit N-term extension|PF00006:ATP synthase alpha/beta family, nucleotide-binding domain	ATP-synt_ab
Ila14G022460	5389	4671	4852	4803	5183	3883	207.351	169.019	169.437	162.58	168.507	121.633	5243.85	4341.37	0.272467	0.138893	0.390039	Ila14G022460	GWHBIST00000014	50892802	50895677	-	1953	protein_coding	- && sp|P48620|FAD3C_SESIN Omega-3 fatty acid desaturase, chloroplastic OS=Sesamum indicum OX=4182 GN=FAD7 PE=2 SV=1 && PF00487:Fatty acid desaturase|PF11960:Domain of unknown function (DUF3474)	-
Ila05G004300	3883	3804	4749	4438	4372	4614	195.569	180.177	217.082	196.642	186.059	189.189	4348.34	4189.55	0.0537237	0.689364	0.872729	Ila05G004300	GWHBIST00000005	17093055	17096375	-	1492	protein_coding	- && sp|K4BW79|ENOX_SOLLC 2-methylene-furan-3-one reductase OS=Solanum lycopersicum OX=4081 GN=EO PE=1 SV=1 && PF13602:Zinc-binding dehydrogenase|PF08240:Alcohol dehydrogenase GroES-like domain	ADH_N
Ila06G008030	4045	6311	3864	4363	4627	5258	24.8579	36.4729	21.5512	23.5878	24.0261	26.3059	4988.4	4438.18	0.168582	0.433308	0.715366	Ila06G008030	GWHBIST00000006	8254573	8294765	+	12228	protein_coding	- && sp|Q9Y4A5|TRRAP_HUMAN Transformation/transcription domain-associated protein OS=Homo sapiens OX=9606 GN=TRRAP PE=1 SV=3 && PF02260:FATC domain|PF02259:FAT domain|PF00454:Phosphatidylinositol 3- and 4-kinase	PI3_PI4_kinase
Ila08G004960	5057	5938	4604	4097	4707	4667	83.8686	92.6133	69.2998	59.7764	65.9612	63.0132	5480.08	4199.32	0.383987	0.0172957	0.0983861	Ila08G004960	GWHBIST00000008	9388242	9393305	+	4531	protein_coding	- && sp|Q9C7T7|CEPR2_ARATH Receptor protein-tyrosine kinase CEPR2 OS=Arabidopsis thaliana OX=3702 GN=CEPR2 PE=1 SV=1 && PF00069:Protein kinase domain|PF08263:Leucine rich repeat N-terminal domain|PF13855:Leucine rich repeat	Pkinase
Ila20G011360	3825	4557	4360	4961	4878	4855	89.0703	99.7946	92.1463	101.631	95.9801	92.0403	4460.02	4589.46	-0.0412275	0.749891	0.899538	Ila20G011360	GWHBIST00000020	16272576	16289959	-	3227	protein_coding	- && sp|Q9SIV2|PSD2A_ARATH 26S proteasome non-ATPase regulatory subunit 2 homolog A OS=Arabidopsis thaliana OX=3702 GN=RPN1A PE=1 SV=2 && PF18051:26S proteasome non-ATPase regulatory subunit RPN1 C-terminal|PF17781:RPN1/RPN2 N-terminal domain	-
Ila14G004220	3525	6251	3573	5242	5208	5909	16.7047	27.8584	15.3675	21.8541	20.854	22.7972	4677.68	5100.15	-0.124753	0.597142	0.821877	Ila14G004220	GWHBIST00000014	4880961	4911941	+	15857	protein_coding	- && sp|Q9SRU2|BIG_ARATH Auxin transport protein BIG OS=Arabidopsis thaliana OX=3702 GN=BIG PE=1 SV=2 && PF00569:Zinc finger, ZZ type|PF13764:E3 ubiquitin-protein ligase UBR4	ZZ
Ila14G027690	4758	7959	6467	3722	4932	3576	162.445	255.544	200.389	111.793	142.279	99.3952	6694.2	3820.12	0.80933	0.000201227	0.0028705	Ila14G027690	GWHBIST00000014	56375133	56380414	-	2201	protein_coding	- && sp|Q9FK05|PME61_ARATH Probable pectinesterase/pectinesterase inhibitor 61 OS=Arabidopsis thaliana OX=3702 GN=PME61 PE=2 SV=1 && PF01095:Pectinesterase|PF04043:Plant invertase/pectin methylesterase inhibitor	-
Ila18G011810	5411	3449	3812	3055	3693	3949	126.198	75.6475	80.6896	62.6821	72.7767	74.9807	4479.59	3329.28	0.42804	0.0544916	0.216162	Ila18G011810	GWHBIST00000018	30498525	30519577	+	3222	protein_coding	- && sp|Q8GZ99|HPCA1_ARATH Leucine-rich repeat receptor protein kinase HPCA1 OS=Arabidopsis thaliana OX=3702 GN=HPCA1 PE=1 SV=1 && PF07714:Protein tyrosine kinase	Pkinase_Tyr
Ila18G018330	4540	3840	4573	3025	3691	3658	180.89	143.885	165.367	106.033	124.263	118.656	4546.09	3231.52	0.492336	0.00136596	0.013873	Ila18G018330	GWHBIST00000018	39718309	39728987	+	1886	protein_coding	- && sp|O48666|SQS1_PANGI Squalene synthase 1 OS=Panax ginseng OX=4054 GN=SS1 PE=2 SV=1 && PF00494:Squalene/phytoene synthase	-
Ila02G010740	5264	5295	4300	3207	3441	4321	181.701	171.884	134.71	97.3864	100.361	121.427	5231.41	3411.73	0.616581	0.000604751	0.00722326	Ila02G010740	GWHBIST00000002	21289331	21292407	-	2177	protein_coding	- && sp|Q940J1|ATB16_ARATH Homeobox-leucine zipper protein ATHB-16 OS=Arabidopsis thaliana OX=3702 GN=ATHB-16 PE=2 SV=2 && PF02183:Homeobox associated leucine zipper|PF00046:Homeodomain	HALZ
Ila07G006800	3962	4666	4497	4515	4897	4918	105.464	116.805	108.643	105.732	110.143	106.578	4594.47	4469.6	0.0397652	0.746939	0.898773	Ila07G006800	GWHBIST00000007	20841204	20867486	+	2823	protein_coding	- && sp|Q38950|2AAB_ARATH Serine/threonine-protein phosphatase 2A 65 kDa regulatory subunit A beta isoform OS=Arabidopsis thaliana OX=3702 GN=PP2AA2 PE=1 SV=2 && PF13646:HEAT repeats|PF03398:Regulator of Vps4 activity in the MVB pathway	-
Ila16G001000	3749	3120	4233	5360	6029	5363	204.144	159.773	209.199	256.769	277.399	237.748	3888.28	5230.52	-0.427815	0.00846367	0.0577059	Ila16G001000	GWHBIST00000016	974503	978198	+	1380	protein_coding	- && sp|Q9ZWQ8|PAP_CITUN Plastid-lipid-associated protein, chloroplastic OS=Citrus unshiu OX=55188 GN=PAP PE=2 SV=1 && PF04755:PAP_fibrillin	-
Ila01G002950	7709	2887	4155	4046	5571	5282	249.266	87.7885	121.934	115.093	152.207	139.043	5250.36	4636.99	0.179159	0.585576	0.815634	Ila01G002950	GWHBIST00000001	3112659	3117956	+	2324	protein_coding	- && sp|Q5XEP2|HSOP2_ARATH Hsp70-Hsp90 organizing protein 2 OS=Arabidopsis thaliana OX=3702 GN=HOP2 PE=1 SV=1 && PF13414:TPR repeat|PF07719:Tetratricopeptide repeat|PF17830:STI1 domain	TPR_2
Ila17G019600	4997	3265	4545	5013	4881	5115	146.451	89.9896	120.894	129.252	120.873	122.044	4505.76	4685.36	-0.0564392	0.774968	0.910134	Ila17G019600	GWHBIST00000017	41826176	41841641	+	2564	protein_coding	- && sp|Q9MB58|F26_ARATH 6-phosphofructo-2-kinase/fructose-2,6-bisphosphatase OS=Arabidopsis thaliana OX=3702 GN=FKFBP PE=1 SV=1 && PF00300:Histidine phosphatase superfamily (branch 1)|PF01591:6-phosphofructo-2-kinase|PF00686:Starch binding domain	-
Ila18G001490	3501	5685	3906	5251	5523	6103	98.533	150.469	99.7726	130.014	131.342	139.836	4582.17	5259.59	-0.198919	0.320666	0.618004	Ila18G001490	GWHBIST00000018	1604758	1612012	-	2670	protein_coding	- && sp|Q8GUH1|PUB33_ARATH U-box domain-containing protein 33 OS=Arabidopsis thaliana OX=3702 GN=PUB33 PE=2 SV=2 && PF00069:Protein kinase domain|PF04564:U-box domain	Pkinase
Ila04G003660	4807	3676	5841	3335	3298	2995	298.531	214.693	329.225	182.208	173.063	151.426	5009.99	3010.38	0.734914	0.000148567	0.00224144	Ila04G003660	GWHBIST00000004	14471413	14473155	-	1210	protein_coding	- && sp|P12360|CB11_SOLLC Chlorophyll a-b binding protein 6A, chloroplastic OS=Solanum lycopersicum OX=4081 GN=CAB6A PE=2 SV=1 && PF00504:Chlorophyll A-B binding protein	-
Ila09G009630	3848	4811	3829	5137	4905	5285	166.279	195.507	150.168	195.284	179.093	185.923	4380.42	4784.14	-0.127211	0.412274	0.698001	Ila09G009630	GWHBIST00000009	20438248	20451200	+	1739	protein_coding	- && sp|P54776|PRS6A_SOLLC 26S proteasome regulatory subunit 6A homolog OS=Solanum lycopersicum OX=4081 GN=TBP1 PE=2 SV=1 && PF17862:AAA+ lid domain|PF00004:ATPase family associated with various cellular activities (AAA)|PF16450:Proteasomal ATPase OB C-terminal domain	AAA
Ila16G013620	3441	3762	4451	4241	4407	4621	88.462	90.953	103.853	95.9174	95.731	96.7153	4070.5	4138.65	-0.023874	0.854564	0.946879	Ila16G013620	GWHBIST00000016	37163254	37170180	-	2923	protein_coding	- && sp|P21616|AVP_VIGRR Pyrophosphate-energized vacuolar membrane proton pump OS=Vigna radiata var. radiata OX=3916 PE=1 SV=4 && PF03030:Inorganic H+ pyrophosphatase	-
Ila06G002100	4272	5564	3653	4422	4077	4115	92.0619	112.762	71.4477	83.8348	74.2382	72.1948	4741.83	3942.46	0.26633	0.178691	0.451273	Ila06G002100	GWHBIST00000006	2124449	2133199	+	3487	protein_coding	- && sp|P22180|PMA1_SOLLC Plasma membrane ATPase 1 OS=Solanum lycopersicum OX=4081 GN=LHA1 PE=2 SV=1 && PF00702:haloacid dehalogenase-like hydrolase|PF00690:Cation transporter/ATPase, N-terminus|PF00122:E1-E2 ATPase	E1-E2_ATPase
Ila17G024130	3427	4337	2976	6986	5499	6830	103.464	123.138	81.5452	185.55	140.281	167.874	3774.95	6033.42	-0.676554	0.000756274	0.00868501	Ila17G024130	GWHBIST00000017	46808987	46816573	+	2489	protein_coding	- && - && -	-
Ila01G007080	4384	7626	3027	4111	4387	4799	157.174	257.118	98.4944	129.662	132.897	140.071	5294.31	4143.69	0.353498	0.233277	0.523398	Ila01G007080	GWHBIST00000001	8485435	8491700	+	2096	protein_coding	- && sp|P49043|VPE_CITSI Vacuolar-processing enzyme OS=Citrus sinensis OX=2711 PE=2 SV=1 && PF01650:Peptidase C13 family	-
Ila09G005400	5099	5099	4765	1529	2127	2164	252.747	237.691	214.365	66.6755	89.0855	87.3265	5256.59	1809.54	1.53835	2.90E-19	7.71E-17	Ila09G005400	GWHBIST00000009	6852314	6856017	-	1516	protein_coding	- && sp|Q6Z244|ODD19_ORYSJ 2-oxoglutarate-dependent dioxygenase 19 OS=Oryza sativa subsp. japonica OX=39947 GN=2ODD19 PE=1 SV=1 && PF14226:non-haem dioxygenase in morphine synthesis N-terminal|PF03171:2OG-Fe(II) oxygenase superfamily	2OG-FeII_Oxy
Ila14G025740	3259	3897	3814	5289	5056	5652	54.3131	61.0769	57.6887	77.5445	71.1976	76.6849	3838.05	4990.79	-0.378858	0.00313714	0.0268415	Ila14G025740	GWHBIST00000014	54428007	54451614	-	4509	protein_coding	- && sp|F4JVN6|TPPII_ARATH Tripeptidyl-peptidase 2 OS=Arabidopsis thaliana OX=3702 GN=TPP2 PE=1 SV=1 && PF12580:Tripeptidyl peptidase II|PF00082:Subtilase family	Peptidase_S8
Ila16G002970	3709	4194	4799	3571	4369	4360	41.3951	44.0197	48.6108	35.0622	41.2014	39.6156	4436.46	3831.01	0.211712	0.136935	0.386489	Ila16G002970	GWHBIST00000016	3236418	3264688	+	6733	protein_coding	- && sp|Q5N749|MOR1_ORYSJ Protein MOR1 OS=Oryza sativa subsp. japonica OX=39947 GN=MOR1 PE=2 SV=1 && PF12348:CLASP N terminal	-
Ila05G014950	4361	7653	3464	4361	4748	4659	182.873	301.801	131.835	160.881	168.233	159.053	5440.65	4295.36	0.340982	0.211998	0.496388	Ila05G014950	GWHBIST00000005	31684440	31688808	+	1792	protein_coding	- && sp|P25804|CYSP_PEA Cysteine proteinase 15A OS=Pisum sativum OX=3888 PE=2 SV=1 && PF08246:Cathepsin propeptide inhibitor domain (I29)|PF00112:Papain family cysteine protease	Peptidase_C1
Ila09G000870	4182	3001	4680	4164	4084	4378	247.837	167.253	251.72	217.095	204.506	211.225	4156.21	3939.93	0.0770946	0.683381	0.870247	Ila09G000870	GWHBIST00000009	852106	857277	+	1268	protein_coding	- && sp|Q42564|APX3_ARATH L-ascorbate peroxidase 3 OS=Arabidopsis thaliana OX=3702 GN=APX3 PE=1 SV=1 && PF00141:Peroxidase	-
Ila16G017030	3990	5238	3617	5318	5088	5283	176.682	218.128	145.364	207.169	190.372	190.453	4511.49	4899.35	-0.119011	0.517938	0.774176	Ila16G017030	GWHBIST00000016	42901135	42905295	-	1697	protein_coding	- && sp|Q40468|IF415_TOBAC Eukaryotic initiation factor 4A-15 OS=Nicotiana tabacum OX=4097 PE=2 SV=1 && PF00270:DEAD/DEAH box helicase|PF00271:Helicase conserved C-terminal domain	DEAD
Ila09G005390	3424	3382	5536	895	1258	1048	196.26	182.305	287.994	45.1313	60.9279	48.9042	4292.77	997.567	2.10545	6.01E-22	2.28E-19	Ila09G005390	GWHBIST00000009	6832857	6834957	-	1311	protein_coding	- && sp|Q6Z244|ODD19_ORYSJ 2-oxoglutarate-dependent dioxygenase 19 OS=Oryza sativa subsp. japonica OX=39947 GN=2ODD19 PE=1 SV=1 && PF14226:non-haem dioxygenase in morphine synthesis N-terminal|PF03171:2OG-Fe(II) oxygenase superfamily	2OG-FeII_Oxy
Ila03G010120	3823	5790	4092	4667	4509	4513	102.089	145.406	99.1749	109.641	101.741	98.1136	4800.18	4276.24	0.166762	0.38043	0.67137	Ila03G010120	GWHBIST00000003	22734837	22739449	+	2814	protein_coding	- && sp|Q9XHM1|EIF3C_MEDTR Eukaryotic translation initiation factor 3 subunit C OS=Medicago truncatula OX=3880 GN=TIF3C1 PE=2 SV=1 && PF05470:Eukaryotic translation initiation factor 3 subunit 8 N-terminus|PF01399:PCI domain	-
Ila05G011700	4150	5088	4822	4885	4910	4399	130.155	150.068	137.256	134.783	130.117	112.319	4919.6	4437.81	0.148757	0.305461	0.602219	Ila05G011700	GWHBIST00000005	28246147	28249741	-	2396	protein_coding	- && sp|P93111|HEM11_CUCSA Glutamyl-tRNA reductase 1, chloroplastic OS=Cucumis sativus OX=3659 GN=HEMA1 PE=2 SV=1 && PF00745:Glutamyl-tRNAGlu reductase, dimerisation domain|PF01488:Shikimate / quinate 5-dehydrogenase|PF05201:Glutamyl-tRNAGlu reductase, N-terminal domain	-
Ila09G018460	3811	3040	4961	4118	4016	4368	152.898	114.7	180.643	145.347	136.143	142.67	4125.68	3900.79	0.080906	0.668422	0.862618	Ila09G018460	GWHBIST00000009	36385554	36389821	-	1873	protein_coding	- && sp|Q9M158|STR4_ARATH Rhodanese-like domain-containing protein 4, chloroplastic OS=Arabidopsis thaliana OX=3702 GN=STR4 PE=1 SV=2 && -	-
Ila19G011230	3692	5203	4278	3715	3149	3410	94.2697	124.937	99.1382	83.45	67.9393	70.8846	4608.72	3211.85	0.521022	0.00275819	0.0242967	Ila19G011230	GWHBIST00000019	27854929	27865151	+	2943	protein_coding	- && sp|Q94A08|RFS2_ARATH Probable galactinol--sucrose galactosyltransferase 2 OS=Arabidopsis thaliana OX=3702 GN=RFS2 PE=2 SV=2 && PF05691:Raffinose synthase or seed imbibition protein Sip1	-
Ila02G006350	88	60	1063	296	492	282	10.3486	6.63556	113.455	30.6231	48.8881	26.9983	407.387	334.206	0.285813	NA	1	Ila02G006350	GWHBIST00000002	15856517	15857155	-	639	protein_coding	- && - && PF00197:Trypsin and protease inhibitor	-
Ila13G009510	4302	3032	4377	4336	4658	4354	188.828	125.156	174.367	167.434	172.756	155.587	4110.7	4167.56	-0.0198476	0.915209	0.96983	Ila13G009510	GWHBIST00000013	21182880	21192480	+	1712	protein_coding	- && sp|Q9FY06|PPF1_PEA Inner membrane protein PPF-1, chloroplastic OS=Pisum sativum OX=3888 GN=PPF-1 PE=2 SV=2 && PF02096:60Kd inner membrane protein	-
Ila10G000720	5878	5285	4467	2877	3196	3101	274.691	232.266	189.461	118.28	126.2	117.979	5511.32	2861.79	0.945394	8.62E-08	3.36E-06	Ila10G000720	GWHBIST00000010	611659	616035	-	1608	protein_coding	- && sp|Q9FH04|ADHL7_ARATH Alcohol dehydrogenase-like 7 OS=Arabidopsis thaliana OX=3702 GN=At5g42250 PE=2 SV=1 && PF08240:Alcohol dehydrogenase GroES-like domain|PF00107:Zinc-binding dehydrogenase	ADH_N
Ila18G001380	3800	6079	3998	3653	4056	4155	38.562	58.0142	36.8221	32.6124	34.7785	34.3268	4861.17	3698.41	0.39439	0.0539356	0.214671	Ila18G001380	GWHBIST00000018	1458703	1472463	-	7405	protein_coding	- && sp|Q6EVK6|BRM_ARATH ATP-dependent helicase BRM OS=Arabidopsis thaliana OX=3702 GN=BRM PE=1 SV=1 && PF00176:SNF2 family N-terminal domain|PF08880:QLQ|PF00271:Helicase conserved C-terminal domain	SNF2_N
Ila17G016720	3879	6502	3100	4171	4047	4304	1313.01	2069.76	952.356	1242.07	1157.49	1186.06	4739.15	3908.43	0.278021	0.288785	0.585593	Ila17G016720	GWHBIST00000017	38289468	38289689	-	222	protein_coding	- && sp|Q9FGZ9|UBL5_ARATH Ubiquitin-like protein 5 OS=Arabidopsis thaliana OX=3702 GN=UBL5 PE=3 SV=1 && -	-
Ila13G008020	3693	5492	3791	5223	4720	5196	98.3035	137.482	91.5869	122.311	106.162	112.602	4547.81	4727.61	-0.0559343	0.772393	0.909188	Ila13G008020	GWHBIST00000013	17755614	17773997	-	2823	protein_coding	- && sp|F4HQM3|NCER1_ARATH Neutral ceramidase 1 OS=Arabidopsis thaliana OX=3702 GN=NCER1 PE=2 SV=1 && PF17048:Neutral/alkaline non-lysosomal ceramidase, C-terminal|PF04734:Neutral/alkaline non-lysosomal ceramidase, N-terminal	Ceramidase_alk
Ila08G013150	3546	5505	3452	6285	5974	5745	163.576	238.816	144.524	255.06	232.853	215.753	4384.97	5628.23	-0.360112	0.0914025	0.301325	Ila08G013150	GWHBIST00000008	33309246	33311991	+	1629	protein_coding	- && sp|Q94A20|LFG5_ARATH BI1-like protein OS=Arabidopsis thaliana OX=3702 GN=LFG5 PE=2 SV=1 && PF01027:Inhibitor of apoptosis-promoting Bax1	-
Ila06G003230	2929	5320	5144	3923	5010	4277	113.688	194.193	181.212	133.959	164.313	135.152	4654.66	4120.23	0.176023	0.428752	0.711648	Ila06G003230	GWHBIST00000006	3119047	3123618	+	1936	protein_coding	- && sp|Q94KT8|COBRA_ARATH Protein COBRA OS=Arabidopsis thaliana OX=3702 GN=COB PE=2 SV=1 && PF04833:COBRA-like protein	-
Ila15G010620	5111	7046	4593	4264	4443	3886	105.195	136.382	85.7976	77.2081	77.2686	65.1147	5882.96	3936.57	0.579604	0.0042396	0.0339208	Ila15G010620	GWHBIST00000015	15795382	15803552	-	3651	protein_coding	- && sp|Q03194|PMA4_NICPL Plasma membrane ATPase 4 OS=Nicotiana plumbaginifolia OX=4092 GN=PMA4 PE=2 SV=1 && PF00122:E1-E2 ATPase|PF00690:Cation transporter/ATPase, N-terminus|PF00702:haloacid dehalogenase-like hydrolase	E1-E2_ATPase
Ila19G007310	4746	4503	4464	3064	3177	3337	105.608	94.2319	90.1537	59.9812	59.7344	60.4523	4817.52	2987.43	0.689305	2.29E-07	7.98E-06	Ila19G007310	GWHBIST00000019	21844879	21883420	-	3377	protein_coding	- && sp|Q41058|GLGB1_PEA 1,4-alpha-glucan-branching enzyme 1, chloroplastic/amyloplastic OS=Pisum sativum OX=3888 GN=SBEI PE=1 SV=1 && PF02922:Carbohydrate-binding module 48 (Isoamylase N-terminal domain)|PF00128:Alpha amylase, catalytic domain|PF02806:Alpha amylase, C-terminal all-beta domain	-
Ila02G007900	3169	4511	3741	4300	5138	5061	108.096	144.706	115.815	129.036	148.087	140.543	3994.54	4517.96	-0.177631	0.284868	0.581133	Ila02G007900	GWHBIST00000002	17735693	17743571	-	2203	protein_coding	- && sp|Q27GI3|NAT6_ARATH Nucleobase-ascorbate transporter 6 OS=Arabidopsis thaliana OX=3702 GN=NAT6 PE=2 SV=2 && PF00860:Permease family	-
Ila13G005440	3383	7055	2913	6056	5372	5383	119.519	234.399	93.4036	188.224	160.364	154.826	4685.77	5257.43	-0.166068	0.584856	0.815529	Ila13G005440	GWHBIST00000013	6815107	6822047	-	2127	protein_coding	- && sp|Q67ZB3|FRL3_ARATH FRIGIDA-like protein 3 OS=Arabidopsis thaliana OX=3702 GN=FRL3 PE=1 SV=1 && PF07899:Frigida-like protein	-
Ila17G005900	3448	3999	3585	1944	2128	2228	148.823	162.323	140.437	73.8168	77.6089	78.2896	3867.54	1963.73	0.977752	2.79E-13	3.31E-11	Ila17G005900	GWHBIST00000017	8400556	8405178	-	1741	protein_coding	- && sp|K4CF70|HPL_SOLLC Fatty acid hydroperoxide lyase, chloroplastic OS=Solanum lycopersicum OX=4081 GN=HPL PE=1 SV=1 && PF00067:Cytochrome P450	p450
Ila03G001860	4843	4513	5030	3829	3588	3448	191.743	168.034	180.743	133.367	120.031	111.137	5045.39	3397.18	0.570659	6.15E-05	0.00104965	Ila03G001860	GWHBIST00000003	2651116	2657305	-	1898	protein_coding	- && sp|P46275|F16P1_PEA Fructose-1,6-bisphosphatase, chloroplastic OS=Pisum sativum OX=3888 GN=FBP PE=1 SV=2 && PF00316:Fructose-1-6-bisphosphatase, N-terminal domain	-
Ila15G001580	3359	4879	3739	3659	4232	4932	18.6489	25.4741	18.8403	17.8715	19.853	22.2922	4192.74	3988.64	0.0719678	0.696513	0.875168	Ila15G001580	GWHBIST00000015	1904109	1982829	+	13535	protein_coding	- && sp|Q555C6|VP13B_DICDI Putative vacuolar protein sorting-associated protein 13B OS=Dictyostelium discoideum OX=44689 GN=vps13B PE=3 SV=1 && PF16908:Vacuolar sorting-associated protein 13, N-terminal|PF00169:PH domain|PF06101:Vacuolar protein sorting-associated protein 62|PF06398:Integral peroxisomal membrane peroxin|PF06650:SHR-binding domain of vacuolar-sorting associated protein 13|PF12624:…	PH
Ila03G006260	2912	4108	3115	7890	6242	6779	90.4973	120.061	87.8602	215.714	163.91	171.513	3550.25	6543.17	-0.882046	4.29E-06	0.000104344	Ila03G006260	GWHBIST00000003	16105086	16111754	-	2418	protein_coding	- && sp|Q9SCN8|CD48D_ARATH Cell division control protein 48 homolog D OS=Arabidopsis thaliana OX=3702 GN=CDC48D PE=1 SV=1 && PF00004:ATPase family associated with various cellular activities (AAA)|PF02933:Cell division protein 48 (CDC48), domain 2|PF17862:AAA+ lid domain|PF02359:Cell division protein 48 (CDC48), N-terminal domain	AAA
Ila17G023180	4538	3674	5102	4581	4472	3438	495.652	377.379	505.758	440.179	412.717	305.707	4663.52	3913.91	0.252858	0.203731	0.485019	Ila17G023180	GWHBIST00000017	45817339	45818127	+	688	protein_coding	- && sp|Q39194|PSBW_ARATH Photosystem II reaction center W protein, chloroplastic OS=Arabidopsis thaliana OX=3702 GN=PSBW PE=1 SV=2 && PF07123:Photosystem II reaction centre W protein (PsbW)	-
Ila01G011300	4291	8079	5131	2734	3995	3669	177.755	314.737	192.91	99.6366	139.836	123.737	6118.11	3235.22	0.919208	0.000194952	0.00279372	Ila01G011300	GWHBIST00000001	19193361	19198653	+	1814	protein_coding	- && sp|Q8S9J6|ASPA_ARATH Aspartyl protease family protein At5g10770 OS=Arabidopsis thaliana OX=3702 GN=At5g10770 PE=2 SV=1 && PF14541:Xylanase inhibitor C-terminal|PF14543:Xylanase inhibitor N-terminal	-
Ila01G002370	3226	3185	4251	2305	3542	2841	108.952	101.159	130.302	68.4855	101.078	78.114	3722.89	2706.03	0.460259	0.0178888	0.100594	Ila01G002370	GWHBIST00000001	2499858	2506748	+	2225	protein_coding	- && sp|P54873|HMCS_ARATH Hydroxymethylglutaryl-CoA synthase OS=Arabidopsis thaliana OX=3702 GN=HMGS PE=1 SV=2 && PF01154:Hydroxymethylglutaryl-coenzyme A synthase N terminal|PF08540:Hydroxymethylglutaryl-coenzyme A synthase C terminal	-
Ila19G013420	2959	4581	3646	3407	3177	3044	181.662	264.488	203.154	184.013	164.806	152.143	3909.42	3010.71	0.376928	0.0437494	0.186523	Ila19G013420	GWHBIST00000019	31235754	31238297	-	1224	protein_coding	- && sp|P62200|CALM1_DAUCA Calmodulin-1/11/16 OS=Daucus carota OX=4039 GN=CAM-1 PE=2 SV=2 && PF13499:EF-hand domain pair	-
Ila16G020250	3646	4752	4864	3549	4393	3938	111.92	137.18	135.51	95.8412	113.943	98.4129	4629.37	3704.6	0.321553	0.0383826	0.171652	Ila16G020250	GWHBIST00000016	46829936	46837270	+	2448	protein_coding	- && sp|Q9FYQ8|TMN11_ARATH Transmembrane 9 superfamily member 11 OS=Arabidopsis thaliana OX=3702 GN=TMN11 PE=2 SV=1 && PF02990:Endomembrane protein 70	-
Ila03G008060	3733	3992	4250	4291	4179	4234	137.172	137.951	141.738	138.715	129.753	126.662	4192.18	3967.51	0.0795165	0.510478	0.769869	Ila03G008060	GWHBIST00000003	19601433	19607448	+	2045	protein_coding	- && sp|P26300|ENO_SOLLC Enolase OS=Solanum lycopersicum OX=4081 GN=PGH1 PE=2 SV=1 && PF03952:Enolase, N-terminal domain|PF00113:Enolase, C-terminal TIM barrel domain	-
Ila20G001760	2469	3736	2163	5834	5633	7576	41.1747	58.5926	32.7383	85.592	79.3756	102.858	2939.25	5925.5	-1.01154	1.38E-05	0.000289555	Ila20G001760	GWHBIST00000020	1735429	1751874	+	4506	protein_coding	- && sp|Q9LK64|AB3C_ARATH ABC transporter C family member 3 OS=Arabidopsis thaliana OX=3702 GN=ABCC3 PE=1 SV=1 && PF00005:ABC transporter|PF00664:ABC transporter transmembrane region	ABC_tran
Ila03G012310	2590	4292	3109	5572	5037	5190	47.679	74.3043	51.9443	90.2393	78.3497	77.7826	3492.96	4937.92	-0.499407	0.0134921	0.0819047	Ila03G012310	GWHBIST00000003	26409600	26422067	+	4082	protein_coding	- && sp|O22218|ACA4_ARATH Calcium-transporting ATPase 4, plasma membrane-type OS=Arabidopsis thaliana OX=3702 GN=ACA4 PE=1 SV=1 && PF12515:Ca2+-ATPase N terminal autoinhibitory domain|PF00122:E1-E2 ATPase|PF13246:Cation transport ATPase (P-type)|PF00690:Cation transporter/ATPase, N-terminus|PF00689:Cation transporting ATPase, C-terminus	Cation_ATPase_C
Ila01G000210	6150	4951	4873	3158	3374	2820	523.971	396.69	376.806	236.702	242.893	195.6	5630.87	2924.09	0.945342	3.91E-07	1.28E-05	Ila01G000210	GWHBIST00000001	292916	296881	-	882	protein_coding	- && sp|R4HZ96|D27_MEDTR Beta-carotene isomerase D27, chloroplastic OS=Medicago truncatula OX=3880 GN=D27 PE=1 SV=1 && PF13225:Domain of unknown function (DUF4033)	-
Ila02G010010	3158	5894	5346	3567	4763	4260	33.8915	59.486	52.0712	33.6774	43.1914	37.2199	5007.09	3922.57	0.352223	0.118678	0.354716	Ila02G010010	GWHBIST00000002	20438952	20455057	+	7002	protein_coding	- && sp|F4IIM1|CSI1_ARATH Protein CELLULOSE SYNTHASE INTERACTIVE 1 OS=Arabidopsis thaliana OX=3702 GN=CSI1 PE=1 SV=1 && PF00168:C2 domain	C2
Ila17G020160	5409	5277	3783	3047	3445	3590	148.832	136.55	94.4724	73.7579	80.0951	80.4194	5106.85	3141.5	0.700884	0.000421149	0.0052823	Ila17G020160	GWHBIST00000017	42398587	42403774	-	2731	protein_coding	- && sp|Q9LVL5|WNK4_ARATH Probable serine/threonine-protein kinase WNK4 OS=Arabidopsis thaliana OX=3702 GN=WNK4 PE=1 SV=1 && PF00069:Protein kinase domain	Pkinase
Ila16G004090	2899	4618	4064	4206	4285	4155	125.704	188.314	159.936	160.446	156.997	146.676	4039.19	3949.27	0.0325655	0.857477	0.948477	Ila16G004090	GWHBIST00000016	4702059	4704929	-	1733	protein_coding	- && sp|G3FIN9|UGTK5_MANES Linamarin synthase 2 OS=Manihot esculenta OX=3983 GN=UGT85K5 PE=1 SV=1 && PF00201:UDP-glucoronosyl and UDP-glucosyl transferase	UDPGT
Ila15G008500	4028	4567	3851	4862	4649	4843	87.7601	93.5761	76.1502	93.1922	85.5864	85.9032	4369.41	4482.3	-0.0368347	0.799941	0.922413	Ila15G008500	GWHBIST00000015	10965562	10978142	+	3449	protein_coding	- && sp|Q8RWY7|CYP95_ARATH Peptidyl-prolyl cis-trans isomerase CYP95 OS=Arabidopsis thaliana OX=3702 GN=CYP95 PE=1 SV=2 && PF00160:Cyclophilin type peptidyl-prolyl cis-trans isomerase/CLD	Pro_isomerase
Ila16G018570	4569	5394	4502	3238	3456	3261	168.551	187.132	150.732	105.086	107.726	97.9372	5075.3	3108.08	0.707459	1.50E-06	4.17E-05	Ila16G018570	GWHBIST00000016	44687734	44694094	+	2037	protein_coding	- && sp|Q39513|FATB_CUPHO Palmitoyl-acyl carrier protein thioesterase, chloroplastic OS=Cuphea hookeriana OX=36775 GN=FATB1 PE=2 SV=1 && PF12590:Acyl-ATP thioesterase|PF01643:Acyl-ACP thioesterase	-
Ila16G011460	4280	5463	4363	3848	3751	3402	193.631	232.428	179.146	153.152	143.389	125.3	4945.88	3440.37	0.523695	0.00170107	0.0165955	Ila16G011460	GWHBIST00000016	31267106	31269068	+	1661	protein_coding	- && sp|Q9FHH8|COL5_ARATH Zinc finger protein CONSTANS-LIKE 5 OS=Arabidopsis thaliana OX=3702 GN=COL5 PE=2 SV=2 && PF00643:B-box zinc finger|PF06203:CCT motif	CCT
Ila11G005250	4201	3758	3514	4967	4699	4583	160.981	135.427	122.212	167.446	152.148	142.975	4039.23	4453.87	-0.141051	0.389221	0.678279	Ila11G005250	GWHBIST00000011	20932092	20941658	+	1961	protein_coding	- && sp|Q94AR8|LEUC_ARATH 3-isopropylmalate dehydratase large subunit, chloroplastic OS=Arabidopsis thaliana OX=3702 GN=IIL1 PE=1 SV=1 && PF00330:Aconitase family (aconitate hydratase)	Aconitase
Ila15G015590	2362	4249	3379	3367	3760	3246	69.9341	118.31	90.8002	87.7019	94.0664	78.2429	3483.23	3240.26	0.104398	0.623063	0.83642	Ila15G015590	GWHBIST00000015	41589319	41595920	-	2538	protein_coding	- && sp|A9LIW2|CSC1L_BRAJU CSC1-like protein ERD4 OS=Brassica juncea OX=3707 GN=ERD4 PE=3 SV=2 && PF02714:Calcium-dependent channel, 7TM region, putative phosphate|PF14703:Cytosolic domain of 10TM putative phosphate transporter|PF13967:Late exocytosis, associated with Golgi transport	-
Ila02G001720	4831	3413	4844	3083	3621	2924	237.582	157.848	216.208	133.385	150.468	117.069	4595.32	3008.03	0.611334	0.0019655	0.0186954	Ila02G001720	GWHBIST00000002	8820985	8826052	+	1528	protein_coding	- && sp|Q9FZ47|ACR11_ARATH ACT domain-containing protein ACR11 OS=Arabidopsis thaliana OX=3702 GN=ACR11 PE=1 SV=1 && -	-
Ila11G011170	4488	5790	4750	3769	3733	3319	172.684	209.509	165.875	127.58	121.365	103.966	5265.93	3384.19	0.637921	0.000108756	0.00170276	Ila11G011170	GWHBIST00000011	28448084	28451570	-	1953	protein_coding	- && sp|Q9M5K3|DLDH1_ARATH Dihydrolipoyl dehydrogenase 1, mitochondrial OS=Arabidopsis thaliana OX=3702 GN=LPD1 PE=1 SV=2 && PF02852:Pyridine nucleotide-disulphide oxidoreductase, dimerisation domain|PF07992:Pyridine nucleotide-disulphide oxidoreductase	Pyr_redox_2
Ila09G006850	5488	5709	5107	3057	3000	2502	449.723	439.965	379.828	220.386	207.726	166.919	5727.54	2679.14	1.09619	6.07E-11	4.43E-09	Ila09G006850	GWHBIST00000009	9989911	9990827	+	917	protein_coding	- && sp|Q43517|FER1_SOLLC Ferredoxin-1, chloroplastic OS=Solanum lycopersicum OX=4081 GN=SEND33 PE=2 SV=1 && PF00111:2Fe-2S iron-sulfur cluster binding domain	Fer2
Ila10G006120	4970	4652	4039	3509	3541	3423	182.805	160.916	134.833	113.546	110.052	102.501	4811.16	3271.18	0.556507	0.000715854	0.00830086	Ila10G006120	GWHBIST00000010	7458488	7463669	-	2043	protein_coding	- && sp|Q43125|CRY1_ARATH Cryptochrome-1 OS=Arabidopsis thaliana OX=3702 GN=CRY1 PE=1 SV=2 && PF12546:Blue/Ultraviolet sensing protein C terminal|PF03441:FAD binding domain of DNA photolyase|PF00875:DNA photolyase	-
Ila08G015300	5040	3652	4158	3417	3821	4096	195.122	132.963	146.1	116.38	124.994	129.099	4527.91	3530.81	0.358735	0.0506545	0.205733	Ila08G015300	GWHBIST00000008	35308153	35315562	-	1941	protein_coding	- && sp|Q8L6H7|SFR2_ORYSJ Beta-glucosidase-like SFR2, chloroplastic OS=Oryza sativa subsp. japonica OX=39947 GN=SFR2 PE=2 SV=1 && PF00232:Glycosyl hydrolase family 1	Glyco_hydro_1
Ila08G003590	4515	6819	3775	3174	3790	3624	371.204	527.232	281.683	229.572	263.288	242.566	5310.37	3300.53	0.686085	0.00318949	0.0271873	Ila08G003590	GWHBIST00000008	5985202	5988707	-	914	protein_coding	- && sp|B3H4F1|SP1L1_ARATH Protein SPIRAL1-like 1 OS=Arabidopsis thaliana OX=3702 GN=SP1L1 PE=2 SV=1 && -	-
Ila09G004600	5293	3824	4787	3827	4076	4092	124.217	84.3963	101.961	79.0123	80.8261	78.1812	4891.13	3742.18	0.386226	0.0283455	0.138952	Ila09G004600	GWHBIST00000009	5129733	5157655	-	3202	protein_coding	- && sp|Q9M0Z3|KEA3_ARATH K(+) efflux antiporter 3, chloroplastic OS=Arabidopsis thaliana OX=3702 GN=KEA3 PE=1 SV=2 && PF02254:TrkA-N domain|PF00999:Sodium/hydrogen exchanger family	Na_H_Exchanger
Ila05G014880	3354	3651	6658	3150	6151	4243	88.1247	90.2138	158.77	72.8119	136.558	90.7601	4734.08	4215.1	0.167559	0.562773	0.802199	Ila05G014880	GWHBIST00000005	31625438	31632231	+	2860	protein_coding	- && sp|Q9SCV9|BGAL3_ARATH Beta-galactosidase 3 OS=Arabidopsis thaliana OX=3702 GN=BGAL3 PE=2 SV=1 && PF01301:Glycosyl hydrolases family 35|PF17834:Beta-sandwich domain in beta galactosidase	-
Ila07G002730	3979	4163	4842	3446	2854	3338	186.294	183.298	205.75	141.938	112.906	127.233	4540.14	3010.93	0.592606	6.42E-05	0.00108699	Ila07G002730	GWHBIST00000007	12898005	12901440	+	1605	protein_coding	- && sp|Q38909|XTH28_ARATH Probable xyloglucan endotransglucosylase/hydrolase protein 28 OS=Arabidopsis thaliana OX=3702 GN=XTH28 PE=2 SV=1 && PF00722:Glycosyl hydrolases family 16|PF06955:Xyloglucan endo-transglycosylase (XET) C-terminus	-
Ila20G004980	2066	2135	2624	5236	6480	5650	67.1496	65.2585	77.4045	149.716	177.961	149.503	2384.69	5417.16	-1.18365	4.29E-15	6.93E-13	Ila20G004980	GWHBIST00000020	4802893	4814042	+	2312	protein_coding	- && sp|Q8L636|NCL_ARATH Sodium/calcium exchanger NCL OS=Arabidopsis thaliana OX=3702 GN=NCL PE=2 SV=1 && PF13499:EF-hand domain pair|PF01699:Sodium/calcium exchanger protein	Na_Ca_ex
Ila03G005150	3444	5843	3525	3839	3753	4191	51.0453	81.4432	47.4178	50.0574	47.0012	50.5705	4489.32	3675.06	0.288726	0.196973	0.476723	Ila03G005150	GWHBIST00000003	9941675	9953532	+	5070	protein_coding	- && sp|A8MS85|SPT61_ARATH Transcription elongation factor SPT6 homolog OS=Arabidopsis thaliana OX=3702 GN=SPT6 PE=1 SV=1 && PF14635:Helix-hairpin-helix motif|PF14641:Helix-turn-helix DNA-binding domain of SPT6|PF17674:HHH domain|PF14632:Acidic N-terminal SPT6|PF14633:SH2 domain|PF14639:Holliday-junction resolvase-like of SPT6	-
Ila09G004280	3736	4247	3771	3591	3756	3815	35.084	37.5069	32.1402	29.6671	29.8034	29.1665	4122.81	3482.59	0.243429	0.0652409	0.242259	Ila09G004280	GWHBIST00000009	4603560	4671342	+	8002	protein_coding	- && sp|Q9FR53|TOR_ARATH Serine/threonine-protein kinase TOR OS=Arabidopsis thaliana OX=3702 GN=TOR PE=1 SV=1 && PF08771:FKBP12-rapamycin binding domain|PF02259:FAT domain|PF02260:FATC domain|PF11865:Domain of unknown function (DUF3385)|PF00454:Phosphatidylinositol 3- and 4-kinase	PI3_PI4_kinase
Ila13G004500	4592	3283	4823	3379	3399	3134	845.751	568.64	806.209	547.502	528.968	469.923	4454.3	3097.91	0.523912	0.00561458	0.0421328	Ila13G004500	GWHBIST00000013	5446083	5447320	-	408	protein_coding	- && sp|Q41228|PSAEA_NICSY Photosystem I reaction center subunit IV A, chloroplastic OS=Nicotiana sylvestris OX=4096 GN=PSAEA PE=1 SV=1 && PF02427:Photosystem I reaction centre subunit IV / PsaE	-
Ila18G012740	3200	3870	3526	5197	4798	5369	139.805	159.005	139.812	199.748	177.121	190.965	3710.88	4795.47	-0.369894	0.00689813	0.0493413	Ila18G012740	GWHBIST00000018	32844494	32850188	+	1720	protein_coding	- && sp|Q9FUM1|EF1G_PRUAV Elongation factor 1-gamma OS=Prunus avium OX=42229 PE=2 SV=1 && PF02798:Glutathione S-transferase, N-terminal domain|PF00043:Glutathione S-transferase, C-terminal domain|PF00647:Elongation factor 1 gamma, conserved domain	GST_N
Ila16G001990	4544	6408	3452	4688	4911	5655	137.242	182.012	94.6261	124.565	125.331	139.05	5070.26	4751.46	0.0936411	0.691119	0.873318	Ila16G001990	GWHBIST00000016	2215774	2222007	+	2488	protein_coding	- && sp|O65468|CRK8_ARATH Cysteine-rich receptor-like protein kinase 8 OS=Arabidopsis thaliana OX=3702 GN=CRK8 PE=3 SV=2 && PF01657:Salt stress response/antifungal|PF07714:Protein tyrosine kinase	Pkinase_Tyr
Ila17G001550	5853	4844	3750	3611	3529	3298	325.073	253.007	189.027	176.436	165.612	149.122	5109.57	3262.99	0.646946	0.00274916	0.0242513	Ila17G001550	GWHBIST00000017	1716100	1718036	-	1353	protein_coding	- && sp|Q8RWE8|GGAP1_ARATH GDP-L-galactose phosphorylase 1 OS=Arabidopsis thaliana OX=3702 GN=VTC2 PE=1 SV=1 && -	-
Ila10G001180	3066	3644	4033	3497	4692	3992	80.6422	90.1353	96.2739	80.9176	104.276	85.4807	3751.08	3797.21	-0.0175849	0.91331	0.968926	Ila10G001180	GWHBIST00000010	1086766	1093658	+	2857	protein_coding	- && sp|B6ETT4|SYT2_ARATH Synaptotagmin-2 OS=Arabidopsis thaliana OX=3702 GN=SYT2 PE=2 SV=1 && PF17047:Synaptotagmin-like mitochondrial-lipid-binding domain|PF00168:C2 domain	C2
Ila12G012610	3413	4355	5605	4281	5404	4220	77.0875	92.5044	114.898	85.0649	103.134	77.5975	4651.06	4342.16	0.0992409	0.613832	0.831291	Ila12G012610	GWHBIST00000012	31097349	31104771	+	3327	protein_coding	- && sp|P48980|BGAL_SOLLC Beta-galactosidase OS=Solanum lycopersicum OX=4081 PE=1 SV=1 && PF17834:Beta-sandwich domain in beta galactosidase|PF01301:Glycosyl hydrolases family 35|PF02140:Galactose binding lectin domain	-
Ila04G010150	5320	2642	4714	3322	3404	3335	273.255	127.619	219.753	150.111	147.735	139.457	4464.54	3141.34	0.507093	0.046988	0.195347	Ila04G010150	GWHBIST00000004	22414372	22419255	+	1463	protein_coding	- && sp|P49599|P2C57_ARATH Protein phosphatase 2C 57 OS=Arabidopsis thaliana OX=3702 GN=PPH1 PE=1 SV=2 && PF00481:Protein phosphatase 2C	PP2C
Ila20G002940	3395	4276	3922	4803	4284	4369	121.196	143.553	127.071	150.841	129.222	126.975	4056.66	4206.94	-0.0524104	0.726059	0.888888	Ila20G002940	GWHBIST00000020	2705905	2713317	-	2105	protein_coding	- && sp|F6H9A9|THI41_VITVI Thiamine thiazole synthase 1, chloroplastic OS=Vitis vinifera OX=29760 GN=THI1-1 PE=3 SV=1 && PF01946:Thi4 family	-
Ila16G012200	4229	4661	4345	3762	3737	3635	50.2274	52.0605	46.8363	39.3078	37.5028	35.1475	4641.2	3478.09	0.416215	0.00149449	0.0149181	Ila16G012200	GWHBIST00000016	33874203	33895457	-	6327	protein_coding	- && sp|F4JKH6|TSS_ARATH Protein TSS OS=Arabidopsis thaliana OX=3702 GN=TSS PE=1 SV=1 && PF15044:Mitochondrial function, CLU-N-term|PF13424:Tetratricopeptide repeat|PF12807:Translation initiation factor eIF3 subunit 135	-
Ila15G006300	4395	6460	3155	4163	4664	3195	166.212	229.753	108.291	138.505	149.039	98.3696	4934.26	3765.18	0.39011	0.159589	0.422314	Ila15G006300	GWHBIST00000015	7822300	7825035	+	1987	protein_coding	- && sp|Q9SGU9|MGL_ARATH Methionine gamma-lyase OS=Arabidopsis thaliana OX=3702 GN=MGL PE=1 SV=1 && PF01053:Cys/Met metabolism PLP-dependent enzyme	Cys_Met_Meta_PP
Ila15G000200	3165	2965	4280	3564	3719	3993	73.2023	64.4914	89.8431	72.518	72.68	75.1861	3633.17	3515.76	0.047454	0.771415	0.908869	Ila15G000200	GWHBIST00000015	216769	240995	+	3249	protein_coding	- && sp|Q9C6S7|PMTK_ARATH Probable methyltransferase PMT20 OS=Arabidopsis thaliana OX=3702 GN=At1g31850 PE=2 SV=1 && PF00069:Protein kinase domain|PF03141:Putative S-adenosyl-L-methionine-dependent methyltransferase	Pkinase
Ila0G019890	2883	3533	3178	5534	5162	5672	151.393	174.474	151.462	255.657	229.043	242.485	3359.88	5109.36	-0.604715	1.18E-05	0.000253239	Ila0G019890	GWHBIST00000243	57282	60607	+	1431	protein_coding	- && sp|P50346|RLA0_SOYBN 60S acidic ribosomal protein P0 OS=Glycine max OX=3847 PE=2 SV=1 && PF00428:60s Acidic ribosomal protein|PF00466:Ribosomal protein L10|PF17777:Insertion domain in 60S ribosomal protein L10P	-
Ila14G019650	3534	6442	3775	3497	3924	3883	44.685	76.6023	43.3213	38.8998	41.9239	39.9714	4814.87	3524.92	0.449908	0.056206	0.220342	Ila14G019650	GWHBIST00000014	46771013	46784003	+	5943	protein_coding	- && sp|Q8QG78|NCOR1_XENLA Nuclear receptor corepressor 1 OS=Xenopus laevis OX=8355 GN=ncor1 PE=1 SV=1 && PF00249:Myb-like DNA-binding domain	Myb_DNA-binding
Ila03G009420	3663	4395	4248	3563	4164	4088	252.529	284.944	265.796	216.096	242.562	229.442	4306.12	3682.77	0.225599	0.0875913	0.293279	Ila03G009420	GWHBIST00000003	21716691	21724656	+	1090	protein_coding	- && - && PF02221:ML domain	-
Ila12G004750	3878	4685	4592	3041	3917	3685	136.942	155.584	147.17	94.4719	116.875	105.938	4601.55	3315.31	0.472964	0.00129897	0.0133223	Ila12G004750	GWHBIST00000012	22403854	22410203	-	2128	protein_coding	- && sp|Q9FF10|HPSE1_ARATH Heparanase-like protein 1 OS=Arabidopsis thaliana OX=3702 GN=At5g07830 PE=2 SV=1 && PF03662:Glycosyl hydrolase family 79, N-terminal domain	-
Ila19G004210	4741	2773	4895	3453	3689	3542	238.782	131.343	223.756	152.998	156.992	145.234	4355.65	3334.92	0.385217	0.091581	0.301637	Ila19G004210	GWHBIST00000019	7055479	7059104	-	1492	protein_coding	- && sp|P48534|APX1_PEA L-ascorbate peroxidase, cytosolic OS=Pisum sativum OX=3888 GN=APX1 PE=1 SV=2 && PF00141:Peroxidase	-
Ila12G007750	3637	2717	3617	3981	4259	4344	145.761	102.404	131.564	140.362	144.226	141.735	3501.12	3924.92	-0.16491	0.33113	0.628304	Ila12G007750	GWHBIST00000012	26458042	26462623	-	1875	protein_coding	- && sp|P51567|AFC2_ARATH Serine/threonine-protein kinase AFC2 OS=Arabidopsis thaliana OX=3702 GN=AFC2 PE=1 SV=1 && PF00069:Protein kinase domain	Pkinase
Ila16G000180	3351	2760	3528	3040	3343	4166	131.015	101.481	125.189	104.563	110.439	132.603	3380.38	3280.42	0.0432099	0.801385	0.923016	Ila16G000180	GWHBIST00000016	190626	197240	+	1922	protein_coding	- && sp|Q75DK1|SEC14_ASHGO SEC14 cytosolic factor OS=Ashbya gossypii (strain ATCC 10895 / CBS 109.51 / FGSC 9923 / NRRL Y-1056) OX=284811 GN=SEC14 PE=3 SV=2 && -	-
Ila06G006720	4229	2952	4127	4006	4041	4157	142.698	93.6749	126.388	118.918	115.215	114.195	3972.49	3808.87	0.0606383	0.742058	0.896204	Ila06G006720	GWHBIST00000006	6657129	6664374	+	2227	protein_coding	- && sp|Q42404|RU17_ARATH U1 small nuclear ribonucleoprotein 70 kDa OS=Arabidopsis thaliana OX=3702 GN=RNU1 PE=1 SV=1 && PF12220:U1 small nuclear ribonucleoprotein of 70kDa MW N terminal|PF00076:RNA recognition motif. (a.k.a. RRM, RBD, or RNP domain)	RRM_1
Ila04G009620	4052	3904	3876	4239	4187	4368	84.58	76.6363	73.4297	77.8428	73.848	74.228	4155.36	3993.38	0.0572959	0.662743	0.858214	Ila04G009620	GWHBIST00000004	21751449	21774015	+	3600	protein_coding	- && sp|Q9FGM0|FTSHB_ARATH ATP-dependent zinc metalloprotease FTSH 11, chloroplastic/mitochondrial OS=Arabidopsis thaliana OX=3702 GN=FTSH11 PE=1 SV=1 && PF01434:Peptidase family M41|PF17862:AAA+ lid domain|PF00076:RNA recognition motif. (a.k.a. RRM, RBD, or RNP domain)|PF11835:RRM-like domain|PF00004:ATPase family associated with various cellular activities (AAA)	AAA
Ila01G007000	4119	3617	3807	3635	3843	3728	141.528	116.876	118.72	109.879	111.573	104.283	4057.14	3497.88	0.213909	0.137456	0.387174	Ila01G007000	GWHBIST00000001	8401243	8408366	+	2187	protein_coding	- && sp|Q91WJ8|FUBP1_MOUSE Far upstream element-binding protein 1 OS=Mus musculus OX=10090 GN=Fubp1 PE=1 SV=1 && PF00013:KH domain	KH_1
Ila09G014080	3512	3761	3512	4299	4344	4770	51.6255	51.9924	46.8548	55.5948	53.9557	57.0841	3783.97	4182.57	-0.144562	0.255673	0.549057	Ila09G014080	GWHBIST00000009	31349362	31371186	+	5112	protein_coding	- && sp|F4J5S1|CLU_ARATH Clustered mitochondria protein OS=Arabidopsis thaliana OX=3702 GN=FMT PE=2 SV=1 && PF13236:Clustered mitochondria|PF15044:Mitochondrial function, CLU-N-term|PF13424:Tetratricopeptide repeat|PF12807:Translation initiation factor eIF3 subunit 135	-
Ila05G010400	3682	4736	4029	3373	3445	3149	85.2911	103.171	84.7046	68.7374	67.429	59.3854	4359.23	3114.81	0.484975	0.00163866	0.0160941	Ila05G010400	GWHBIST00000005	26557981	26561889	+	3244	protein_coding	- && - && PF13855:Leucine rich repeat	-
Ila04G010740	4110	6024	5898	3302	4894	3570	218.73	301.493	284.879	154.597	220.074	154.675	5589.4	3670.19	0.606875	0.00328773	0.0278445	Ila04G010740	GWHBIST00000004	22858803	22863736	-	1412	protein_coding	- && sp|Q8W013|COMT1_CATRO Caffeic acid 3-O-methyltransferase OS=Catharanthus roseus OX=4058 GN=COMT1 PE=2 SV=1 && PF00891:O-methyltransferase domain|PF08100:Dimerisation domain	-
Ila18G010040	2772	4280	3718	4820	4753	4917	133.784	194.259	162.859	204.652	193.829	193.197	3759	4523.34	-0.266963	0.124143	0.364779	Ila18G010040	GWHBIST00000018	25322905	25340926	-	1557	protein_coding	- && sp|P38661|PDIA6_MEDSA Probable protein disulfide-isomerase A6 OS=Medicago sativa OX=3879 PE=2 SV=1 && PF00085:Thioredoxin|PF07749:Endoplasmic reticulum protein ERp29, C-terminal domain	-
Ila02G011000	4525	4484	3616	4047	3725	3662	130.131	121.27	94.3799	102.389	90.516	85.7367	4446.65	3574.93	0.314758	0.0746954	0.265135	Ila02G011000	GWHBIST00000002	21657680	21670476	-	2613	protein_coding	- && sp|Q56X46|MSL2_ARATH Mechanosensitive ion channel protein 2, chloroplastic OS=Arabidopsis thaliana OX=3702 GN=MSL2 PE=2 SV=1 && PF00924:Mechanosensitive ion channel	-
Ila14G020950	3591	3544	3651	4234	4220	4159	352.74	327.385	325.492	365.887	350.259	332.595	3783.85	3939.28	-0.0581024	0.64672	0.850483	Ila14G020950	GWHBIST00000014	48474694	48483165	+	765	protein_coding	- && sp|P48495|TPIS_PETHY Triosephosphate isomerase, cytosolic OS=Petunia hybrida OX=4102 GN=TPIP1 PE=2 SV=1 && PF00121:Triosephosphate isomerase	-
Ila10G001860	2581	5959	3322	4424	6149	4753	135.345	293.869	158.104	204.092	272.456	202.913	4142.01	4781.03	-0.206968	0.4689	0.741781	Ila10G001860	GWHBIST00000010	1736530	1739230	-	1433	protein_coding	- && sp|Q9SUL1|RD19C_ARATH Probable cysteine protease RD19C OS=Arabidopsis thaliana OX=3702 GN=RD19C PE=2 SV=1 && PF08246:Cathepsin propeptide inhibitor domain (I29)|PF00112:Papain family cysteine protease	Peptidase_C1
Ila09G000190	3582	4303	3612	4113	4284	4193	90.1741	101.872	82.5266	91.0903	91.1263	85.9347	4032.29	3930.19	0.0369801	0.797182	0.921418	Ila09G000190	GWHBIST00000009	302265	313254	-	2985	protein_coding	- && sp|A5A7I7|CDPK4_SOLTU Calcium-dependent protein kinase 4 OS=Solanum tuberosum OX=4113 GN=CPK4 PE=2 SV=1 && PF13499:EF-hand domain pair|PF00069:Protein kinase domain	Pkinase
Ila17G025820	3502	4909	3460	4265	4126	4505	73.7344	97.2016	66.118	79.0006	73.4042	77.2211	4163.4	4023.94	0.0491385	0.787465	0.916229	Ila17G025820	GWHBIST00000017	48269840	48286781	-	3569	protein_coding	- && sp|Q500V5|AGDP1_ARATH Protein AGENET DOMAIN (AGD)-CONTAINING P1 OS=Arabidopsis thaliana OX=3702 GN=AGDP1 PE=1 SV=1 && PF05641:Agenet domain|PF05266:Protein of unknown function (DUF724)	Agenet
Ila15G003680	4338	2679	4137	3176	3331	3563	184.9	107.386	160.038	119.093	119.967	123.638	3921.04	3139.69	0.320559	0.128192	0.37179	Ila15G003680	GWHBIST00000015	4602801	4609683	+	1763	protein_coding	- && sp|Q8H112|PGL1A_ARATH PGR5-like protein 1A, chloroplastic OS=Arabidopsis thaliana OX=3702 GN=PGRL1A PE=1 SV=1 && -	-
Ila15G018730	4115	6008	5775	2836	4763	3293	92.9432	127.616	118.383	56.3522	90.9005	60.5518	5544.73	3394.93	0.707757	0.0016303	0.0160309	Ila15G018730	GWHBIST00000015	49315721	49325140	+	3327	protein_coding	- && sp|Q8LPK5|CESA8_ARATH Cellulose synthase A catalytic subunit 8 [UDP-forming] OS=Arabidopsis thaliana OX=3702 GN=CESA8 PE=1 SV=1 && PF03552:Cellulose synthase|PF14569:Zinc-binding RING-finger	-
Ila17G017930	3532	5342	3616	3988	4144	4229	265.678	377.89	246.862	263.905	263.386	258.976	4377.5	3856.78	0.182706	0.345759	0.641191	Ila17G017930	GWHBIST00000017	40008035	40010800	+	999	protein_coding	- && sp|Q9FVI1|ADF2_PETHY Actin-depolymerizing factor 2 OS=Petunia hybrida OX=4102 GN=ADF2 PE=2 SV=1 && PF00241:Cofilin/tropomyosin-type actin-binding protein	Cofilin_ADF
Ila13G012340	4332	2939	5129	3766	4312	3421	374.171	238.73	402.072	286.166	314.701	240.559	4339.68	3594.46	0.271839	0.221357	0.508017	Ila13G012340	GWHBIST00000013	25847080	25849620	+	870	protein_coding	- && sp|Q949Q5|PSAO_ARATH Photosystem I subunit O OS=Arabidopsis thaliana OX=3702 GN=PSAO PE=1 SV=1 && -	-
Ila06G004100	3339	5875	3472	3450	3732	3950	30.5987	50.6315	28.8773	27.814	28.8979	29.4694	4443.89	3469.91	0.356917	0.120993	0.358765	Ila06G004100	GWHBIST00000006	3889184	3899518	+	8200	protein_coding	- && - && -	-
Ila15G010420	2931	4437	3861	3913	4116	4403	62.2704	88.6505	74.4484	73.1362	73.8888	76.1555	3920.36	3875.98	0.016479	0.922409	0.972849	Ila15G010420	GWHBIST00000015	15228566	15240657	-	3537	protein_coding	- && sp|Q9SV21|COPB1_ARATH Coatomer subunit beta-1 OS=Arabidopsis thaliana OX=3702 GN=At4g31480 PE=3 SV=2 && PF01602:Adaptin N terminal region|PF07718:Coatomer beta C-terminal region|PF14806:Coatomer beta subunit appendage platform	-
Ila18G015030	3834	6263	2801	3753	5031	4979	91.4333	140.463	60.6255	78.7386	101.378	96.6678	4539.56	4282.47	0.0840678	0.764424	0.906149	Ila18G015030	GWHBIST00000018	36235224	36239155	-	3151	protein_coding	- && sp|Q9FME8|OPT4_ARATH Oligopeptide transporter 4 OS=Arabidopsis thaliana OX=3702 GN=OPT4 PE=1 SV=1 && PF03169:OPT oligopeptide transporter protein	OPT
Ila08G010130	2807	4065	3090	4577	4664	4323	101.215	137.845	101.123	145.191	142.102	126.904	3487.97	4238.32	-0.281074	0.114047	0.345908	Ila08G010130	GWHBIST00000008	29213316	29217070	-	2084	protein_coding	- && sp|Q9LIR6|BAM1_ARATH Beta-amylase 1, chloroplastic OS=Arabidopsis thaliana OX=3702 GN=BAM1 PE=1 SV=1 && PF01373:Glycosyl hydrolase family 14	-
Ila12G009570	3396	5465	3077	4351	4436	4439	205.469	310.954	168.965	231.593	226.782	218.651	4190.55	4128.72	0.0214314	0.925755	0.974478	Ila12G009570	GWHBIST00000012	28629458	28634207	-	1242	protein_coding	- && sp|A7S4N4|SERIC_NEMVE Probable serine incorporator OS=Nematostella vectensis OX=45351 GN=serinc PE=3 SV=1 && PF03348:Serine incorporator (Serinc)	TMS_TDE
Ila16G004260	3984	2713	4163	3176	3169	3219	125.948	80.658	119.445	88.3302	84.6509	82.8476	3810.2	2985.83	0.351718	0.0712258	0.257084	Ila16G004260	GWHBIST00000016	5074747	5084776	-	2377	protein_coding	- && - && PF08547:Complex I intermediate-associated protein 30 (CIA30)|PF13460:NAD(P)H-binding	-
Ila14G003220	3357	6598	3242	3829	3715	3760	191.834	354.579	168.143	192.494	179.379	174.924	4626.22	3530.51	0.389962	0.147622	0.403816	Ila14G003220	GWHBIST00000014	3765113	3767928	-	1315	protein_coding	- && sp|Q9FKA5|Y5957_ARATH Uncharacterized protein At5g39570 OS=Arabidopsis thaliana OX=3702 GN=At5g39570 PE=1 SV=1 && -	-
Ila11G008630	4075	3308	4151	3576	3560	3784	143.36	109.444	132.538	110.676	105.825	108.377	4047.53	3407.28	0.248377	0.104313	0.326639	Ila11G008630	GWHBIST00000011	26110694	26116590	+	2136	protein_coding	- && sp|P55229|GLGL1_ARATH Glucose-1-phosphate adenylyltransferase large subunit 1, chloroplastic OS=Arabidopsis thaliana OX=3702 GN=ADG2 PE=1 SV=3 && PF00483:Nucleotidyl transferase	-
Ila03G009060	3253	2508	4118	3999	4298	4393	184.21	133.562	211.644	199.222	205.653	202.525	3452.48	3957.64	-0.19698	0.301285	0.598573	Ila03G009060	GWHBIST00000003	21077880	21082942	+	1327	protein_coding	- && sp|Q96291|BAS1A_ARATH 2-Cys peroxiredoxin BAS1, chloroplastic OS=Arabidopsis thaliana OX=3702 GN=BAS1 PE=1 SV=2 && PF10417:C-terminal domain of 1-Cys peroxiredoxin|PF00578:AhpC/TSA family	-
Ila07G010380	3632	4375	3860	3813	3666	3760	250.622	283.908	241.741	231.471	213.749	211.226	4158.5	3510.03	0.244597	0.0776522	0.272273	Ila07G010380	GWHBIST00000007	25045368	25050322	-	1089	protein_coding	- && sp|P51823|ARF2_ORYSJ ADP-ribosylation factor 2 OS=Oryza sativa subsp. japonica OX=39947 GN=ARF PE=2 SV=2 && PF00025:ADP-ribosylation factor family	Arf
Ila06G014460	3217	3688	3880	3784	4012	4216	87.4608	94.2931	95.738	90.5046	92.164	93.3148	3771.53	3745.51	0.0100288	0.933866	0.977875	Ila06G014460	GWHBIST00000006	27365176	27368325	+	2764	protein_coding	- && sp|P53492|ACT7_ARATH Actin-7 OS=Arabidopsis thaliana OX=3702 GN=ACT7 PE=1 SV=1 && -	-
Ila15G017050	1123	1423	3658	6428	5108	4130	62.371	74.3249	184.39	314.077	239.713	186.741	2130.58	4919.43	-1.20708	0.000869498	0.00965745	Ila15G017050	GWHBIST00000015	45344145	45345497	-	1353	protein_coding	- && sp|P27493|CB22_TOBAC Chlorophyll a-b binding protein 21, chloroplastic OS=Nicotiana tabacum OX=4097 GN=CAB21 PE=2 SV=1 && PF00504:Chlorophyll A-B binding protein	-
Ila09G001080	3492	2615	4137	3720	3836	3649	119.875	84.4215	128.893	112.345	111.268	101.98	3584.81	3499.54	0.0347568	0.854064	0.946796	Ila09G001080	GWHBIST00000009	1109009	1116523	-	2189	protein_coding	- && sp|P48496|TPIC_SPIOL Triosephosphate isomerase, chloroplastic OS=Spinacia oleracea OX=3562 GN=TPIP1 PE=1 SV=1 && PF00121:Triosephosphate isomerase	-
Ila16G022860	4305	5438	3576	3376	3738	3697	93.2007	110.716	70.2641	64.2992	68.3791	65.1603	4684.49	3371.78	0.47433	0.0143039	0.0854124	Ila16G022860	GWHBIST00000016	50564237	50575790	-	3471	protein_coding	- && sp|Q9SZW4|HMA2_ARATH Cadmium/zinc-transporting ATPase HMA2 OS=Arabidopsis thaliana OX=3702 GN=HMA2 PE=2 SV=1 && PF00702:haloacid dehalogenase-like hydrolase|PF00122:E1-E2 ATPase	E1-E2_ATPase
Ila02G000220	3628	4139	3677	3508	3795	3952	153.592	164.787	141.282	130.653	135.754	136.209	4013.78	3508.98	0.193852	0.144289	0.398959	Ila02G000220	GWHBIST00000002	2035011	2066876	+	1775	protein_coding	- && - && PF02020:eIF4-gamma/eIF5/eIF2-epsilon	-
Ila14G002120	3533	5480	3813	4086	3789	3907	43.3378	63.2165	42.4503	44.094	39.2723	39.017	4491.58	3681.13	0.287098	0.143933	0.398752	Ila14G002120	GWHBIST00000014	2332479	2340435	-	6126	protein_coding	- && - && PF01426:BAH domain|PF08711:TFIIS helical bundle-like domain	BAH
Ila05G015850	3207	3954	3153	4209	4614	4898	38.8882	45.0902	34.7003	44.9009	47.2753	48.3532	3618.63	4276.03	-0.240886	0.118398	0.354277	Ila05G015850	GWHBIST00000005	32534431	32542854	+	6197	protein_coding	- && sp|P18616|NRPB1_ARATH DNA-directed RNA polymerase II subunit RPB1 OS=Arabidopsis thaliana OX=3702 GN=NRPB1 PE=1 SV=3 && PF04983:RNA polymerase Rpb1, domain 3|PF04997:RNA polymerase Rpb1, domain 1|PF05000:RNA polymerase Rpb1, domain 4|PF04998:RNA polymerase Rpb1, domain 5|PF00623:RNA polymerase Rpb1, domain 2|PF04990:RNA polymerase Rpb1, domain 7|PF04992:RNA polymerase Rpb1, domain 6	-
Ila01G002840	4881	5447	3707	1532	2219	2499	150.94	158.408	104.042	41.6783	57.9815	62.9141	4944.95	1939.83	1.34988	3.08E-09	1.68E-07	Ila01G002840	GWHBIST00000001	3033479	3037854	+	2430	protein_coding	- && sp|Q8H1H9|AMO_ARATH Primary amine oxidase OS=Arabidopsis thaliana OX=3702 GN=At1g62810 PE=2 SV=1 && PF01179:Copper amine oxidase, enzyme domain|PF02728:Copper amine oxidase, N3 domain|PF02727:Copper amine oxidase, N2 domain	-
Ila12G012810	2903	3833	3215	4580	4509	4821	117.346	145.709	117.948	162.871	154.007	158.652	3484.26	4340.53	-0.317001	0.0343097	0.159159	Ila12G012810	GWHBIST00000012	31281322	31285789	-	1859	protein_coding	- && sp|B8B2R4|NAP1A_ORYSI Nucleosome assembly protein 1;1 OS=Oryza sativa subsp. indica OX=39946 GN=NAP1;1 PE=1 SV=1 && PF00956:Nucleosome assembly protein (NAP)	-
Ila19G004250	3022	3944	3319	5140	4552	4684	128.516	157.735	128.104	192.302	163.57	162.169	3601.75	4494.49	-0.319418	0.0465128	0.194075	Ila19G004250	GWHBIST00000019	7275343	7278979	-	1767	protein_coding	- && sp|Q9SF40|RL4A_ARATH 60S ribosomal protein L4-1 OS=Arabidopsis thaliana OX=3702 GN=RPL4A PE=1 SV=1 && PF00573:Ribosomal protein L4/L1 family|PF14374:60S ribosomal protein L4 C-terminal domain	-
Ila20G009730	3854	2690	3990	4107	3794	3902	193.073	126.733	181.415	181.005	160.6	159.142	3696.36	3688	0.00325551	0.986487	0.995032	Ila20G009730	GWHBIST00000020	12263890	12270253	-	1500	protein_coding	- && sp|Q7XAB8|THF1_SOLTU Protein THYLAKOID FORMATION1, chloroplastic OS=Solanum tuberosum OX=4113 GN=THF1 PE=2 SV=1 && PF11264:Thylakoid formation protein	-
Ila15G005280	4502	5765	2872	3945	3835	3435	327.179	394.009	189.432	252.223	235.496	203.233	4637.33	3507.96	0.402634	0.11961	0.356481	Ila15G005280	GWHBIST00000015	6560084	6565713	+	1034	protein_coding	- && sp|P35135|UBC4_SOLLC Ubiquitin-conjugating enzyme E2-17 kDa OS=Solanum lycopersicum OX=4081 PE=2 SV=1 && PF00179:Ubiquitin-conjugating enzyme	UQ_con
Ila18G001450	3990	3559	4292	3468	3817	3573	117.718	98.7475	114.927	90.0135	95.155	85.8207	4150.47	3389.02	0.292396	0.0368838	0.167675	Ila18G001450	GWHBIST00000018	1537923	1546807	-	2547	protein_coding	- && sp|Q8GX78|ANTR2_ARATH Ascorbate transporter, chloroplastic OS=Arabidopsis thaliana OX=3702 GN=PHT4;4 PE=1 SV=1 && PF07690:Major Facilitator Superfamily	MFS_1
Ila05G005040	5698	4317	4862	1612	1995	2150	280.037	199.527	216.869	69.6972	82.8465	86.0239	5238.34	1791.09	1.54812	5.17E-17	1.08E-14	Ila05G005040	GWHBIST00000005	18657072	18660001	+	1529	protein_coding	- && sp|Q9SQ64|COR2_PAPSO Non-functional NADPH-dependent codeinone reductase 2 OS=Papaver somniferum OX=3469 GN=COR2 PE=1 SV=1 && PF00248:Aldo/keto reductase family	Aldo_ket_red
Ila04G004710	3950	2913	3175	4408	4162	4091	150.901	104.656	110.085	148.148	134.35	127.237	3538.51	3957.22	-0.161434	0.386809	0.676334	Ila04G004710	GWHBIST00000004	16397031	16405070	+	1967	protein_coding	- && sp|F4J158|DTX24_ARATH Protein DETOXIFICATION 24 OS=Arabidopsis thaliana OX=3702 GN=DTX24 PE=2 SV=1 && PF01554:MatE	MatE
Ila13G007320	3025	4095	3482	3726	4395	4657	35.7918	45.5658	37.3919	38.7845	43.9395	44.8593	3709.79	3978.62	-0.100941	0.526092	0.779308	Ila13G007320	GWHBIST00000013	15750402	15860248	+	6351	protein_coding	- && sp|Q9SFU6|CALS9_ARATH Callose synthase 9 OS=Arabidopsis thaliana OX=3702 GN=CALS9 PE=2 SV=2 && PF14288:1,3-beta-glucan synthase subunit FKS1, domain-1|PF02364:1,3-beta-glucan synthase component	-
Ila13G005810	3828	5048	3539	3258	4333	3369	135.815	168.43	113.958	101.691	129.898	97.3112	4359.14	3420.56	0.349789	0.0840903	0.285838	Ila13G005810	GWHBIST00000013	7394101	7399953	+	2118	protein_coding	- && sp|Q43054|TCMO_POPKI Trans-cinnamate 4-monooxygenase OS=Populus kitakamiensis OX=34292 GN=CYP73A16 PE=2 SV=1 && PF00067:Cytochrome P450	p450
Ila18G004890	2437	4061	3269	1693	2653	2556	33.4237	52.3792	40.6915	20.4274	30.745	28.5396	3408.87	2144.56	0.668586	0.00321775	0.0273588	Ila18G004890	GWHBIST00000018	6300395	6312484	+	5479	protein_coding	- && sp|Q9M1C7|AB9C_ARATH ABC transporter C family member 9 OS=Arabidopsis thaliana OX=3702 GN=ABCC9 PE=2 SV=2 && PF00005:ABC transporter|PF00664:ABC transporter transmembrane region	ABC_membrane
Ila13G006710	183	331	450	14650	4595	7080	6.16662	10.4894	13.7625	434.301	130.834	194.23	333.14	8313.24	-4.64098	2.60E-14	3.62E-12	Ila13G006710	GWHBIST00000013	9519234	9523566	+	2230	protein_coding	- && sp|O24661|ASNS_TRIVS Asparagine synthetase [glutamine-hydrolyzing] OS=Triphysaria versicolor OX=64093 GN=AS PE=2 SV=3 && PF13537:Glutamine amidotransferase domain|PF00733:Asparagine synthase	-
Ila13G014080	3558	3585	5118	3343	3239	2659	317.16	300.531	414.06	262.16	243.962	192.965	4274.18	2893.65	0.562885	0.00332197	0.028087	Ila13G014080	GWHBIST00000013	28572122	28572964	-	843	protein_coding	- && sp|P31336|PST2_GOSHI Photosystem II 5 kDa protein, chloroplastic OS=Gossypium hirsutum OX=3635 GN=PSBT PE=4 SV=1 && -	-
Ila10G004750	2476	8121	3061	4665	7949	6527	73.3383	226.212	82.2874	121.56	198.944	157.391	4770.35	5953.52	-0.319643	0.398283	0.686648	Ila10G004750	GWHBIST00000010	5183354	5190419	+	2537	protein_coding	- && sp|Q9FME8|OPT4_ARATH Oligopeptide transporter 4 OS=Arabidopsis thaliana OX=3702 GN=OPT4 PE=1 SV=1 && PF03169:OPT oligopeptide transporter protein	OPT
Ila09G014250	1150	1319	1404	1164	1481	2092	46.1875	49.8193	51.1781	41.1279	50.2597	68.4031	1354.11	1467.98	-0.116628	0.577848	0.811672	Ila09G014250	GWHBIST00000009	31524385	31535127	-	1871	protein_coding	- && sp|Q7XKV2|BGL13_ORYSJ Beta-glucosidase 13 OS=Oryza sativa subsp. japonica OX=39947 GN=BGLU13 PE=2 SV=2 && PF00232:Glycosyl hydrolase family 1	Glyco_hydro_1
Ila07G001090	3568	3919	3938	3983	3737	3577	118.794	122.707	118.997	116.664	105.131	96.9561	4001.65	3532.37	0.180022	0.185853	0.461506	Ila07G001090	GWHBIST00000007	7361587	7377558	-	2257	protein_coding	- && sp|Q9LXV3|DIT1_ARATH Dicarboxylate transporter 1, chloroplastic OS=Arabidopsis thaliana OX=3702 GN=DIT1 PE=1 SV=1 && PF00939:Sodium:sulfate symporter transmembrane region	Na_sulph_symp
Ila04G003800	2710	3791	3216	4529	4207	4932	150.847	198.448	162.47	221.782	197.869	223.5	3398.34	4263.12	-0.327047	0.0431193	0.184623	Ila04G003800	GWHBIST00000004	14849166	14850762	-	1350	protein_coding	- && sp|O49169|EF1A_MANES Elongation factor 1-alpha OS=Manihot esculenta OX=3983 GN=EF1 PE=3 SV=1 && PF00009:Elongation factor Tu GTP binding domain|PF03144:Elongation factor Tu domain 2|PF03143:Elongation factor Tu C-terminal domain	GTP_EFTU
Ila10G000290	4205	5843	3902	3680	3843	3725	103.263	134.94	86.9674	79.5031	79.7421	74.472	4897.17	3511.58	0.479814	0.0123486	0.0767251	Ila10G000290	GWHBIST00000010	280011	283070	+	3060	protein_coding	- && sp|Q9C8E6|PMI1_ARATH Protein PLASTID MOVEMENT IMPAIRED 1 OS=Arabidopsis thaliana OX=3702 GN=PMI1 PE=1 SV=1 && PF10358:N-terminal C2 in EEIG1 and EHBP1 proteins	-
Ila09G003850	2874	4783	2626	4808	5259	5064	194.04	303.691	160.913	285.579	300.017	278.347	3608.85	4721.43	-0.387701	0.101783	0.322019	Ila09G003850	GWHBIST00000009	4051356	4054321	+	1113	protein_coding	- && sp|Q6NQP4|LRR2_ARATH Leucine-rich repeat protein 2 OS=Arabidopsis thaliana OX=3702 GN=LRR2 PE=2 SV=1 && PF08263:Leucine rich repeat N-terminal domain	LRRNT_2
Ila02G000340	2008	2762	1784	6151	5550	7502	88.6553	114.681	71.4868	238.915	207.048	269.653	2302.3	5980.24	-1.3772	6.08E-11	4.43E-09	Ila02G000340	GWHBIST00000002	2746820	2761378	+	1702	protein_coding	- && sp|O04153|CALR3_ARATH Calreticulin-3 OS=Arabidopsis thaliana OX=3702 GN=CRT3 PE=1 SV=2 && PF00262:Calreticulin family	-
Ila16G015530	4528	4067	3883	3767	3560	3242	143.75	121.424	111.882	105.21	95.4971	83.792	4391.17	3306.46	0.409293	0.0150362	0.0886041	Ila16G015530	GWHBIST00000016	40599343	40609871	+	2367	protein_coding	- && sp|Q5N800|NYC1_ORYSJ Probable chlorophyll(ide) b reductase NYC1, chloroplastic OS=Oryza sativa subsp. japonica OX=39947 GN=NYC1 PE=1 SV=1 && PF00106:short chain dehydrogenase	adh_short
Ila15G009610	3350	3974	3515	3645	3609	3794	66.3861	74.0605	63.219	63.5458	60.4306	61.2092	3799.16	3447.96	0.139928	0.297639	0.594685	Ila15G009610	GWHBIST00000015	12920242	12933241	+	3792	protein_coding	- && sp|Q04264|PDS5_YEAST Sister chromatid cohesion protein PDS5 OS=Saccharomyces cerevisiae (strain ATCC 204508 / S288c) OX=559292 GN=PDS5 PE=1 SV=1 && -	-
Ila17G008180	5262	4880	3926	3932	3607	3317	190.469	166.119	128.977	125.211	110.321	97.7476	4961.42	3397.18	0.546383	0.00488326	0.0378607	Ila17G008180	GWHBIST00000017	12096133	12101256	-	2076	protein_coding	- && sp|Q76FS5|SPS2_ARATH Solanesyl diphosphate synthase 2, chloroplastic OS=Arabidopsis thaliana OX=3702 GN=SPS2 PE=1 SV=1 && PF00348:Polyprenyl synthetase	-
Ila13G014070	3876	4213	4006	3445	3547	3422	140.706	143.83	131.987	110.021	108.8	101.134	4241.12	3251.99	0.383121	0.00253688	0.0228374	Ila13G014070	GWHBIST00000013	28564519	28571694	+	2070	protein_coding	- && sp|O82802|SIR1_TOBAC Sulfite reductase 1 [ferredoxin], chloroplastic OS=Nicotiana tabacum OX=4097 GN=SIR1 PE=1 SV=1 && PF03460:Nitrite/Sulfite reductase ferredoxin-like half domain|PF01077:Nitrite and sulphite reductase 4Fe-4S domain	-
Ila16G024920	3470	4631	3616	3891	4069	4078	75.2535	94.4493	71.1731	74.2362	74.5629	71.9999	4106.48	3756.56	0.128485	0.42346	0.706968	Ila16G024920	GWHBIST00000016	53041029	53060094	-	3465	protein_coding	- && sp|Q7XZU2|SAC3_ARATH Phosphoinositide phosphatase SAC3 OS=Arabidopsis thaliana OX=3702 GN=SAC3 PE=2 SV=1 && PF02383:SacI homology domain	-
Ila08G011940	3904	4323	4832	3370	3004	2520	189.758	197.607	213.161	144.105	123.376	99.7192	4564.8	2787.36	0.711785	4.69E-05	0.000835881	Ila08G011940	GWHBIST00000008	32005406	32009025	+	1546	protein_coding	- && sp|A3C4S4|GME1_ORYSJ GDP-mannose 3,5-epimerase 1 OS=Oryza sativa subsp. japonica OX=39947 GN=GME-1 PE=1 SV=1 && PF01370:NAD dependent epimerase/dehydratase family	Epimerase
Ila15G004710	3596	4656	3761	3137	3049	3114	77.4496	94.3059	73.5179	59.439	55.4875	54.6016	4210.21	2904.21	0.535764	0.000575935	0.00692533	Ila15G004710	GWHBIST00000015	5734443	5738992	+	3489	protein_coding	- && sp|Q38897|BEL1_ARATH Homeobox protein BEL1 homolog OS=Arabidopsis thaliana OX=3702 GN=BEL1 PE=1 SV=2 && PF07526:Associated with HOX|PF05920:Homeobox KN domain	POX
Ila14G004750	3386	5785	3255	4181	3947	3917	59.0899	94.9416	51.5546	64.1895	58.2012	55.6503	4357.7	3764.24	0.211217	0.373936	0.665683	Ila14G004750	GWHBIST00000014	5489221	5500158	-	4306	protein_coding	- && sp|A0A166B1A6|NMCP1_DAUCS Nuclear matrix constituent protein 1 OS=Daucus carota subsp. sativus OX=79200 GN=NMCP1 PE=1 SV=2 && -	-
Ila01G001380	2811	3334	3572	3929	4166	4627	69.3932	77.4012	80.0308	85.3287	86.8987	92.9914	3394.89	3964.04	-0.223554	0.089967	0.298436	Ila01G001380	GWHBIST00000001	1449228	1457472	+	3044	protein_coding	- && sp|Q9SUS3|APBLB_ARATH Beta-adaptin-like protein B OS=Arabidopsis thaliana OX=3702 GN=BETAB-AD PE=1 SV=1 && PF02883:Adaptin C-terminal domain|PF01602:Adaptin N terminal region|PF09066:Beta2-adaptin appendage, C-terminal sub-domain	-
Ila05G006650	2933	2485	3688	4134	4391	4376	96.8794	77.1919	110.56	120.129	122.552	117.675	3182.61	4025.35	-0.338858	0.0444622	0.188631	Ila05G006650	GWHBIST00000005	21146259	21150531	-	2275	protein_coding	- && sp|Q9S825|IF5Z_ARATH Probable eukaryotic translation initiation factor 5-2 OS=Arabidopsis thaliana OX=3702 GN=At1g77840 PE=1 SV=1 && PF01873:Domain found in IF2B/IF5|PF02020:eIF4-gamma/eIF5/eIF2-epsilon	-
Ila18G001470	3199	4487	5278	2828	5253	3618	124.361	164.041	186.221	96.7175	172.55	114.505	4508.87	3642.79	0.307757	0.212823	0.497573	Ila18G001470	GWHBIST00000018	1578616	1582733	-	1933	protein_coding	- && sp|Q5XF03|GPAT8_ARATH Probable glycerol-3-phosphate acyltransferase 8 OS=Arabidopsis thaliana OX=3702 GN=GPAT8 PE=2 SV=1 && PF12710:haloacid dehalogenase-like hydrolase	-
Ila09G016800	2882	4853	3447	3299	3600	3658	36.8941	58.4251	40.0492	37.1537	38.9406	38.1236	3909.5	3292.03	0.248024	0.218455	0.504335	Ila09G016800	GWHBIST00000009	34709378	34724637	+	5870	protein_coding	- && sp|Q9LZX8|BIG2_ARATH Brefeldin A-inhibited guanine nucleotide-exchange protein 2 OS=Arabidopsis thaliana OX=3702 GN=BIG2 PE=2 SV=1 && PF12783:Guanine nucleotide exchange factor in Golgi transport N-terminal|PF16213:Dimerisation and cyclophilin-binding domain of Mon2|PF09324:Domain of unknown function (DUF1981)|PF01369:Sec7 domain|PF16206:C-terminal region of Mon2 protein	Sec7
Ila14G026270	2672	3838	2322	5449	4926	5624	127.403	172.098	100.484	228.57	198.462	218.312	3103.07	4993.75	-0.686464	0.00135977	0.0138213	Ila14G026270	GWHBIST00000014	54930775	54937267	+	1576	protein_coding	- && sp|Q0JL44|SGT1_ORYSJ Protein SGT1 homolog OS=Oryza sativa subsp. japonica OX=39947 GN=SGT1 PE=1 SV=1 && PF04969:CS domain|PF05002:SGS domain	-
Ila14G021810	5910	1373	2791	4403	5698	5805	387.191	84.5929	165.954	253.772	315.426	309.618	3600.74	4949.52	-0.459031	0.456972	0.733846	Ila14G021810	GWHBIST00000014	50062361	50063507	-	1147	protein_coding	- && sp|P04793|HSP13_SOYBN 17.5 kDa class I heat shock protein OS=Glycine max OX=3847 GN=HSP17.5-M PE=3 SV=1 && PF00011:Hsp20/alpha crystallin family	-
Ila05G008370	6137	4044	4733	2093	2064	2015	598.916	371.148	419.214	179.695	170.199	160.093	5263.06	1928.13	1.44866	1.77E-12	1.78E-10	Ila05G008370	GWHBIST00000005	24159452	24160750	+	770	protein_coding	- && sp|P07591|TRXM_SPIOL Thioredoxin M-type, chloroplastic OS=Spinacia oleracea OX=3562 PE=1 SV=2 && PF00085:Thioredoxin	-
Ila17G020390	4096	5403	4221	1319	1778	1174	148.335	184.011	138.736	42.0227	54.4067	34.6129	4809.41	1335.18	1.84888	1.92E-18	4.72E-16	Ila17G020390	GWHBIST00000017	42783753	42786920	-	2075	protein_coding	- && sp|O24312|TCMO_POPTM Trans-cinnamate 4-monooxygenase OS=Populus tremuloides OX=3693 GN=CYP73A13 PE=2 SV=1 && PF00067:Cytochrome P450	p450
Ila09G007770	2628	3693	1740	5637	5137	6285	52.2299	69.0239	31.3858	98.5596	86.2663	101.692	2842.46	5319.1	-0.904115	0.000630493	0.00749141	Ila09G007770	GWHBIST00000009	12214481	12220956	-	3781	protein_coding	- && sp|A0A290U7C4|ROQ1_NICBE Disease resistance protein Roq1 OS=Nicotiana benthamiana OX=4100 GN=ROQ1 PE=1 SV=1 && -	-
Ila07G006880	3560	3639	2872	5125	4532	4828	186.944	179.709	136.879	236.762	201.089	206.403	3546.2	4526.64	-0.352244	0.0454344	0.191072	Ila07G006880	GWHBIST00000007	20964912	20969285	+	1431	protein_coding	- && sp|Q9SP07|1433_LILLO 14-3-3-like protein OS=Lilium longiflorum OX=4690 PE=2 SV=1 && PF00244:14-3-3 protein	-
Ila09G017430	3117	5040	2656	2935	2980	3296	60.0583	91.3257	46.4466	49.7509	48.5166	51.7024	3798.65	2871.81	0.403494	0.0965643	0.311331	Ila09G017430	GWHBIST00000009	35529249	35534511	+	3900	protein_coding	- && sp|Q60EW9|FTIP7_ORYSJ FT-interacting protein 7 OS=Oryza sativa subsp. japonica OX=39947 GN=FTIP7 PE=1 SV=1 && PF00168:C2 domain|PF08372:Plant phosphoribosyltransferase C-terminal	C2
Ila06G012190	3343	5272	3996	2212	1824	2411	138.332	205.157	150.072	80.5243	63.7746	81.2212	4409.43	2010.83	1.13282	1.96E-08	8.85E-07	Ila06G012190	GWHBIST00000006	16504423	16507255	+	1816	protein_coding	- && sp|G3FIN9|UGTK5_MANES Linamarin synthase 2 OS=Manihot esculenta OX=3983 GN=UGT85K5 PE=1 SV=1 && PF00201:UDP-glucoronosyl and UDP-glucosyl transferase	UDPGT
Ila14G001560	3205	5358	2920	4864	4213	4022	79.2759	124.636	65.5519	105.843	88.0526	80.992	4030.1	4100.36	-0.0249255	0.920253	0.971965	Ila14G001560	GWHBIST00000014	1772183	1781287	-	3038	protein_coding	- && sp|P46942|DB10_NICSY ATP-dependent RNA helicase-like protein DB10 OS=Nicotiana sylvestris OX=4096 PE=2 SV=1 && PF00270:DEAD/DEAH box helicase|PF00271:Helicase conserved C-terminal domain	DEAD
Ila20G008610	2955	3382	2512	4348	4188	4593	61.3239	66.0043	47.3131	79.3814	73.4373	77.5989	3112.25	4096.64	-0.396574	0.0207148	0.111694	Ila20G008610	GWHBIST00000020	10077407	10087185	+	3621	protein_coding	- && sp|P49608|ACOC_CUCMA Aconitate hydratase, cytoplasmic OS=Cucurbita maxima OX=3661 PE=2 SV=1 && PF00330:Aconitase family (aconitate hydratase)|PF00694:Aconitase C-terminal domain	Aconitase
Ila04G011890	5806	5677	4118	3377	3596	3192	114.723	105.492	73.85	58.7033	60.0388	51.3481	5505.19	3176.13	0.793476	7.09E-05	0.00118427	Ila04G011890	GWHBIST00000004	24029434	24041447	-	3803	protein_coding	- && sp|Q9EQN5|SMBP2_RAT DNA-binding protein SMUBP-2 OS=Rattus norvegicus OX=10116 GN=Ighmbp2 PE=1 SV=1 && PF13087:AAA domain|PF13086:AAA domain	-
Ila13G006850	3374	5361	3029	3968	3717	3677	86.1793	128.775	70.2178	89.1634	80.2211	76.4608	4130.13	3551.3	0.217837	0.348377	0.643995	Ila13G006850	GWHBIST00000013	10958975	10963894	+	2942	protein_coding	- && sp|Q9LJE5|ECT2_ARATH YTH domain-containing protein ECT2 OS=Arabidopsis thaliana OX=3702 GN=ECT2 PE=1 SV=1 && PF04146:YT521-B-like domain	YTH
Ila06G010020	2899	3697	4292	3000	3892	3883	90.4675	108.498	121.561	82.3612	102.625	98.6504	3793.81	3353.68	0.177953	0.301248	0.598573	Ila06G010020	GWHBIST00000006	11024741	11032207	+	2408	protein_coding	- && sp|Q940S0|TMN2_ARATH Transmembrane 9 superfamily member 2 OS=Arabidopsis thaliana OX=3702 GN=TMN2 PE=2 SV=1 && PF02990:Endomembrane protein 70	-
Ila16G010530	1815	6220	1451	5837	7150	7244	186.578	601.312	135.376	527.874	621.051	606.246	3326.1	6299.93	-0.921507	0.159413	0.422051	Ila16G010530	GWHBIST00000016	27181291	27182021	-	731	protein_coding	- && - && PF14368:Probable lipid transfer	-
Ila06G004110	3123	5308	3099	3364	3513	3586	27.4509	43.8776	24.7227	26.0135	26.0916	25.6615	4041.81	3264.36	0.308195	0.17696	0.44849	Ila06G004110	GWHBIST00000006	3900110	3910881	+	8549	protein_coding	- && - && -	-
Ila15G007750	3961	2637	3618	3548	3941	4025	187.083	117.13	155.092	147.425	157.28	154.769	3593.76	3589.42	0.00165978	0.993173	0.997147	Ila15G007750	GWHBIST00000015	9778184	9787560	-	1591	protein_coding	- && sp|Q94FY7|TOCC_ARATH Tocopherol cyclase, chloroplastic OS=Arabidopsis thaliana OX=3702 GN=VTE1 PE=1 SV=1 && PF14249:Tocopherol cyclase	-
Ila02G003200	2905	3399	2991	4075	3988	4220	32.797	36.0882	30.6474	40.4736	38.0435	38.7871	3259.06	3833.65	-0.234286	0.0837346	0.285203	Ila02G003200	GWHBIST00000002	11319231	11331721	+	6656	protein_coding	- && sp|Q9LUM0|FAB1B_ARATH 1-phosphatidylinositol-3-phosphate 5-kinase FAB1B OS=Arabidopsis thaliana OX=3702 GN=FAB1B PE=2 SV=1 && PF00118:TCP-1/cpn60 chaperonin family|PF01363:FYVE zinc finger|PF01504:Phosphatidylinositol-4-phosphate 5-Kinase	PIP5K
Ila15G000180	3540	3176	3146	4237	4470	4075	166.155	140.19	134.016	174.954	177.278	155.713	3468.47	3993	-0.203256	0.183954	0.458743	Ila15G000180	GWHBIST00000015	197902	202156	-	1601	protein_coding	- && - && -	-
Ila05G001130	3048	4240	3286	3809	3448	3572	95.7535	125.266	93.6908	105.271	91.526	91.3562	3703.67	3384.27	0.130146	0.45245	0.730533	Ila05G001130	GWHBIST00000005	10043329	10045914	-	2392	protein_coding	- && sp|Q42806|KPYC_SOYBN Pyruvate kinase, cytosolic isozyme OS=Glycine max OX=3847 PE=2 SV=1 && PF00224:Pyruvate kinase, barrel domain|PF02887:Pyruvate kinase, alpha/beta domain	PK
Ila15G011000	1649	2101	4376	3686	6144	4175	64.0715	76.7709	154.316	125.996	201.713	132.065	2801.23	4366.4	-0.640271	0.0451343	0.190407	Ila15G011000	GWHBIST00000015	17459069	17465721	-	1934	protein_coding	- && sp|Q570B4|KCS10_ARATH 3-ketoacyl-CoA synthase 10 OS=Arabidopsis thaliana OX=3702 GN=FDH PE=1 SV=2 && PF08541:3-Oxoacyl-[acyl-carrier-protein (ACP)] synthase III C terminal|PF08392:FAE1/Type III polyketide synthase-like protein	-
Ila14G005730	2689	3918	4085	3312	3760	3580	35.7384	48.9706	49.275	38.7251	42.2251	38.736	3724.08	3322.73	0.164621	0.338658	0.634817	Ila14G005730	GWHBIST00000014	6854262	6878340	+	5654	protein_coding	- && - && -	-
Ila18G014060	3443	4616	3370	3096	3066	3012	91.6164	115.512	81.3871	72.476	68.936	65.2497	4009.35	2865.57	0.484548	0.00579202	0.0431429	Ila18G014060	GWHBIST00000018	34890613	34895816	-	2824	protein_coding	- && - && -	-
Ila18G010450	4202	2520	3845	2973	3383	3615	97.0971	54.7617	80.6374	60.4369	66.0526	68.0058	3717.92	3105.66	0.259519	0.234528	0.525222	Ila18G010450	GWHBIST00000018	26956108	26996360	+	3252	protein_coding	- && sp|Q8VZ10|SOQ1_ARATH Protein SUPPRESSOR OF QUENCHING 1, chloroplastic OS=Arabidopsis thaliana OX=3702 GN=SOQ1 PE=1 SV=1 && PF01436:NHL repeat|PF13905:Thioredoxin-like|PF13419:Haloacid dehalogenase-like hydrolase	NHL
Ila19G003080	3175	3371	3351	3698	3980	4139	34.5676	34.5152	33.1123	35.4201	36.614	36.6867	3469.29	3684.5	-0.0868828	0.464961	0.740039	Ila19G003080	GWHBIST00000019	5039407	5063246	+	6902	protein_coding	- && sp|F4KCC2|PRT6_ARATH E3 ubiquitin-protein ligase PRT6 OS=Arabidopsis thaliana OX=3702 GN=PRT6 PE=1 SV=1 && PF02207:Putative zinc finger in N-recognin (UBR box)	zf-UBR1
Ila08G005700	3400	4281	2701	4149	3965	4189	158.005	187.095	113.921	169.626	155.694	158.485	3653.87	3841.17	-0.0721772	0.722765	0.886977	Ila08G005700	GWHBIST00000008	15750294	15753001	-	1617	protein_coding	- && sp|O22822|U74F2_ARATH UDP-glycosyltransferase 74F2 OS=Arabidopsis thaliana OX=3702 GN=UGT74F2 PE=1 SV=1 && PF00201:UDP-glucoronosyl and UDP-glucosyl transferase	UDPGT
Ila17G021190	3511	4358	4638	2627	3189	2751	174.609	203.821	209.342	114.935	134.007	111.382	4366.62	2673.37	0.707933	3.45E-06	8.62E-05	Ila17G021190	GWHBIST00000017	43624374	43626846	+	1511	protein_coding	- && sp|Q9SV71|B561O_ARATH Cytochrome b561 and DOMON domain-containing protein At4g12980 OS=Arabidopsis thaliana OX=3702 GN=At4g12980 PE=2 SV=1 && PF04526:Protein of unknown function (DUF568)|PF03188:Eukaryotic cytochrome b561	Cytochrom_B561
Ila09G000770	3198	2991	3277	3695	3644	3963	87.4505	76.9178	81.3299	88.8905	84.1977	88.2257	3320.64	3525.86	-0.086575	0.499806	0.763678	Ila09G000770	GWHBIST00000009	742763	759404	-	2748	protein_coding	- && sp|Q39255|SKP1A_ARATH SKP1-like protein 1A OS=Arabidopsis thaliana OX=3702 GN=SKP1A PE=1 SV=1 && PF01466:Skp1 family, dimerisation domain|PF03931:Skp1 family, tetramerisation domain	Skp1
Ila14G014210	1101	1005	1259	3063	3465	3464	40.0653	34.3932	41.5811	98.0584	106.542	102.623	1178.13	3115.08	-1.40277	7.35E-23	3.07E-20	Ila14G014210	GWHBIST00000014	32342227	32350198	-	2065	protein_coding	- && sp|Q9SBQ9|F3PH_PETHY Flavonoid 3'-monooxygenase OS=Petunia hybrida OX=4102 GN=CYP75B2 PE=2 SV=1 && PF00067:Cytochrome P450	p450
Ila03G011180	5920	3663	4456	2199	3076	2579	241.378	140.455	164.896	78.8783	105.974	85.6079	4957.45	2447.59	1.01815	1.07E-05	0.000231486	Ila03G011180	GWHBIST00000003	24285828	24292801	-	1843	protein_coding	- && sp|F4J3G5|CTPA3_ARATH Carboxyl-terminal-processing peptidase 3, chloroplastic OS=Arabidopsis thaliana OX=3702 GN=CTPA3 PE=3 SV=1 && PF03572:Peptidase family S41|PF00595:PDZ domain	Peptidase_S41
Ila19G008250	3310	3143	3442	4298	4270	4260	70.9847	63.388	66.9942	81.0886	77.3753	74.3761	3470.14	4005.98	-0.207182	0.10542	0.328788	Ila19G008250	GWHBIST00000019	23313915	23346893	+	3504	protein_coding	- && - && PF07766:LETM1-like protein	-
Ila19G007160	3074	4115	4322	3232	3966	3918	36.343	45.7523	46.3758	33.6159	39.6193	37.711	4014.53	3462.55	0.213453	0.182955	0.45766	Ila19G007160	GWHBIST00000019	21583019	21596016	+	6356	protein_coding	- && sp|Q8LK56|DME_ARATH Transcriptional activator DEMETER OS=Arabidopsis thaliana OX=3702 GN=DME PE=1 SV=2 && PF15628:RRM in Demeter|PF15629:Permuted single zf-CXXC unit	-
Ila08G013260	5181	3960	3453	3022	3417	3106	116.148	83.4869	70.2559	59.6003	64.7261	56.6872	4453.01	2979.28	0.579723	0.00561482	0.0421328	Ila08G013260	GWHBIST00000008	33439591	33458870	+	3352	protein_coding	- && sp|Q42910|PPDK_MESCR Pyruvate, phosphate dikinase, chloroplastic OS=Mesembryanthemum crystallinum OX=3544 GN=PPD PE=2 SV=1 && PF01326:Pyruvate phosphate dikinase, PEP/pyruvate binding domain|PF00391:PEP-utilising enzyme, mobile domain|PF02896:PEP-utilising enzyme, TIM barrel domain	-
Ila06G009150	4704	5161	4498	1175	2166	1869	177.54	183.185	154.077	39.0143	69.0758	57.4283	5042.78	1618.23	1.63968	1.55E-13	1.95E-11	Ila06G009150	GWHBIST00000006	9750850	9759105	-	1991	protein_coding	- && sp|Q9SHL8|PILS5_ARATH Protein PIN-LIKES 5 OS=Arabidopsis thaliana OX=3702 GN=PILS5 PE=2 SV=1 && PF03547:Membrane transport protein	-
Ila18G001210	3569	4692	3329	3676	3780	3808	169.85	209.992	143.788	153.904	152.002	147.538	4068.97	3515.56	0.21088	0.2345	0.525222	Ila18G001210	GWHBIST00000018	1331488	1333943	+	1579	protein_coding	- && sp|Q9LMM6|BPS1_ARATH Protein BPS1, chloroplastic OS=Arabidopsis thaliana OX=3702 GN=BPS1 PE=2 SV=1 && PF05633:Protein BYPASS1-related	-
Ila06G011390	3229	5686	4226	2868	4334	2684	111.202	184.153	132.089	86.8925	126.117	75.2516	4588.1	3088.58	0.57099	0.0239779	0.123668	Ila06G011390	GWHBIST00000006	14633493	14641051	-	2182	protein_coding	- && sp|Q7Y030|OFT31_ARATH O-fucosyltransferase 31 OS=Arabidopsis thaliana OX=3702 GN=OFUT31 PE=2 SV=1 && PF10250:GDP-fucose protein O-fucosyltransferase	-
Ila17G024640	3984	3371	4341	3122	3447	3171	93.1192	74.0977	92.0872	64.1962	68.0768	60.3397	4098.98	3040.6	0.430906	0.00490671	0.0380073	Ila17G024640	GWHBIST00000017	47298785	47303689	+	3215	protein_coding	- && sp|Q570C0|TIR1_ARATH Protein TRANSPORT INHIBITOR RESPONSE 1 OS=Arabidopsis thaliana OX=3702 GN=TIR1 PE=1 SV=2 && PF18791:Transport inhibitor response 1 protein domain|PF18511:F-box	-
Ila17G009420	3451	2906	3311	3491	3276	3574	129.663	102.682	112.907	115.392	104.005	109.323	3396.18	3228.04	0.0731867	0.62515	0.837828	Ila17G009420	GWHBIST00000017	14469658	14483665	+	2000	protein_coding	- && sp|E0CSI1|MTBC1_VITVI Probable bifunctional methylthioribulose-1-phosphate dehydratase/enolase-phosphatase E1 1 OS=Vitis vinifera OX=29760 GN=VIT_19s0014g02480 PE=3 SV=2 && PF00596:Class II Aldolase and Adducin N-terminal domain	Aldolase_II
Ila07G010470	3085	3053	3831	2444	3335	2687	187.105	174.134	210.878	130.403	170.908	132.674	3484.74	2640.31	0.400373	0.0187742	0.104219	Ila07G010470	GWHBIST00000007	25130680	25135362	+	1239	protein_coding	- && sp|Q9SGY2|ACLA1_ARATH ATP-citrate synthase alpha chain protein 1 OS=Arabidopsis thaliana OX=3702 GN=ACLA-1 PE=1 SV=1 && PF16114:ATP citrate lyase citrate-binding|PF08442:ATP-grasp domain	-
Ila19G001050	3660	5417	2484	4008	4633	4639	134.293	186.92	82.7203	129.377	143.638	138.574	4074.38	4138.95	-0.0227305	0.932251	0.977464	Ila19G001050	GWHBIST00000019	1494867	1497113	+	2048	protein_coding	- && sp|Q84KJ6|AMT31_ORYSJ Ammonium transporter 3 member 1 OS=Oryza sativa subsp. japonica OX=39947 GN=AMT3-1 PE=2 SV=1 && PF00909:Ammonium Transporter Family	Ammonium_transp
Ila05G002360	3543	3847	3449	3248	3464	3544	51.7975	52.8915	45.7636	41.7744	42.7911	42.1812	3804.5	3198.83	0.25009	0.0596081	0.228808	Ila05G002360	GWHBIST00000005	14134156	14141840	-	5140	protein_coding	- && sp|Q9C5U1|AHK3_ARATH Histidine kinase 3 OS=Arabidopsis thaliana OX=3702 GN=AHK3 PE=1 SV=1 && PF02518:Histidine kinase-, DNA gyrase B-, and HSP90-like ATPase|PF03924:CHASE domain|PF00512:His Kinase A (phospho-acceptor) domain|PF00072:Response regulator receiver domain	HATPase_c
Ila17G020790	2737	2670	3206	4782	4152	4500	102.785	94.2955	109.271	157.987	131.749	137.579	3013.99	4198.3	-0.478068	0.000956808	0.0103921	Ila17G020790	GWHBIST00000017	43262100	43267850	+	2001	protein_coding	- && sp|Q6UNT2|RL5_CUCSA 60S ribosomal protein L5 OS=Cucumis sativus OX=3659 GN=RPL5 PE=2 SV=1 && PF17144:Ribosomal large subunit proteins 60S L5, and 50S L18|PF14204:Ribosomal L18 C-terminal region	-
Ila15G009380	3408	4040	3347	4291	3604	4054	189.7	211.483	169.088	210.127	169.508	183.712	3787.78	3734.1	0.0205913	0.898761	0.963952	Ila15G009380	GWHBIST00000015	12389583	12395792	-	1350	protein_coding	- && sp|O04136|KNAP3_MALDO Homeobox protein knotted-1-like 3 OS=Malus domestica OX=3750 PE=2 SV=1 && PF03789:ELK domain|PF03791:KNOX2 domain|PF05920:Homeobox KN domain|PF03790:KNOX1 domain	KNOX2
Ila13G003330	2652	4982	3253	2211	2170	2728	82.8972	146.452	92.2869	60.8012	57.3144	69.4221	3804.59	2213.64	0.781317	0.000803621	0.00909113	Ila13G003330	GWHBIST00000013	3808820	3819631	+	2404	protein_coding	- && sp|P26569|H12_ARATH Histone H1.2 OS=Arabidopsis thaliana OX=3702 GN=At2g30620 PE=1 SV=1 && -	-
Ila18G008740	3525	2840	3840	2725	3098	3121	140.449	106.415	138.861	95.5174	104.299	101.237	3576.69	2787.92	0.359397	0.0262933	0.131835	Ila18G008740	GWHBIST00000018	16233174	16248588	-	1886	protein_coding	- && - && PF07466:Protein of unknown function (DUF1517)	-
Ila19G004070	2540	3519	2903	4797	4253	4560	96.5934	125.852	100.196	160.487	136.662	141.178	3136.2	4252.69	-0.439309	0.00823844	0.0566626	Ila19G004070	GWHBIST00000019	6858922	6862977	+	1976	protein_coding	- && sp|P17786|EF1A_SOLLC Elongation factor 1-alpha OS=Solanum lycopersicum OX=4081 PE=2 SV=1 && PF03144:Elongation factor Tu domain 2|PF00009:Elongation factor Tu GTP binding domain	GTP_EFTU
Ila20G010460	2963	2923	3646	3527	3458	3541	130.055	120.657	145.246	136.194	128.251	126.535	3332.55	3286.58	0.0201221	0.883042	0.957693	Ila20G010460	GWHBIST00000020	13524222	13528338	+	1712	protein_coding	- && sp|Q9SDT1|POR_DAUCA Protochlorophyllide reductase, chloroplastic OS=Daucus carota OX=4039 GN=POR1 PE=2 SV=1 && PF00106:short chain dehydrogenase	adh_short
Ila20G005820	3322	4160	3792	3410	2982	2874	212.453	250.197	220.1	191.855	161.142	149.636	3945.84	2899.8	0.444476	0.00561603	0.0421328	Ila20G005820	GWHBIST00000020	5934771	5936054	+	1175	protein_coding	- && - && PF04832:SOUL heme-binding protein	-
Ila13G006940	3550	2589	3820	3025	2991	3189	165.384	113.429	161.517	123.979	117.739	120.951	3491.75	2872.3	0.281723	0.120816	0.358476	Ila13G006940	GWHBIST00000013	12101121	12113159	+	1613	protein_coding	- && sp|Q94BS2|MET1_ARATH Protein MET1, chloroplastic OS=Arabidopsis thaliana OX=3702 GN=MET1 PE=1 SV=1 && -	-
Ila20G001070	6538	4979	6268	1168	1137	579	382.334	273.821	332.672	60.0893	56.1818	27.5653	6248.91	907.533	2.78379	2.73E-23	1.27E-20	Ila20G001070	GWHBIST00000020	988698	991104	-	1285	protein_coding	- && sp|O65581|ALFC5_ARATH Fructose-bisphosphate aldolase 5, cytosolic OS=Arabidopsis thaliana OX=3702 GN=FBA5 PE=1 SV=1 && PF00274:Fructose-bisphosphate aldolase class-I	-
Ila12G013800	2502	2047	3737	4442	4537	5285	43.6326	33.5713	59.1476	68.149	66.8545	75.0337	2886.21	4443.85	-0.622565	0.00369345	0.0304544	Ila12G013800	GWHBIST00000012	32431649	32456387	-	4309	protein_coding	- && sp|Q9LU41|ACA9_ARATH Calcium-transporting ATPase 9, plasma membrane-type OS=Arabidopsis thaliana OX=3702 GN=ACA9 PE=2 SV=2 && -	-
Ila14G027770	4951	2964	4603	2379	2563	2236	320.727	180.571	270.628	135.58	140.291	117.924	4403	2242.95	0.973071	1.25E-05	0.000263723	Ila14G027770	GWHBIST00000014	56449480	56452809	+	1160	protein_coding	- && - && -	-
Ila17G002180	3488	4938	2337	3407	3387	3600	260.543	346.881	158.435	223.889	213.774	218.924	3794.55	3243.22	0.226452	0.384796	0.674601	Ila17G002180	GWHBIST00000017	2359459	2362905	-	1006	protein_coding	- && sp|A6MZM2|SUI1_ORYSI Protein translation factor SUI1 homolog OS=Oryza sativa subsp. indica OX=39946 GN=GOS2 PE=2 SV=1 && PF01253:Translation initiation factor SUI1	SUI1
Ila13G007490	4595	4895	3531	3199	2711	2248	370.088	370.764	258.111	226.668	184.496	147.402	4587.7	2558.78	0.842339	0.000143313	0.00217445	Ila13G007490	GWHBIST00000013	16586618	16587550	-	933	protein_coding	- && sp|Q39963|PDX1_HEVBR Probable pyridoxal 5'-phosphate synthase subunit PDX1 OS=Hevea brasiliensis OX=3981 GN=PDX1 PE=2 SV=1 && PF01680:SOR/SNZ family	-
Ila15G015600	2706	3769	3107	2808	3368	3094	45.1471	59.1364	47.0471	41.2151	47.4802	42.0252	3352.9	2890.95	0.213879	0.197924	0.477731	Ila15G015600	GWHBIST00000015	41648238	41656803	+	4504	protein_coding	- && sp|Q9ZTX8|ARFF_ARATH Auxin response factor 6 OS=Arabidopsis thaliana OX=3702 GN=ARF6 PE=1 SV=2 && PF06507:Auxin response factor|PF02309:AUX/IAA family|PF02362:B3 DNA binding domain	Auxin_resp
Ila11G002030	3274	3786	3859	3524	3936	3786	61.9554	67.3764	66.2774	58.667	62.9352	58.3269	3819.87	3508.29	0.122797	0.324282	0.621148	Ila11G002030	GWHBIST00000011	11770723	11775642	+	3971	protein_coding	- && sp|Q9LRT1|Y3804_ARATH Probably inactive leucine-rich repeat receptor-like protein kinase At3g28040 OS=Arabidopsis thaliana OX=3702 GN=At3g28040 PE=1 SV=1 && PF08263:Leucine rich repeat N-terminal domain|PF13855:Leucine rich repeat|PF00069:Protein kinase domain	Pkinase
Ila20G002670	3302	3410	2920	3988	3711	3585	116.877	113.509	93.8044	124.183	110.989	103.306	3386.57	3528.29	-0.0591894	0.711715	0.881963	Ila20G002670	GWHBIST00000020	2487684	2495308	-	2123	protein_coding	- && sp|Q9LEB4|RBP45_NICPL Polyadenylate-binding protein RBP45 OS=Nicotiana plumbaginifolia OX=4092 GN=RBP45 PE=1 SV=1 && PF00076:RNA recognition motif. (a.k.a. RRM, RBD, or RNP domain)	RRM_1
Ila05G015530	2771	3682	3911	3498	4549	4303	51.9269	64.8883	66.5172	57.6678	72.0294	65.647	3614.27	3846.35	-0.0897232	0.590792	0.818193	Ila05G015530	GWHBIST00000005	32259267	32265807	+	4010	protein_coding	- && sp|Q9C7F2|AB14B_ARATH ABC transporter B family member 14 OS=Arabidopsis thaliana OX=3702 GN=ABCB14 PE=3 SV=1 && PF00005:ABC transporter|PF00664:ABC transporter transmembrane region	ABC_membrane
Ila09G010190	3698	2685	3484	3659	3348	3335	221.6	151.312	189.483	192.896	169.522	162.699	3468.32	3233.22	0.101232	0.58087	0.813316	Ila09G010190	GWHBIST00000009	22488610	22492733	-	1254	protein_coding	- && sp|Q9ZVL6|U603_ARATH UPF0603 protein At1g54780, chloroplastic OS=Arabidopsis thaliana OX=3702 GN=At1g54780 PE=1 SV=1 && PF04536:TPM domain	-
Ila14G007760	3587	3982	2938	2141	2431	2886	198.341	207.066	147.443	104.149	113.581	129.917	3697.84	2319.79	0.67254	0.000333501	0.00438278	Ila14G007760	GWHBIST00000014	11235911	11245142	+	1359	protein_coding	- && sp|Q50228|FMDA_METME Formamidase OS=Methylophilus methylotrophus OX=17 GN=fmdA PE=1 SV=1 && PF03069:Acetamidase/Formamidase family	FmdA_AmdA
Ila15G001870	2576	3321	2795	4263	4563	4897	142.754	173.076	140.576	207.832	213.663	220.932	3044.54	4277.34	-0.490507	0.000875791	0.0096892	Ila15G001870	GWHBIST00000015	2470059	2473748	-	1356	protein_coding	- && sp|Q9LD45|BI1_ARATH Bax inhibitor 1 OS=Arabidopsis thaliana OX=3702 GN=BI-1 PE=1 SV=1 && PF01027:Inhibitor of apoptosis-promoting Bax1	-
Ila17G007150	2881	3115	3088	3133	3138	3492	98.5852	100.243	95.9037	94.3161	90.7317	97.2814	3183.37	3044.21	0.0644438	0.59561	0.821121	Ila17G007150	GWHBIST00000017	10167573	10174143	-	2196	protein_coding	- && sp|Q9SJD4|LACS8_ARATH Long chain acyl-CoA synthetase 8 OS=Arabidopsis thaliana OX=3702 GN=LACS8 PE=1 SV=1 && PF00501:AMP-binding enzyme	AMP-binding
Ila20G006730	4031	2923	3536	3115	3209	3677	105.617	72.0239	84.086	71.802	71.0443	78.4336	3692.21	3116.08	0.244637	0.174117	0.444241	Ila20G006730	GWHBIST00000020	7201286	7211833	-	2868	protein_coding	- && sp|B9DGY1|AB1K7_ARATH Protein ACTIVITY OF BC1 COMPLEX KINASE 7, chloroplastic OS=Arabidopsis thaliana OX=3702 GN=ABC1K7 PE=1 SV=1 && PF03109:ABC1 family	ABC1
Ila08G009130	4417	4957	4845	1987	2120	1456	89.0571	93.9911	88.6594	35.2449	36.1173	23.8996	4980.63	1743.3	1.51464	2.14E-15	3.67E-13	Ila08G009130	GWHBIST00000008	27028146	27038274	+	3727	protein_coding	- && sp|O04933|SPSA2_CRAPL Probable sucrose-phosphate synthase 2 OS=Craterostigma plantagineum OX=4153 GN=SPS2 PE=2 SV=1 && PF00862:Sucrose synthase|PF00534:Glycosyl transferases group 1|PF05116:Sucrose-6F-phosphate phosphohydrolase	Glycos_transf_1
Ila14G014810	3974	5633	3140	2542	2786	2601	161.158	214.828	115.57	90.6897	95.465	85.8723	4484.58	2475.03	0.857496	0.000182728	0.00267207	Ila14G014810	GWHBIST00000014	34225239	34227091	+	1853	protein_coding	- && sp|Q9SRQ1|C89A9_ARATH Cytochrome P450 89A9 OS=Arabidopsis thaliana OX=3702 GN=CYP89A9 PE=2 SV=1 && PF00067:Cytochrome P450	p450
Ila15G003610	1579	2292	6307	3224	4411	4806	59.4757	81.1893	215.611	106.834	140.389	147.377	3484.59	3865.48	-0.149623	0.792881	0.919279	Ila15G003610	GWHBIST00000015	4504018	4506288	-	1995	protein_coding	- && sp|A0A0M3R8G2|SBT_PETHY Subtilisin-like protease OS=Petunia hybrida OX=4102 GN=SBT PE=2 SV=1 && PF00082:Subtilase family|PF05922:Peptidase inhibitor I9|PF17766:Fibronectin type-III domain|PF02225:PA domain	Peptidase_S8
Ila15G009840	3503	2419	2720	3766	4076	4353	201.711	130.994	142.151	190.778	198.318	204.064	3048.89	3800.78	-0.318161	0.102936	0.324251	Ila15G009840	GWHBIST00000015	13599873	13619127	+	1305	protein_coding	- && sp|Q9SZ54|GPX7_ARATH Putative glutathione peroxidase 7, chloroplastic OS=Arabidopsis thaliana OX=3702 GN=GPX7 PE=3 SV=2 && PF00255:Glutathione peroxidase	GSHPx
Ila17G006260	3377	5464	3080	2976	3056	2956	240.308	365.657	198.919	186.306	183.75	171.249	4184.15	2806.7	0.576055	0.0128337	0.0789608	Ila17G006260	GWHBIST00000017	9003629	9007396	-	1056	protein_coding	- && sp|Q67ZI9|GDL48_ARATH GDSL esterase/lipase At2g42990 OS=Arabidopsis thaliana OX=3702 GN=At2g42990 PE=2 SV=1 && PF00657:GDSL-like Lipase/Acylhydrolase	Lipase_GDSL
Ila09G018160	2974	3453	3133	3847	3390	3596	279.352	305.024	267.092	317.9	269.059	274.99	3350.76	3385.72	-0.0149438	0.917698	0.970662	Ila09G018160	GWHBIST00000009	36103608	36104682	+	800	protein_coding	- && sp|P56331|IF1A_ONOVI Eukaryotic translation initiation factor 1A OS=Onobrychis viciifolia OX=3882 PE=2 SV=2 && PF01176:Translation initiation factor 1A / IF-1	-
Ila18G019060	3086	3055	3245	3491	3406	3875	40.3441	37.5596	38.5025	40.1505	37.6241	41.2423	3290.76	3359	-0.0296695	0.812516	0.928292	Ila18G019060	GWHBIST00000018	40387574	40402162	+	5748	protein_coding	- && sp|Q6WWW4|UPL3_ARATH E3 ubiquitin-protein ligase UPL3 OS=Arabidopsis thaliana OX=3702 GN=UPL3 PE=1 SV=1 && PF00632:HECT-domain (ubiquitin-transferase)	HECT
Ila09G003940	3624	2859	3252	3338	3391	3635	172.467	127.956	140.462	139.753	136.359	140.835	3424.34	3232.59	0.0830254	0.605741	0.826272	Ila09G003940	GWHBIST00000009	4160689	4166955	+	1579	protein_coding	- && sp|Q9XJ35|CLPR1_ARATH ATP-dependent Clp protease proteolytic subunit-related protein 1, chloroplastic OS=Arabidopsis thaliana OX=3702 GN=CLPR1 PE=1 SV=1 && PF00574:Clp protease	-
Ila11G003120	3227	3915	2738	4044	3987	3964	111.032	126.679	85.501	122.41	115.913	111.037	3474.32	3746.38	-0.10882	0.551635	0.794784	Ila11G003120	GWHBIST00000011	14964372	14971290	-	2184	protein_coding	- && sp|O23264|SEBP1_ARATH Selenium-binding protein 1 OS=Arabidopsis thaliana OX=3702 GN=SBP1 PE=1 SV=1 && PF05694:56kDa selenium binding protein (SBP56)	-
Ila02G005450	4103	3238	3625	2893	3815	3659	120.344	89.3151	96.4982	74.6495	94.5483	87.3718	3858.42	3227.66	0.257402	0.149041	0.405878	Ila02G005450	GWHBIST00000002	14602335	14608733	+	2562	protein_coding	- && sp|Q9S7C0|HSP7O_ARATH Heat shock 70 kDa protein 14 OS=Arabidopsis thaliana OX=3702 GN=HSP70-14 PE=1 SV=1 && PF00012:Hsp70 protein	HSP70
Ila17G001080	3634	3085	3276	2966	3292	3766	126.249	100.792	103.295	90.6509	96.6366	106.515	3514.87	3120.36	0.171612	0.279978	0.576128	Ila17G001080	GWHBIST00000017	1239469	1244548	+	2163	protein_coding	- && sp|Q651X6|CSLE6_ORYSJ Cellulose synthase-like protein E6 OS=Oryza sativa subsp. japonica OX=39947 GN=CSLE6 PE=2 SV=1 && PF03552:Cellulose synthase	-
Ila15G008470	2779	3764	2852	3818	3849	4128	163.658	208.462	152.437	197.808	191.53	197.914	3293.37	3679.27	-0.159875	0.337757	0.633842	Ila15G008470	GWHBIST00000015	10910127	10913835	-	1276	protein_coding	- && sp|P41917|RAN2_ARATH GTP-binding nuclear protein Ran-2 OS=Arabidopsis thaliana OX=3702 GN=RAN2 PE=1 SV=3 && PF00071:Ras family	Ras
Ila18G002920	3201	2285	4207	3310	3939	3764	166.348	111.672	198.424	151.327	172.964	159.246	3385.02	3433.18	-0.0203555	0.925553	0.97444	Ila18G002920	GWHBIST00000018	3355591	3361884	-	1446	protein_coding	- && sp|P46637|ARGI1_ARATH Arginase 1, mitochondrial OS=Arabidopsis thaliana OX=3702 GN=ARGAH1 PE=1 SV=1 && PF00491:Arginase family	-
Ila16G022440	2328	2196	3318	5042	3692	5116	46.9002	41.6055	60.6678	89.3618	62.848	83.9092	2734.17	4324.2	-0.661246	0.00131287	0.0134318	Ila16G022440	GWHBIST00000016	49691928	49720569	+	3730	protein_coding	- && sp|Q9SZR1|ACA10_ARATH Calcium-transporting ATPase 10, plasma membrane-type OS=Arabidopsis thaliana OX=3702 GN=ACA10 PE=1 SV=2 && PF00122:E1-E2 ATPase|PF00690:Cation transporter/ATPase, N-terminus|PF00702:haloacid dehalogenase-like hydrolase|PF12515:Ca2+-ATPase N terminal autoinhibitory domain|PF00689:Cation transporting ATPase, C-terminus	Cation_ATPase_C
Ila17G010470	3629	1980	3015	3594	3725	4095	138.638	71.1357	104.538	120.79	120.243	127.361	3040.69	3558	-0.226762	0.334614	0.63139	Ila17G010470	GWHBIST00000017	22159643	22165101	-	1967	protein_coding	- && sp|Q8W496|PTC52_ARATH Protochlorophyllide-dependent translocon component 52, chloroplastic OS=Arabidopsis thaliana OX=3702 GN=PTC52 PE=2 SV=1 && PF00355:Rieske [2Fe-2S] domain|PF08417:Pheophorbide a oxygenase	-
Ila0G009860	4274	4262	3343	3613	3610	3141	105.026	98.4925	74.5572	78.1067	74.9563	62.8374	4185.21	3241.75	0.368487	0.048064	0.198267	Ila0G009860	GWHBIST00000135	94813	110633	-	3058	protein_coding	- && sp|Q55680|Y005_SYNY3 Uncharacterized protein sll0005 OS=Synechocystis sp. (strain PCC 6803 / Kazusa) OX=1111708 GN=sll0005 PE=3 SV=1 && PF03109:ABC1 family	ABC1
Ila09G015460	2788	4664	3112	3200	3135	3357	43.1879	67.9445	43.7521	43.609	41.0341	42.3358	3697.19	3024.46	0.289768	0.164036	0.429116	Ila09G015460	GWHBIST00000009	33042391	33054637	+	4851	protein_coding	- && sp|Q76E23|IF4G_ARATH Eukaryotic translation initiation factor 4G OS=Arabidopsis thaliana OX=3702 GN=EIF4G PE=1 SV=2 && PF02847:MA3 domain|PF02854:MIF4G domain	-
Ila17G022610	3265	5723	4962	2517	4271	2878	69.9996	115.389	96.5515	47.4737	77.3713	50.2332	4859.33	3013.31	0.689438	0.0058935	0.0437135	Ila17G022610	GWHBIST00000017	45140735	45147081	+	3505	protein_coding	- && sp|Q84JA6|CESA4_ARATH Cellulose synthase A catalytic subunit 4 [UDP-forming] OS=Arabidopsis thaliana OX=3702 GN=CESA4 PE=1 SV=1 && PF03552:Cellulose synthase|PF14569:Zinc-binding RING-finger	-
Ila08G011450	5056	5772	2674	3820	4767	3991	159.636	171.386	76.6258	106.107	127.176	102.587	4779.43	3925.11	0.28405	0.312743	0.609871	Ila08G011450	GWHBIST00000008	31225124	31236947	-	2380	protein_coding	- && sp|Q570S7|CSLG1_ARATH Cellulose synthase-like protein G1 OS=Arabidopsis thaliana OX=3702 GN=CSLG1 PE=2 SV=1 && PF03552:Cellulose synthase	-
Ila12G001660	3897	3713	3010	4287	4349	4007	65.2061	58.4264	45.7103	63.1056	61.4872	54.5839	3742.99	3951.06	-0.0781329	0.662662	0.858214	Ila12G001660	GWHBIST00000012	13284159	13311135	-	4491	protein_coding	- && sp|F4HYJ7|DEXH3_ARATH DExH-box ATP-dependent RNA helicase DExH3 OS=Arabidopsis thaliana OX=3702 GN=At1g48650 PE=3 SV=1 && PF00271:Helicase conserved C-terminal domain|PF04408:Helicase associated domain (HA2)|PF00035:Double-stranded RNA binding motif|PF07717:Oligonucleotide/oligosaccharide-binding (OB)-fold|PF00270:DEAD/DEAH box helicase	HA2
Ila14G000570	3937	2622	3933	2437	2524	2343	139.814	87.5677	126.765	76.1373	75.7377	67.7399	3684.47	2281.75	0.691303	0.000555343	0.00671319	Ila14G000570	GWHBIST00000014	651285	656744	-	2116	protein_coding	- && sp|Q7XKV4|BGL12_ORYSJ Beta-glucosidase 12 OS=Oryza sativa subsp. japonica OX=39947 GN=BGLU12 PE=1 SV=2 && PF00232:Glycosyl hydrolase family 1	Glyco_hydro_1
Ila17G009490	3971	4369	3191	3959	3940	3987	80.1938	82.9754	58.4868	70.337	67.2319	65.5503	4059.52	3711.05	0.129411	0.46734	0.740967	Ila17G009490	GWHBIST00000017	14634863	14656066	-	3721	protein_coding	- && sp|Q9LJR3|SPA3_ARATH Protein SPA1-RELATED 3 OS=Arabidopsis thaliana OX=3702 GN=SPA3 PE=1 SV=1 && -	-
Ila08G003230	2924	4469	3422	2942	3331	3008	93.2616	134.049	99.0593	82.5515	89.7714	78.1071	3782.81	2897.06	0.384905	0.0366969	0.167038	Ila08G003230	GWHBIST00000008	5215294	5218081	-	2356	protein_coding	- && sp|Q9FWA3|6PGD2_ARATH 6-phosphogluconate dehydrogenase, decarboxylating 2 OS=Arabidopsis thaliana OX=3702 GN=PGD2 PE=1 SV=1 && PF03446:NAD binding domain of 6-phosphogluconate dehydrogenase|PF00393:6-phosphogluconate dehydrogenase, C-terminal domain	NAD_binding_2
Ila05G001540	3106	3616	3049	3400	3522	3525	97.7799	107.054	87.1155	94.1639	93.6862	90.343	3428.64	3260.53	0.0724882	0.611091	0.829803	Ila05G001540	GWHBIST00000005	12107236	12128774	-	2387	protein_coding	- && sp|A8KYS5|TAL_FRASN Transaldolase OS=Frankia sp. (strain EAN1pec) OX=298653 GN=tal PE=3 SV=1 && PF00254:FKBP-type peptidyl-prolyl cis-trans isomerase|PF00923:Transaldolase/Fructose-6-phosphate aldolase	FKBP_C
Ila09G003110	2813	4320	3046	3304	3665	3585	57.4879	83.0266	56.4972	59.4024	63.2876	59.6463	3564.5	3292.01	0.114738	0.547758	0.792777	Ila09G003110	GWHBIST00000009	3181271	3189493	+	3677	protein_coding	- && sp|F4JKK0|SUD1_ARATH Probable E3 ubiquitin ligase SUD1 OS=Arabidopsis thaliana OX=3702 GN=SUD1 PE=1 SV=1 && PF12906:RING-variant domain	-
Ila14G021300	5897	3181	3954	3042	3482	3242	216.372	109.764	131.673	98.1945	107.954	96.8436	4613.69	3046.89	0.598503	0.0160619	0.0931891	Ila14G021300	GWHBIST00000014	48943713	48955467	+	2048	protein_coding	- && sp|Q4R828|RCCD1_MACFA RCC1 domain-containing protein 1 OS=Macaca fascicularis OX=9541 GN=RCCD1 PE=2 SV=1 && PF00415:Regulator of chromosome condensation (RCC1) repeat|PF13540:Regulator of chromosome condensation (RCC1) repeat	-
Ila08G006490	2198	3993	1742	4099	5048	5438	132.347	226.106	95.1972	217.131	256.829	266.571	2788.22	4537.91	-0.702723	0.0142481	0.0851721	Ila08G006490	GWHBIST00000008	18983596	18994983	+	1248	protein_coding	- && sp|O04153|CALR3_ARATH Calreticulin-3 OS=Arabidopsis thaliana OX=3702 GN=CRT3 PE=1 SV=2 && PF00262:Calreticulin family	-
Ila08G015450	2757	4042	2540	3449	3707	4420	16.6767	22.9931	13.9443	18.3537	18.9467	21.7663	3278.33	3602.96	-0.136275	0.518895	0.774768	Ila08G015450	GWHBIST00000008	35418771	35477486	-	12423	protein_coding	- && sp|A1Z713|VPS13_DROME Vacuolar protein sorting-associated protein 13 OS=Drosophila melanogaster OX=7227 GN=Vps13 PE=1 SV=2 && PF06650:SHR-binding domain of vacuolar-sorting associated protein 13|PF12624:N-terminal region of Chorein or VPS13|PF16910:Repeating coiled region of VPS13|PF06101:Vacuolar protein sorting-associated protein 62|PF16908:Vacuolar sorting-associated protein 13, N-terminal	-
Ila14G006230	3900	1521	3292	2801	2980	3206	171.987	63.0793	131.759	108.668	111.041	115.102	3073.33	2801.3	0.133643	0.65896	0.856546	Ila14G006230	GWHBIST00000014	7928267	7935953	+	1704	protein_coding	- && - && PF09750:Alternative splicing regulator	-
Ila14G000360	4427	3125	3011	3393	3435	3488	223.417	148.314	137.913	150.642	146.477	143.308	3734.86	3220.01	0.213874	0.306189	0.60296	Ila14G000360	GWHBIST00000014	370110	375821	+	1489	protein_coding	- && sp|Q8TP15|HTPX2_METAC Protease HtpX homolog 2 OS=Methanosarcina acetivorans (strain ATCC 35395 / DSM 2834 / JCM 12185 / C2A) OX=188937 GN=htpX2 PE=3 SV=1 && PF01435:Peptidase family M48	Peptidase_M48
Ila14G003380	3772	3190	3049	1922	1965	1894	95.1485	75.6741	69.8035	42.6521	41.8823	38.8953	3527.15	1805.42	0.96608	1.17E-08	5.62E-07	Ila14G003380	GWHBIST00000014	3910104	3915297	-	2979	protein_coding	- && sp|O65718|CNGC2_ARATH Cyclic nucleotide-gated ion channel 2 OS=Arabidopsis thaliana OX=3702 GN=CNGC2 PE=1 SV=1 && PF00520:Ion transport protein	Ion_trans
Ila06G012000	2708	3489	2797	4370	3750	4257	87.864	106.461	82.3653	124.739	102.809	112.448	3152.79	3866.24	-0.294298	0.0761674	0.26876	Ila06G012000	GWHBIST00000006	15975672	15978754	+	2316	protein_coding	- && sp|P46668|ATHB6_ARATH Homeobox-leucine zipper protein ATHB-6 OS=Arabidopsis thaliana OX=3702 GN=ATHB-6 PE=1 SV=1 && PF02183:Homeobox associated leucine zipper|PF00046:Homeodomain	HALZ
Ila01G000930	3187	4147	2008	4836	4343	4267	236.181	289.017	135.057	315.287	271.951	257.438	3297.44	4205.41	-0.350954	0.182539	0.457149	Ila01G000930	GWHBIST00000001	973745	978199	-	1014	protein_coding	- && sp|P35135|UBC4_SOLLC Ubiquitin-conjugating enzyme E2-17 kDa OS=Solanum lycopersicum OX=4081 PE=2 SV=1 && PF00179:Ubiquitin-conjugating enzyme	UQ_con
Ila19G004320	3144	4005	2734	4367	4056	4456	181.596	217.547	143.322	221.903	197.952	209.535	3473.59	4020.49	-0.210992	0.260725	0.555133	Ila19G004320	GWHBIST00000019	7487597	7490577	+	1301	protein_coding	- && sp|B4FUS3|CNR8_MAIZE Cell number regulator 8 OS=Zea mays OX=4577 GN=CNR8 PE=2 SV=1 && PF04749:PLAC8 family	-
Ila03G000470	2757	5163	2620	3945	3908	4388	176.921	311.582	152.593	222.714	211.903	229.244	3696	3816.97	-0.0464764	0.857892	0.948631	Ila03G000470	GWHBIST00000003	567705	572416	-	1171	protein_coding	- && - && PF03489:Saposin-like type B, region 2|PF05184:Saposin-like type B, region 1	-
Ila04G007120	3171	3544	3163	3561	3377	3207	161.769	170.027	146.449	159.818	145.568	133.194	3465.58	3172.02	0.12771	0.384798	0.674601	Ila04G007120	GWHBIST00000004	19489278	19497918	-	1473	protein_coding	- && sp|P11796|SODM_NICPL Superoxide dismutase [Mn], mitochondrial OS=Nicotiana plumbaginifolia OX=4092 GN=SODA PE=1 SV=1 && PF00081:Iron/manganese superoxide dismutases, alpha-hairpin domain|PF01661:Macro domain|PF02777:Iron/manganese superoxide dismutases, C-terminal domain	A1pp
Ila14G016800	2778	2857	2937	3683	3632	4088	57.6507	55.7582	55.3179	67.2405	63.6877	69.0669	3004.9	3555.77	-0.242902	0.0467623	0.194832	Ila14G016800	GWHBIST00000014	40491446	40520747	-	3621	protein_coding	- && sp|Q9FPT1|UBP12_ARATH Ubiquitin C-terminal hydrolase 12 OS=Arabidopsis thaliana OX=3702 GN=UBP12 PE=1 SV=2 && PF00443:Ubiquitin carboxyl-terminal hydrolase|PF12436:ICP0-binding domain of Ubiquitin-specific protease 7|PF00917:MATH domain|PF14533:Ubiquitin-specific protease C-terminal	UCH
Ila04G004140	3686	3056	2872	3511	3632	4154	94.4052	73.6072	66.7598	79.1095	78.6003	86.6152	3389.59	3519.78	-0.0545334	0.756728	0.902615	Ila04G004140	GWHBIST00000004	15414231	15424171	+	2934	protein_coding	- && sp|Q0D3B6|PRR37_ORYSJ Two-component response regulator-like PRR37 OS=Oryza sativa subsp. japonica OX=39947 GN=PRR37 PE=2 SV=1 && PF00072:Response regulator receiver domain|PF06203:CCT motif	Response_reg
Ila12G007190	2974	3180	3257	3881	3847	3783	55.0041	55.3105	54.6715	63.1473	60.1193	56.961	3296.8	3595.46	-0.125076	0.308488	0.605014	Ila12G007190	GWHBIST00000012	25892234	25913821	-	4063	protein_coding	- && sp|Q8L5Y9|PANK2_ARATH Pantothenate kinase 2 OS=Arabidopsis thaliana OX=3702 GN=PANK2 PE=1 SV=2 && PF03630:Fumble|PF01937:Protein of unknown function DUF89	Fumble
Ila19G012070	2985	4139	3021	3388	3503	3841	39.0169	50.878	35.8384	38.9591	38.6889	40.8733	3556.86	3345.62	0.0883006	0.6149	0.832019	Ila19G012070	GWHBIST00000019	28951028	28966496	-	5749	protein_coding	- && sp|Q8RXS6|INO80_ARATH Chromatin-remodeling ATPase INO80 OS=Arabidopsis thaliana OX=3702 GN=INO80 PE=2 SV=2 && PF00176:SNF2 family N-terminal domain|PF00271:Helicase conserved C-terminal domain|PF13892:DNA-binding domain	SNF2_N
Ila17G016240	2408	2707	3073	3839	3865	4374	69.4357	73.4076	80.4227	97.3871	94.1702	102.682	2860.56	3764.96	-0.396258	0.00258828	0.0232249	Ila17G016240	GWHBIST00000017	37476366	37489801	+	2606	protein_coding	- && sp|Q93Z16|RPN2_ARATH Dolichyl-diphosphooligosaccharide--protein glycosyltransferase subunit 2 OS=Arabidopsis thaliana OX=3702 GN=RPN2 PE=1 SV=1 && PF05817:Oligosaccharyltransferase subunit Ribophorin II	-
Ila06G010040	2592	3355	3320	3393	3608	3686	28.9716	35.266	33.6795	33.364	34.0755	33.5413	3237.08	3333.44	-0.042232	0.760615	0.904221	Ila06G010040	GWHBIST00000006	11036030	11082061	-	6723	protein_coding	- && sp|F4IXW2|BIG5_ARATH Brefeldin A-inhibited guanine nucleotide-exchange protein 5 OS=Arabidopsis thaliana OX=3702 GN=BIG5 PE=1 SV=2 && PF16206:C-terminal region of Mon2 protein|PF16213:Dimerisation and cyclophilin-binding domain of Mon2|PF01369:Sec7 domain|PF12783:Guanine nucleotide exchange factor in Golgi transport N-terminal|PF09324:Domain of unknown function (DUF1981)	Sec7
Ila17G014420	2734	3499	2818	4074	3552	4080	44.9358	54.0835	42.0364	58.9078	49.3293	54.5936	3172.91	3655.28	-0.204173	0.210771	0.494394	Ila17G014420	GWHBIST00000017	33939107	33973775	-	4572	protein_coding	- && sp|Q56YN8|SMC3_ARATH Structural maintenance of chromosomes protein 3 OS=Arabidopsis thaliana OX=3702 GN=SMC3 PE=2 SV=1 && PF02463:RecF/RecN/SMC N terminal domain|PF06470:SMC proteins Flexible Hinge Domain	SMC_N
Ila17G026020	3031	4324	3088	3418	3396	3337	57.662	77.3598	53.3176	57.2048	54.5895	51.6829	3660.76	3170.6	0.207399	0.257281	0.550739	Ila17G026020	GWHBIST00000017	48473670	48487305	-	3950	protein_coding	- && sp|Q9SMX9|SPL1_ARATH Squamosa promoter-binding-like protein 1 OS=Arabidopsis thaliana OX=3702 GN=SPL1 PE=1 SV=2 && PF03110:SBP domain	SBP
Ila02G002800	2464	5077	3190	3490	4044	4139	65.1734	126.288	76.579	81.2105	90.3813	89.1276	3747	3636.97	0.0430185	0.86112	0.949989	Ila02G002800	GWHBIST00000002	10579218	10582058	-	2841	protein_coding	- && sp|Q9LVJ1|SBT14_ARATH Subtilisin-like protease SBT1.4 OS=Arabidopsis thaliana OX=3702 GN=SBT1.4 PE=2 SV=1 && PF02225:PA domain|PF17766:Fibronectin type-III domain|PF05922:Peptidase inhibitor I9|PF00082:Subtilase family	Peptidase_S8
Ila18G012410	2769	3358	3064	3636	3654	3912	44.2717	50.4905	44.4612	51.1427	49.3639	50.9201	3218.59	3494.52	-0.118655	0.366491	0.659889	Ila18G012410	GWHBIST00000018	32235790	32261581	+	4700	protein_coding	- && sp|Q8L5Y6|CAND1_ARATH Cullin-associated NEDD8-dissociated protein 1 OS=Arabidopsis thaliana OX=3702 GN=CAND1 PE=1 SV=1 && PF08623:TATA-binding protein interacting (TIP20)	-
Ila09G005550	1889	4240	1868	3394	2852	3189	103.236	217.917	92.6541	163.18	131.7	141.886	2801.67	2948.68	-0.0737656	0.807586	0.925482	Ila09G005550	GWHBIST00000009	7222468	7223842	-	1375	protein_coding	- && sp|Q9FE06|EXOL2_ARATH Protein EXORDIUM-like 2 OS=Arabidopsis thaliana OX=3702 GN=EXL2 PE=2 SV=1 && PF04674:Phosphate-induced protein 1 conserved region	-
Ila05G016600	2748	5187	3078	3421	3548	3777	28.6645	50.8826	29.1397	31.3933	31.2715	32.0746	3853.47	3351.14	0.201514	0.396502	0.685054	Ila05G016600	GWHBIST00000005	33145250	33155757	-	7204	protein_coding	- && sp|Q9SYP1|DEXHC_ARATH DExH-box ATP-dependent RNA helicase DExH12 OS=Arabidopsis thaliana OX=3702 GN=BRR2A PE=1 SV=1 && PF02889:Sec63 Brl domain|PF00270:DEAD/DEAH box helicase|PF18149:N-terminal helicase PWI domain|PF00271:Helicase conserved C-terminal domain	Sec63
Ila04G001260	3784	2994	2957	3463	3737	3982	117.597	87.5029	83.4037	94.6791	98.1308	100.747	3432.61	3485.3	-0.022124	0.900567	0.964857	Ila04G001260	GWHBIST00000004	7497746	7531005	+	2418	protein_coding	- && sp|Q9LZD3|E70A1_ARATH Exocyst complex component EXO70A1 OS=Arabidopsis thaliana OX=3702 GN=EXO70A1 PE=1 SV=1 && PF03081:Exo70 exocyst complex subunit	Exo70
Ila11G001890	2710	3062	2679	3703	3691	3952	45.7009	48.5609	41.0032	54.9372	52.5941	54.2575	2965.31	3539.81	-0.255557	0.0605883	0.231048	Ila11G001890	GWHBIST00000011	11292483	11340533	-	4456	protein_coding	- && sp|F4JLM5|SYIC_ARATH Isoleucine--tRNA ligase, cytoplasmic OS=Arabidopsis thaliana OX=3702 GN=At4g10320 PE=2 SV=1 && PF08264:Anticodon-binding domain of tRNA|PF00133:tRNA synthetases class I (I, L, M and V)	-
Ila11G009270	2969	4099	2552	4062	3513	3398	97.6393	126.771	76.1702	117.52	97.6181	90.9756	3380.87	3434.37	-0.0226552	0.917232	0.970578	Ila11G009270	GWHBIST00000011	26730049	26733304	-	2285	protein_coding	- && sp|Q8VYW2|BAM9_ARATH Inactive beta-amylase 9 OS=Arabidopsis thaliana OX=3702 GN=BAM9 PE=2 SV=1 && PF01373:Glycosyl hydrolase family 14	-
Ila08G012840	4987	4479	2907	4321	4005	3641	345.39	291.728	182.728	263.277	234.375	205.295	4380.34	3744.86	0.226072	0.350128	0.645677	Ila08G012840	GWHBIST00000008	32982550	32985376	-	1085	protein_coding	- && sp|P24805|TSJT1_TOBAC Stem-specific protein TSJT1 OS=Nicotiana tabacum OX=4097 GN=TSJT1 PE=2 SV=1 && PF12481:Aluminium induced protein	-
Ila18G019170	2855	2868	2848	3845	3637	4007	245.188	231.632	221.984	290.5	263.921	280.156	3007.68	3585.56	-0.253615	0.0494615	0.202233	Ila18G019170	GWHBIST00000018	40482420	40484375	+	875	protein_coding	- && sp|Q39255|SKP1A_ARATH SKP1-like protein 1A OS=Arabidopsis thaliana OX=3702 GN=SKP1A PE=1 SV=1 && PF01466:Skp1 family, dimerisation domain|PF03931:Skp1 family, tetramerisation domain	Skp1_POZ
Ila12G007790	3068	2804	3525	3240	2952	2950	159.879	137.417	166.719	148.538	129.984	125.154	3289.72	2858.11	0.202974	0.1794	0.452407	Ila12G007790	GWHBIST00000012	26508533	26513162	+	1442	protein_coding	- && sp|P19683|ROC4_NICSY 31 kDa ribonucleoprotein, chloroplastic OS=Nicotiana sylvestris OX=4096 PE=1 SV=1 && PF00076:RNA recognition motif. (a.k.a. RRM, RBD, or RNP domain)	RRM_1
Ila06G005720	2889	2314	2509	4654	4431	5084	64.9594	48.931	51.2017	92.0614	84.1848	93.0651	2714.22	4419.21	-0.703398	1.88E-05	0.000379671	Ila06G005720	GWHBIST00000006	5601595	5636308	+	3342	protein_coding	- && sp|Q8RY22|DEGP7_ARATH Protease Do-like 7 OS=Arabidopsis thaliana OX=3702 GN=DEGP7 PE=2 SV=1 && PF12812:PDZ-like domain|PF13180:PDZ domain|PF13365:Trypsin-like peptidase domain	-
Ila16G024740	2563	2195	2777	4138	3712	4133	135.156	108.855	132.908	191.97	165.399	177.435	2640.95	3741.87	-0.502712	0.00104091	0.0111555	Ila16G024740	GWHBIST00000016	52769385	52783698	+	1425	protein_coding	- && sp|O65282|CH20_ARATH 20 kDa chaperonin, chloroplastic OS=Arabidopsis thaliana OX=3702 GN=CPN20 PE=1 SV=2 && PF00166:Chaperonin 10 Kd subunit	-
Ila17G001190	2759	3742	2751	3750	3089	3578	77.7081	99.1163	70.3226	92.9187	73.5141	82.0432	3244.65	3254.95	-0.00456455	0.980464	0.992673	Ila17G001190	GWHBIST00000017	1338646	1347419	-	2668	protein_coding	- && - && PF08766:DEK C terminal domain	-
Ila06G009530	1732	4430	1663	4325	4762	4907	47.7269	114.801	41.5908	104.848	110.877	110.083	2741.46	4362.54	-0.670222	0.0443263	0.188214	Ila06G009530	GWHBIST00000006	10314947	10321825	+	2727	protein_coding	- && sp|Q9SHY2|YSL7_ARATH Probable metal-nicotianamine transporter YSL7 OS=Arabidopsis thaliana OX=3702 GN=YSL7 PE=2 SV=1 && PF03169:OPT oligopeptide transporter protein	OPT
Ila11G002350	3014	2792	3530	2513	2708	2676	52.0541	45.3475	55.332	38.1822	39.5183	37.6257	3267.16	2463.82	0.407169	0.00341201	0.0286547	Ila11G002350	GWHBIST00000011	12797189	12841396	+	4351	protein_coding	- && sp|Q6ZY51|PWD_ARATH Phosphoglucan, water dikinase, chloroplastic OS=Arabidopsis thaliana OX=3702 GN=GWD3 PE=1 SV=1 && PF00686:Starch binding domain|PF01326:Pyruvate phosphate dikinase, PEP/pyruvate binding domain	-
Ila0G007040	3500	4858	3029	2481	2757	2871	136.627	178.342	107.315	85.2028	90.9378	91.2411	4001.42	2527.29	0.662864	0.00127622	0.0131504	Ila0G007040	GWHBIST00000184	54210	59855	-	1925	protein_coding	- && sp|Q40143|CYSP3_SOLLC Cysteine proteinase 3 OS=Solanum lycopersicum OX=4081 GN=CYP-3 PE=2 SV=1 && PF08246:Cathepsin propeptide inhibitor domain (I29)|PF00112:Papain family cysteine protease	Peptidase_C1
Ila19G013290	3116	4088	2888	3499	3792	3644	118.738	146.498	99.8805	117.299	122.096	113.047	3543.41	3412.61	0.054226	0.762555	0.904938	Ila19G013290	GWHBIST00000019	31055927	31060359	+	1972	protein_coding	- && sp|O48922|C98A2_SOYBN Cytochrome P450 98A2 OS=Glycine max OX=3847 GN=CYP98A2 PE=2 SV=1 && PF00067:Cytochrome P450	p450
Ila09G011880	3278	2314	3702	2461	2543	2667	221.516	147.057	227.05	146.307	145.205	146.726	3255.63	2392.78	0.444239	0.0222378	0.117131	Ila09G011880	GWHBIST00000009	26927547	26932622	-	1112	protein_coding	- && sp|Q9FL44|MPH1_ARATH Protein MAINTENANCE OF PSII UNDER HIGH LIGHT 1 OS=Arabidopsis thaliana OX=3702 GN=MPH1 PE=1 SV=1 && -	-
Ila19G002990	4483	4621	4025	4008	3149	2658	221.337	214.56	180.361	174.089	131.37	106.839	4614.98	3081.04	0.582956	0.00530187	0.0403199	Ila19G002990	GWHBIST00000019	4852552	4855635	+	1522	protein_coding	- && - && -	-
Ila16G000240	2723	3835	2700	3443	3205	3617	35.5614	47.1002	32.0025	39.5571	35.3669	38.4562	3246.76	3203.24	0.0194565	0.916391	0.97018	Ila16G000240	GWHBIST00000016	237976	261005	-	5754	protein_coding	- && sp|Q04264|PDS5_YEAST Sister chromatid cohesion protein PDS5 OS=Saccharomyces cerevisiae (strain ATCC 204508 / S288c) OX=559292 GN=PDS5 PE=1 SV=1 && -	-
Ila11G003280	2263	5452	3783	3075	4245	2852	81.8351	185.412	124.16	97.8267	129.709	83.9638	4000.6	3178.45	0.33195	0.250961	0.544183	Ila11G003280	GWHBIST00000011	15261748	15264830	-	2078	protein_coding	- && sp|P68172|SAHH_NICSY Adenosylhomocysteinase OS=Nicotiana sylvestris OX=4096 GN=SAHH PE=2 SV=1 && PF00670:S-adenosyl-L-homocysteine hydrolase, NAD binding domain|PF05221:S-adenosyl-L-homocysteine hydrolase	-
Ila0G019280	2521	2356	2962	3020	3105	2959	97.9528	86.0886	104.453	103.231	101.94	93.6001	2743.1	2837.16	-0.0485721	0.731852	0.891847	Ila0G019280	GWHBIST00000073	33436	45927	+	1934	protein_coding	- && sp|Q42885|AROC2_SOLLC Chorismate synthase 2, chloroplastic OS=Solanum lycopersicum OX=4081 GN=CS2 PE=2 SV=1 && PF01264:Chorismate synthase	-
Ila15G012840	2657	2713	3564	3619	3809	3478	113.832	109.307	138.579	136.401	137.886	121.308	3118.46	3406.99	-0.127538	0.408525	0.694845	Ila15G012840	GWHBIST00000015	29444821	29473649	+	1754	protein_coding	- && sp|P35055|HEM6_SOYBN Oxygen-dependent coproporphyrinogen-III oxidase, chloroplastic OS=Glycine max OX=3847 GN=CPX PE=2 SV=1 && PF01218:Coproporphyrinogen III oxidase	-
Ila16G012930	2050	3158	2438	4734	4457	5162	28.7134	41.5977	30.9923	58.3333	52.7487	58.8622	2673.69	4476.7	-0.743563	4.73E-05	0.000840798	Ila16G012930	GWHBIST00000016	35596812	35640021	-	5365	protein_coding	- && sp|P84634|DCL4_ARATH Dicer-like protein 4 OS=Arabidopsis thaliana OX=3702 GN=DCL4 PE=1 SV=2 && PF00636:Ribonuclease III domain|PF00271:Helicase conserved C-terminal domain|PF02170:PAZ domain|PF03368:Dicer dimerisation domain|PF00270:DEAD/DEAH box helicase|PF14709:double strand RNA binding domain from DEAD END PROTEIN 1	DUF283
Ila12G012650	2717	3647	2960	3072	3394	3439	64.1436	80.9704	63.4228	63.8032	67.7039	66.0973	3265.5	3088.35	0.0804582	0.60778	0.827483	Ila12G012650	GWHBIST00000012	31138117	31152413	+	3183	protein_coding	- && sp|P93042|RHD3_ARATH Protein ROOT HAIR DEFECTIVE 3 OS=Arabidopsis thaliana OX=3702 GN=RHD3 PE=1 SV=1 && PF05879:Root hair defective 3 GTP-binding protein (RHD3)	-
Ila18G015710	2164	2823	2565	3220	3276	3582	64.2489	78.8217	69.1171	84.1049	82.1846	86.5808	2641.4	3142.51	-0.25057	0.0776642	0.272273	Ila18G015710	GWHBIST00000018	37080397	37089190	+	2531	protein_coding	- && sp|P93484|VSR1_PEA Vacuolar-sorting receptor 1 OS=Pisum sativum OX=3888 GN=BP80 PE=1 SV=1 && PF02225:PA domain|PF12662:Complement Clr-like EGF-like	-
Ila18G004370	2658	3027	2664	4182	3854	3864	118.257	126.651	107.571	163.686	144.884	139.957	2928.81	3719.64	-0.344853	0.0183312	0.102452	Ila18G004370	GWHBIST00000018	5507835	5514802	+	1689	protein_coding	- && sp|O23523|RGGA_ARATH RGG repeats nuclear RNA binding protein A OS=Arabidopsis thaliana OX=3702 GN=RGGA PE=1 SV=1 && PF09598:Stm1|PF04774:Hyaluronan / mRNA binding family	-
Ila19G009300	2712	3165	2753	3646	3341	3772	48.4646	53.1906	44.6509	57.3203	50.4486	54.8774	3026.61	3358.08	-0.149964	0.295983	0.592492	Ila19G009300	GWHBIST00000019	25320678	25342335	-	4205	protein_coding	- && sp|Q9FPT1|UBP12_ARATH Ubiquitin C-terminal hydrolase 12 OS=Arabidopsis thaliana OX=3702 GN=UBP12 PE=1 SV=2 && PF12436:ICP0-binding domain of Ubiquitin-specific protease 7|PF14533:Ubiquitin-specific protease C-terminal|PF00443:Ubiquitin carboxyl-terminal hydrolase|PF00917:MATH domain	UCH
Ila02G008850	2965	1600	3477	2911	3009	3179	217.796	110.528	231.803	188.115	186.761	190.109	2815.54	2837.93	-0.0114295	0.96481	0.988327	Ila02G008850	GWHBIST00000002	18697163	18700690	+	1023	protein_coding	- && sp|P19683|ROC4_NICSY 31 kDa ribonucleoprotein, chloroplastic OS=Nicotiana sylvestris OX=4096 PE=1 SV=1 && PF00076:RNA recognition motif. (a.k.a. RRM, RBD, or RNP domain)	RRM_1
Ila17G025840	3741	3125	3810	2980	2976	2962	374.824	294.453	346.461	262.671	251.948	241.608	3746.26	2784.84	0.427836	0.00419978	0.0336884	Ila17G025840	GWHBIST00000017	48305024	48306247	-	750	protein_coding	- && - && -	-
Ila09G014610	2882	2786	3657	3238	3246	3026	80.5386	73.2179	92.7523	79.6056	76.6472	68.844	3258.36	2971.99	0.132825	0.383956	0.674173	Ila09G014610	GWHBIST00000009	31962017	31968219	-	2689	protein_coding	- && sp|O22056|SIGB_ARATH RNA polymerase sigma factor sigB OS=Arabidopsis thaliana OX=3702 GN=SIGB PE=2 SV=2 && PF04542:Sigma-70 region 2|PF04545:Sigma-70, region 4|PF04539:Sigma-70 region 3	Sigma70_r4
Ila02G008880	2073	4045	1063	4243	5010	5280	64.8255	118.957	30.1696	116.729	132.38	134.421	2533.99	4525.32	-0.836658	0.0249962	0.127398	Ila02G008880	GWHBIST00000002	18715002	18717404	+	2403	protein_coding	- && sp|Q9SKB2|SBIR1_ARATH Leucine-rich repeat receptor-like serine/threonine/tyrosine-protein kinase SOBIR1 OS=Arabidopsis thaliana OX=3702 GN=SOBIR1 PE=1 SV=1 && PF00069:Protein kinase domain	Pkinase
Ila18G002460	2336	3996	3182	2972	3208	3589	17.7995	28.6344	22.0052	19.9224	20.6542	22.2637	3319.76	3042.94	0.125654	0.527308	0.779807	Ila18G002460	GWHBIST00000018	2683309	2723806	+	9862	protein_coding	- && sp|F4IG73|BCHC2_ARATH BEACH domain-containing protein C2 OS=Arabidopsis thaliana OX=3702 GN=BCHC2 PE=1 SV=1 && PF02138:Beige/BEACH domain|PF15787:Domain of unknown function (DUF4704)|PF14844:PH domain associated with Beige/BEACH	Beach
Ila18G004560	2686	4491	2865	3272	3244	3401	34.4966	54.2425	33.3953	36.9693	35.2038	35.5602	3516.79	3095.04	0.18431	0.389054	0.678206	Ila18G004560	GWHBIST00000018	5791709	5803331	-	5851	protein_coding	- && sp|Q76E23|IF4G_ARATH Eukaryotic translation initiation factor 4G OS=Arabidopsis thaliana OX=3702 GN=EIF4G PE=1 SV=2 && PF02854:MIF4G domain|PF02847:MA3 domain	-
Ila17G019030	2620	3877	2797	2083	2301	2271	84.065	116.987	81.4509	58.7977	62.3833	59.3223	3255.48	2075.7	0.649268	0.000431483	0.00539147	Ila17G019030	GWHBIST00000017	41216263	41222728	-	2342	protein_coding	- && sp|A7LXU3|BGH3B_BACO1 Beta-glucosidase BoGH3B OS=Bacteroides ovatus (strain ATCC 8483 / DSM 1896 / JCM 5824 / NCTC 11153) OX=411476 GN=BACOVA_02659 PE=1 SV=1 && PF01915:Glycosyl hydrolase family 3 C-terminal domain|PF00933:Glycosyl hydrolase family 3 N terminal domain	Glyco_hydro_3
Ila05G001490	2664	3843	4073	2291	3306	3111	68.769	93.2943	95.4251	52.0284	72.1106	65.3801	3684.65	2708.97	0.443815	0.0242346	0.124663	Ila05G001490	GWHBIST00000005	11988617	11992093	-	2911	protein_coding	- && sp|Q9LYR6|PTR49_ARATH Protein NRT1/ PTR FAMILY 6.1 OS=Arabidopsis thaliana OX=3702 GN=NPF6.1 PE=2 SV=1 && PF00854:POT family	-
Ila04G000110	3975	2358	3569	2590	2860	2970	342.941	191.317	279.459	196.58	208.491	208.606	3485.32	2624.52	0.409158	0.0613861	0.233214	Ila04G000110	GWHBIST00000004	790478	811137	+	871	protein_coding	- && sp|P29450|TRXF_PEA Thioredoxin F-type, chloroplastic OS=Pisum sativum OX=3888 PE=2 SV=1 && PF00085:Thioredoxin	-
Ila18G004810	2809	2912	3555	2690	3193	3064	157.76	153.802	181.207	132.909	151.524	140.094	3241.28	2789.07	0.216828	0.123937	0.364431	Ila18G004810	GWHBIST00000018	6128468	6138332	-	1338	protein_coding	- && sp|Q6K7H2|KCY4_ORYSJ UMP-CMP kinase 4 OS=Oryza sativa subsp. japonica OX=39947 GN=Os02g0778400 PE=2 SV=1 && PF00406:Adenylate kinase	ADK
Ila04G004550	2556	3826	2731	3331	3282	3417	52.5358	73.9547	50.9455	60.2318	56.9995	57.1777	3191.98	3130.84	0.0279136	0.880834	0.956763	Ila04G004550	GWHBIST00000004	16189757	16196831	-	3656	protein_coding	- && sp|Q54JE4|ODO1_DICDI 2-oxoglutarate dehydrogenase, mitochondrial OS=Dictyostelium discoideum OX=44689 GN=ogdh PE=3 SV=1 && PF02779:Transketolase, pyrimidine binding domain|PF00676:Dehydrogenase E1 component|PF16078:2-oxoglutarate dehydrogenase N-terminus|PF16870:2-oxoglutarate dehydrogenase C-terminal	-
Ila13G005670	3311	2740	3064	2673	2535	3159	222.545	173.195	186.912	158.057	143.971	172.86	3204.12	2606.85	0.297494	0.0675428	0.247937	Ila13G005670	GWHBIST00000013	7135886	7138847	+	1118	protein_coding	- && sp|Q9LEV3|CBSX3_ARATH CBS domain-containing protein CBSX3, mitochondrial OS=Arabidopsis thaliana OX=3702 GN=CBSX3 PE=1 SV=1 && PF00571:CBS domain	CBS
Ila14G015370	3607	2535	3617	3125	3259	3449	139.932	92.4859	127.353	106.654	106.83	108.931	3426.5	3066.44	0.160115	0.38467	0.674526	Ila14G015370	GWHBIST00000014	35839809	35845216	+	1937	protein_coding	- && sp|Q40593|VDE_TOBAC Violaxanthin de-epoxidase, chloroplastic OS=Nicotiana tabacum OX=4097 GN=VDE1 PE=2 SV=1 && PF07137:VDE lipocalin domain	-
Ila08G002730	2984	2887	3132	3248	3409	3470	92.5054	84.1669	88.121	88.5811	89.2962	87.5759	3156.7	3159.44	-0.00130241	0.991506	0.996463	Ila08G002730	GWHBIST00000008	4308557	4323134	-	2424	protein_coding	- && sp|Q84L31|RD23C_ARATH Ubiquitin receptor RAD23c OS=Arabidopsis thaliana OX=3702 GN=RAD23C PE=1 SV=2 && PF00627:UBA/TS-N domain|PF00240:Ubiquitin family|PF09280:XPC-binding domain	ubiquitin
Ila0G000830	1521	1625	2505	2371	2745	2359	26.0949	26.2184	39.0053	35.7862	39.793	32.949	1964.96	2334.07	-0.248144	0.216205	0.501563	Ila0G000830	GWHBIST00000244	147855	168550	-	4380	protein_coding	- && sp|P10978|POLX_TOBAC Retrovirus-related Pol polyprotein from transposon TNT 1-94 OS=Nicotiana tabacum OX=4097 PE=2 SV=1 && PF00931:NB-ARC domain|PF07727:Reverse transcriptase (RNA-dependent DNA polymerase)	RVT_2
Ila13G000640	3169	3368	3082	2774	3213	3212	67.3649	67.3302	59.4612	51.877	57.7112	55.5871	3376.49	2867.02	0.235865	0.0846876	0.287362	Ila13G000640	GWHBIST00000013	646226	656540	-	3535	protein_coding	- && sp|Q8VZF3|CGEP_ARATH Probable glutamyl endopeptidase, chloroplastic OS=Arabidopsis thaliana OX=3702 GN=GEP PE=2 SV=2 && PF00326:Prolyl oligopeptidase family	-
Ila09G002380	3077	1920	3894	2503	2899	2865	97.7267	57.3474	112.246	69.9365	77.7986	74.0795	3107.51	2576.92	0.270122	0.260295	0.554531	Ila09G002380	GWHBIST00000009	2313084	2327294	+	2366	protein_coding	- && sp|Q8SKU2|TIC62_PEA Protein TIC 62, chloroplastic OS=Pisum sativum OX=3888 GN=TIC62 PE=1 SV=2 && PF13460:NAD(P)H-binding	-
Ila17G003280	2612	2226	3809	3006	3486	3109	30.3932	24.3587	40.2257	30.7715	34.2742	29.4517	3013.43	2996.51	0.00820991	0.967909	0.988676	Ila17G003280	GWHBIST00000017	4052155	4117005	+	6458	protein_coding	- && sp|Q9SHJ3|CALS7_ARATH Callose synthase 7 OS=Arabidopsis thaliana OX=3702 GN=CALS7 PE=3 SV=3 && PF14288:1,3-beta-glucan synthase subunit FKS1, domain-1|PF02364:1,3-beta-glucan synthase component|PF04652:Vta1 like	DUF605
Ila15G022420	4275	4371	3536	2287	2242	1980	267.704	257.411	200.965	125.992	118.63	100.942	4287.84	2036.09	1.07446	1.49E-09	8.64E-08	Ila15G022420	GWHBIST00000015	54981705	54982904	-	1200	protein_coding	- && - && PF04520:Senescence regulator	-
Ila16G020660	2898	1738	3231	3540	3684	3744	124.015	69.9443	125.488	133.271	133.209	130.437	2756.94	3422.26	-0.311896	0.174118	0.444241	Ila16G020660	GWHBIST00000016	47329838	47338550	+	1756	protein_coding	- && sp|P48627|FAD6C_BRANA Omega-6 fatty acid desaturase, chloroplastic OS=Brassica napus OX=3708 PE=1 SV=1 && PF00487:Fatty acid desaturase	-
Ila01G003570	2996	4399	2883	2907	2872	3202	31.8843	44.0266	27.8464	27.2168	25.826	27.7423	3605.71	2800.8	0.364415	0.0665929	0.245781	Ila01G003570	GWHBIST00000001	3785847	3800473	-	7061	protein_coding	- && - && -	-
Ila16G010250	3484	3690	3118	3730	3524	3868	326.848	325.552	265.481	307.846	279.346	295.421	3617.67	3471.25	0.0595265	0.693322	0.87394	Ila16G010250	GWHBIST00000016	25974776	25983161	+	801	protein_coding	- && sp|Q9C9W0|AB17I_ARATH ABC transporter I family member 17 OS=Arabidopsis thaliana OX=3702 GN=ABCI17 PE=2 SV=1 && PF00005:ABC transporter	ABC_tran
Ila09G004670	2969	3069	2994	3296	3081	2984	72.9819	70.9461	66.7954	71.277	63.9933	59.7161	3168.69	2926.73	0.114611	0.412411	0.698134	Ila09G004670	GWHBIST00000009	5256003	5259276	+	3057	protein_coding	- && sp|Q7Y214|GTE7_ARATH Transcription factor GTE7 OS=Arabidopsis thaliana OX=3702 GN=GTE7 PE=2 SV=1 && PF00439:Bromodomain|PF17035:Bromodomain extra-terminal - transcription regulation	Bromodomain
Ila06G012970	3023	3416	3054	2953	3089	2986	46.4262	49.3366	42.5681	39.8975	40.0849	37.3338	3329.74	2818.54	0.240441	0.0745411	0.264738	Ila06G012970	GWHBIST00000006	18989284	19042889	-	4893	protein_coding	- && sp|Q94FB9|AB1D_ARATH ABC transporter D family member 1 OS=Arabidopsis thaliana OX=3702 GN=ABCD1 PE=1 SV=1 && PF06472:ABC transporter transmembrane region 2|PF00005:ABC transporter	ABC_tran
Ila15G001950	2711	2421	3027	3873	3714	3610	135.903	114.135	137.721	170.806	157.318	147.331	2857.91	3499.42	-0.292121	0.0484006	0.199098	Ila15G001950	GWHBIST00000015	2543739	2552291	+	1499	protein_coding	- && sp|Q9SQ56|RGGA_TOBAC RGG repeats nuclear RNA binding protein A (Fragment) OS=Nicotiana tabacum OX=4097 GN=RggA PE=2 SV=1 && PF04774:Hyaluronan / mRNA binding family|PF09598:Stm1	-
Ila17G016260	2384	3292	2908	2329	2430	2823	114.617	148.843	126.89	98.5073	98.7156	110.494	3000.8	2361.56	0.345613	0.0292286	0.141843	Ila17G016260	GWHBIST00000017	37498674	37501154	+	1563	protein_coding	- && sp|Q9FJH5|HIP3_ARATH Heavy metal-associated isoprenylated plant protein 3 OS=Arabidopsis thaliana OX=3702 GN=HIPP03 PE=1 SV=1 && PF00403:Heavy-metal-associated domain	HMA
Ila14G013280	2992	2991	2989	2880	3070	3102	54.9851	51.6924	49.8539	46.5622	47.6716	46.4101	3148.35	2823.77	0.156891	0.208315	0.490977	Ila14G013280	GWHBIST00000014	30355315	30370123	-	4089	protein_coding	- && sp|Q9QYY8|SPAST_MOUSE Spastin OS=Mus musculus OX=10090 GN=Spast PE=1 SV=3 && PF17862:AAA+ lid domain|PF00004:ATPase family associated with various cellular activities (AAA)	AAA
Ila18G014470	3221	3663	3087	1733	1866	1909	114.658	122.624	99.733	54.271	56.1257	55.323	3500.35	1717.73	1.02692	1.26E-12	1.32E-10	Ila18G014470	GWHBIST00000018	35433831	35437768	-	2111	protein_coding	- && sp|A0A067XGX8|AROG2_PETHY Phospho-2-dehydro-3-deoxyheptonate aldolase 2, chloroplastic OS=Petunia hybrida OX=4102 GN=DAHP2 PE=2 SV=1 && PF01474:Class-II DAHP synthetase family	-
Ila09G016660	2541	2194	2217	4509	3786	5181	104	84.4483	82.3538	162.355	130.932	172.635	2446.05	4200.11	-0.780115	1.10E-05	0.000236926	Ila09G016660	GWHBIST00000009	34554196	34567431	+	1836	protein_coding	- && sp|Q40316|VESTR_MEDSA Vestitone reductase OS=Medicago sativa OX=3879 PE=1 SV=1 && PF01370:NAD dependent epimerase/dehydratase family	Epimerase
Ila02G003130	3204	2964	3327	2338	2790	2626	143.654	124.977	135.385	92.2207	105.698	95.8536	3330.09	2417.6	0.461917	0.00088039	0.00971806	Ila02G003130	GWHBIST00000002	11172239	11175278	-	1676	protein_coding	- && sp|Q9LUM4|RAP22_ARATH Ethylene-responsive transcription factor RAP2-2 OS=Arabidopsis thaliana OX=3702 GN=RAP2-2 PE=1 SV=2 && PF00847:AP2 domain	AP2
Ila17G000840	2618	3704	2539	3708	3418	3922	42.1534	56.0867	37.1035	52.5242	46.5021	51.4112	3108.52	3447.27	-0.149248	0.434195	0.716032	Ila17G000840	GWHBIST00000017	973641	985022	-	4667	protein_coding	- && sp|Q9LTT8|VCS_ARATH Enhancer of mRNA-decapping protein 4 OS=Arabidopsis thaliana OX=3702 GN=VCS PE=1 SV=1 && PF16529:WD40 region of Ge1, enhancer of mRNA-decapping protein	-
Ila0G016910	2422	21669	1633	1604	3055	1255	207.764	1748.08	127.137	121.048	221.435	87.6451	9000.96	1850.3	2.28231	0.0509534	0.206611	Ila0G016910	GWHBIST00000350	9129	11859	-	876	protein_coding	- && - && -	-
Ila09G004650	2975	3727	2650	3185	2863	3179	132.99	156.682	107.515	125.256	108.141	115.694	3285.95	2881.29	0.189557	0.298345	0.595508	Ila09G004650	GWHBIST00000009	5236305	5237985	+	1681	protein_coding	- && - && PF00564:PB1 domain	-
Ila01G004950	3191	3507	2639	3077	3247	3652	57.9758	59.9214	43.516	49.1818	49.8471	54.018	3285.69	3108.1	0.0800413	0.644367	0.849172	Ila01G004950	GWHBIST00000001	5509955	5521349	+	4136	protein_coding	- && - && -	-
Ila06G013520	2578	5030	3910	2826	3390	3015	26.6324	48.8677	36.6601	25.6836	29.5914	25.3572	4012.55	2879.93	0.478544	0.035403	0.162895	Ila06G013520	GWHBIST00000006	21905833	21917374	-	7274	protein_coding	- && sp|F4IIM1|CSI1_ARATH Protein CELLULOSE SYNTHASE INTERACTIVE 1 OS=Arabidopsis thaliana OX=3702 GN=CSI1 PE=1 SV=1 && PF00168:C2 domain	C2
Ila07G002700	4372	3782	3689	2216	2599	2436	259.506	211.113	198.731	115.716	130.35	117.715	4169.3	2261.37	0.882499	5.71E-08	2.30E-06	Ila07G002700	GWHBIST00000007	12773306	12776086	-	1266	protein_coding	- && sp|A3A9H6|ACET1_ORYSJ Probable ascorbate-specific transmembrane electron transporter 1 OS=Oryza sativa subsp. japonica OX=39947 GN=Os02g0642300 PE=3 SV=1 && PF03188:Eukaryotic cytochrome b561	Cytochrom_B561
Ila18G017740	2133	2900	3074	3165	3364	3582	49.6391	63.4683	64.9271	64.7983	66.1495	67.8649	2826.18	3152.12	-0.157342	0.313798	0.610865	Ila18G017740	GWHBIST00000018	39107989	39119809	+	3229	protein_coding	- && sp|Q6Z382|COPG2_ORYSJ Coatomer subunit gamma-2 OS=Oryza sativa subsp. japonica OX=39947 GN=Os07g0201100 PE=2 SV=1 && PF01602:Adaptin N terminal region|PF08752:Coatomer gamma subunit appendage platform subdomain|PF16381:Coatomer subunit gamma-1 C-terminal appendage platform	-
Ila05G013920	3446	3928	3482	2179	2128	2334	106.476	114.139	97.6463	59.2313	55.558	58.7118	3807.75	2071.81	0.878005	1.02E-10	7.11E-09	Ila05G013920	GWHBIST00000005	30667012	30672820	+	2432	protein_coding	- && sp|O49858|C82A3_SOYBN Cytochrome P450 82A3 OS=Glycine max OX=3847 GN=CYP82A3 PE=2 SV=1 && PF00067:Cytochrome P450	p450
Ila13G012560	2700	4029	1912	3173	3346	3911	61.5196	86.3324	39.5392	63.6029	64.419	72.5479	3043.63	3247.92	-0.0937925	0.720955	0.886025	Ila13G012560	GWHBIST00000013	26144280	26149970	+	3298	protein_coding	- && sp|Q9SJ56|BLH1_ARATH BEL1-like homeodomain protein 1 OS=Arabidopsis thaliana OX=3702 GN=BLH1 PE=1 SV=1 && PF05920:Homeobox KN domain|PF07526:Associated with HOX	POX
Ila05G007800	4275	3226	3806	2768	2964	2988	305.657	216.915	246.977	174.109	179.066	173.927	3978.3	2720.12	0.548391	0.00119567	0.0124983	Ila05G007800	GWHBIST00000005	23101160	23105383	-	1051	protein_coding	- && sp|Q93ZR6|WSD1_ARATH Wax ester synthase/diacylglycerol acyltransferase 1 OS=Arabidopsis thaliana OX=3702 GN=WSD1 PE=1 SV=1 && PF06974:Protein of unknown function (DUF1298)	-
Ila15G022570	3559	2996	4040	2142	2128	1819	153.086	121.193	157.717	81.0558	77.3423	63.6983	3710.29	1905.12	0.961743	3.56E-08	1.52E-06	Ila15G022570	GWHBIST00000015	55142031	55146247	+	1747	protein_coding	- && sp|P54260|GCST_SOLTU Aminomethyltransferase, mitochondrial OS=Solanum tuberosum OX=4113 GN=GDCST PE=2 SV=1 && PF08669:Glycine cleavage T-protein C-terminal barrel domain|PF01571:Aminomethyltransferase folate-binding domain	GCV_T
Ila03G005450	2783	5325	2923	2804	3057	2827	47.6701	85.7786	45.4414	42.254	44.2452	39.4227	3863	2712.45	0.510138	0.0427279	0.183512	Ila03G005450	GWHBIST00000003	11053802	11058402	+	4387	protein_coding	- && sp|O57683|SF3B1_XENLA Splicing factor 3B subunit 1 OS=Xenopus laevis OX=8355 GN=sf3b1 PE=2 SV=1 && PF08920:Splicing factor 3B subunit 1	-
Ila16G024320	3933	3253	3516	2111	2170	1986	559.746	435.389	454.156	264.309	260.954	230.109	3764.3	1958.32	0.942729	6.41E-09	3.26E-07	Ila16G024320	GWHBIST00000016	52385486	52389400	+	528	protein_coding	- && - && -	-
Ila05G006740	4345	8482	3539	949	977	683	110.009	201.958	81.3218	21.1378	20.9011	14.0781	5748.85	817.807	2.81354	4.59E-19	1.20E-16	Ila05G006740	GWHBIST00000005	21291377	21298855	+	2968	protein_coding	- && sp|P36859|NIA_PETHY Nitrate reductase [NADH] OS=Petunia hybrida OX=4102 GN=NIA PE=2 SV=1 && PF00174:Oxidoreductase molybdopterin binding domain|PF00173:Cytochrome b5-like Heme/Steroid binding domain|PF00970:Oxidoreductase FAD-binding domain|PF03404:Mo-co oxidoreductase dimerisation domain|PF00175:Oxidoreductase NAD-binding domain	FAD_binding_6
Ila07G011130	3058	3977	2993	3416	3457	3043	114.954	140.595	102.114	112.97	109.806	93.1273	3518.12	3100.67	0.182239	0.305448	0.602219	Ila07G011130	GWHBIST00000007	25732231	25736611	+	1999	protein_coding	- && sp|Q9FNN5|NDUV1_ARATH NADH dehydrogenase [ubiquinone] flavoprotein 1, mitochondrial OS=Arabidopsis thaliana OX=3702 GN=At5g08530 PE=1 SV=1 && PF10589:NADH-ubiquinone oxidoreductase-F iron-sulfur binding region|PF01512:Respiratory-chain NADH dehydrogenase 51 Kd subunit|PF10531:SLBB domain	-
Ila18G010560	2087	3171	3054	3602	4193	3935	123.975	177.147	164.653	188.24	210.462	190.301	2896.98	3658.51	-0.336593	0.0562267	0.220342	Ila18G010560	GWHBIST00000018	27529058	27530322	+	1265	protein_coding	- && - && PF04398:Protein of unknown function, DUF538	-
Ila20G000930	2737	3146	2692	3401	3063	3595	226.511	244.85	202.199	247.616	214.19	242.215	3008.95	3138.71	-0.0609601	0.683233	0.870247	Ila20G000930	GWHBIST00000020	858429	861613	-	908	protein_coding	- && sp|P35135|UBC4_SOLLC Ubiquitin-conjugating enzyme E2-17 kDa OS=Solanum lycopersicum OX=4081 PE=2 SV=1 && PF00179:Ubiquitin-conjugating enzyme	UQ_con
Ila06G000040	2828	2565	2929	3420	3309	3438	73.1533	62.3976	68.7644	77.8283	72.3251	72.4015	2918.93	3174.45	-0.121099	0.369818	0.662641	Ila06G000040	GWHBIST00000006	105389	127159	+	2905	protein_coding	- && sp|B9DGD6|ACS_ARATH Acetyl-coenzyme A synthetase, chloroplastic/glyoxysomal OS=Arabidopsis thaliana OX=3702 GN=ACS PE=1 SV=1 && PF13193:AMP-binding enzyme C-terminal domain|PF00501:AMP-binding enzyme|PF16177:Acetyl-coenzyme A synthetase N-terminus	AMP-binding
Ila07G001140	2696	3750	1984	3670	3245	3470	150.402	196.739	100.453	180.118	152.963	157.598	2968.78	3245.21	-0.128488	0.596259	0.821706	Ila07G001140	GWHBIST00000007	7532796	7534142	-	1347	protein_coding	- && sp|Q337C0|U496D_ORYSJ UPF0496 protein 4 OS=Oryza sativa subsp. japonica OX=39947 GN=Os10g0513300 PE=2 SV=1 && PF05633:Protein BYPASS1-related	-
Ila17G009680	1513	1202	3361	4111	4385	4221	97.6757	72.9757	196.927	233.481	239.197	221.845	2099.34	3969.46	-0.918863	0.00303553	0.0261599	Ila17G009680	GWHBIST00000017	15242294	15244403	-	1164	protein_coding	- && sp|Q41249|PORA_CUCSA Protochlorophyllide reductase, chloroplastic OS=Cucumis sativus OX=3659 GN=PORA PE=2 SV=1 && PF00106:short chain dehydrogenase	adh_short
Ila16G018480	3519	2069	3541	2734	2768	2757	61.1553	33.8144	55.851	41.7994	40.6461	39.0067	3206	2578.57	0.314173	0.164036	0.429116	Ila16G018480	GWHBIST00000016	44557336	44568455	+	4324	protein_coding	- && sp|Q9LHF5|VIL1_ARATH VIN3-like protein 1 OS=Arabidopsis thaliana OX=3702 GN=VIL1 PE=1 SV=1 && PF10609:NUBPL iron-transfer P-loop NTPase|PF01883:Iron-sulfur cluster assembly protein|PF07227:PHD - plant homeodomain finger protein	-
Ila15G002140	2811	3100	2695	2554	2747	2655	73.987	76.7331	64.3788	59.1388	61.0929	56.8914	3021.36	2482.98	0.283059	0.0446683	0.189185	Ila15G002140	GWHBIST00000015	2842009	2853635	+	2855	protein_coding	- && sp|O65202|ACOX1_ARATH Peroxisomal acyl-coenzyme A oxidase 1 OS=Arabidopsis thaliana OX=3702 GN=ACX1 PE=1 SV=1 && PF01756:Acyl-CoA oxidase|PF02770:Acyl-CoA dehydrogenase, middle domain|PF14749:Acyl-coenzyme A oxidase N-terminal	-
Ila09G015890	2990	3035	2697	3481	3446	3231	206.321	196.951	168.905	211.317	200.921	181.509	3065.77	3174.8	-0.0504743	0.739834	0.89516	Ila09G015890	GWHBIST00000009	33645935	33654063	-	1089	protein_coding	- && sp|Q9SQ56|RGGA_TOBAC RGG repeats nuclear RNA binding protein A (Fragment) OS=Nicotiana tabacum OX=4097 GN=RggA PE=2 SV=1 && PF09598:Stm1|PF04774:Hyaluronan / mRNA binding family	-
Ila06G005740	2797	3374	2680	3221	3249	3465	53.6176	60.8255	46.6272	54.3203	52.6262	54.0761	3106.75	3099.27	0.00341755	0.982295	0.992824	Ila06G005740	GWHBIST00000006	5642975	5664796	+	3920	protein_coding	- && sp|Q8RY22|DEGP7_ARATH Protease Do-like 7 OS=Arabidopsis thaliana OX=3702 GN=DEGP7 PE=2 SV=1 && PF13180:PDZ domain|PF12812:PDZ-like domain|PF13365:Trypsin-like peptidase domain	-
Ila16G020950	3196	3001	3042	2779	2927	3004	193.993	171.306	167.583	148.397	150.121	148.446	3245.17	2716.96	0.256194	0.0544066	0.215927	Ila16G020950	GWHBIST00000016	47679623	47692252	+	1238	protein_coding	- && sp|O82234|IF32_ARATH Translation initiation factor IF3-2, chloroplastic OS=Arabidopsis thaliana OX=3702 GN=IF3-2 PE=2 SV=1 && PF00707:Translation initiation factor IF-3, C-terminal domain|PF05198:Translation initiation factor IF-3, N-terminal domain	-
Ila11G009180	2244	1618	3370	3085	3788	3540	81.7381	55.4251	111.409	98.8584	116.587	104.976	2518.68	3245.8	-0.365837	0.132111	0.378616	Ila11G009180	GWHBIST00000011	26637452	26644501	-	2063	protein_coding	- && sp|Q9SQT8|DHQSD_ARATH Bifunctional 3-dehydroquinate dehydratase/shikimate dehydrogenase, chloroplastic OS=Arabidopsis thaliana OX=3702 GN=EMB3004 PE=1 SV=1 && PF01488:Shikimate / quinate 5-dehydrogenase|PF18317:Shikimate 5'-dehydrogenase C-terminal domain|PF08501:Shikimate dehydrogenase substrate binding domain|PF01487:Type I 3-dehydroquinase	-
Ila10G005500	3318	2230	3590	2857	3371	3048	240.204	151.822	235.878	181.958	206.205	179.641	3203.89	2893.97	0.146753	0.475008	0.745879	Ila10G005500	GWHBIST00000010	6372109	6380410	+	1038	protein_coding	- && sp|Q9THX6|TL29_SOLLC Thylakoid lumenal 29 kDa protein, chloroplastic OS=Solanum lycopersicum OX=4081 GN=CLEB3J9 PE=3 SV=1 && PF00141:Peroxidase	-
Ila0G006010	4181	4467	3620	2739	3647	2595	175.914	176.751	138.235	101.384	129.656	88.8881	4314.41	2805.71	0.620771	0.00159629	0.015777	Ila0G006010	GWHBIST00000239	19359	23564	+	1786	protein_coding	- && sp|O22287|GMPP1_ARATH Mannose-1-phosphate guanylyltransferase 1 OS=Arabidopsis thaliana OX=3702 GN=CYT1 PE=1 SV=1 && PF00132:Bacterial transferase hexapeptide (six repeats)|PF00483:Nucleotidyl transferase	Hexapep
Ila08G012640	1872	2307	1971	4244	3284	4657	53.5892	62.1077	51.2092	106.882	79.4351	108.534	2155.36	3800.15	-0.81815	5.99E-06	0.000139786	Ila08G012640	GWHBIST00000008	32739939	32744408	-	2625	protein_coding	- && sp|Q43191|LOX15_SOLTU Probable linoleate 9S-lipoxygenase 5 OS=Solanum tuberosum OX=4113 GN=LOX1.5 PE=2 SV=1 && PF00305:Lipoxygenase|PF01477:PLAT/LH2 domain	Lipoxygenase
Ila04G009020	2518	4512	4405	2798	4078	3016	109.627	184.738	174.059	107.168	150.019	106.9	3974.34	3085.74	0.365173	0.124666	0.365665	Ila04G009020	GWHBIST00000004	21231225	21234426	+	1726	protein_coding	- && sp|P37392|TBB1_LUPAL Tubulin beta-1 chain OS=Lupinus albus OX=3870 GN=TUBB1 PE=3 SV=1 && PF03953:Tubulin C-terminal domain|PF00091:Tubulin/FtsZ family, GTPase domain	Tubulin
Ila04G003700	2587	4671	2729	2608	2569	3008	32.4921	55.1719	31.1082	28.8168	27.2636	30.7572	3497.58	2551.01	0.45528	0.0547884	0.216858	Ila04G003700	GWHBIST00000004	14559405	14574205	+	5983	protein_coding	- && sp|Q8QG78|NCOR1_XENLA Nuclear receptor corepressor 1 OS=Xenopus laevis OX=8355 GN=ncor1 PE=1 SV=1 && PF00249:Myb-like DNA-binding domain	Myb_DNA-binding
Ila08G006500	1680	2180	2051	3834	3854	4593	38.3836	46.8403	42.5297	77.063	74.4023	85.432	2066.44	3825.69	-0.888513	1.80E-09	1.04E-07	Ila08G006500	GWHBIST00000008	19026864	19038512	+	3289	protein_coding	- && sp|F4JMJ1|HSP7R_ARATH Heat shock 70 kDa protein 17 OS=Arabidopsis thaliana OX=3702 GN=HSP70-17 PE=2 SV=1 && PF00012:Hsp70 protein	HSP70
Ila16G015670	2509	3831	2313	1942	2053	2047	57.2197	82.1644	47.8752	38.9629	39.5614	38.0058	3037.16	1885.32	0.687892	0.00144566	0.0145233	Ila16G015670	GWHBIST00000016	40837209	40852171	+	3295	protein_coding	- && sp|Q9FYG3|PLST2_ARATH Probable plastidic glucose transporter 2 OS=Arabidopsis thaliana OX=3702 GN=At1g67300 PE=2 SV=1 && PF00083:Sugar (and other) transporter	Sugar_tr
Ila09G011610	2735	3846	2558	2705	2864	3192	43.2404	57.1832	36.7048	37.6233	38.2599	41.085	3207.79	2729.76	0.232748	0.231645	0.520998	Ila09G011610	GWHBIST00000009	26192040	26230700	-	4753	protein_coding	- && sp|F4I171|MD15A_ARATH Mediator of RNA polymerase II transcription subunit 15a OS=Arabidopsis thaliana OX=3702 GN=MED15A PE=1 SV=1 && PF16987:KIX domain	-
Ila17G019090	3706	3036	4161	2698	2487	2147	209.863	161.681	213.854	134.409	118.999	98.9804	3819.06	2296.02	0.734167	7.61E-05	0.0012592	Ila17G019090	GWHBIST00000017	41305252	41308461	-	1327	protein_coding	- && - && -	-
Ila06G010580	2511	4209	2674	3446	3456	3323	65.4717	103.208	63.2787	79.0458	76.1409	70.5382	3289.91	3194.19	0.0426189	0.844182	0.941683	Ila06G010580	GWHBIST00000006	12300479	12309286	+	2882	protein_coding	- && sp|Q43644|NDUS1_SOLTU NADH dehydrogenase [ubiquinone] iron-sulfur protein 1, mitochondrial OS=Solanum tuberosum OX=4113 PE=2 SV=1 && PF00384:Molybdopterin oxidoreductase|PF13510:2Fe-2S iron-sulfur cluster binding domain|PF09326:NADH-ubiquinone oxidoreductase subunit G, C-terminal|PF10588:NADH-ubiquinone oxidoreductase-G iron-sulfur binding region	-
Ila0G005240	2494	2558	3012	2999	3015	3089	140.383	135.409	153.874	148.509	143.398	141.555	2820.19	2841.32	-0.0106831	0.933068	0.977821	Ila0G005240	GWHBIST00000333	47271	52526	-	1335	protein_coding	- && sp|P26300|ENO_SOLLC Enolase OS=Solanum lycopersicum OX=4081 GN=PGH1 PE=2 SV=1 && PF03952:Enolase, N-terminal domain|PF00113:Enolase, C-terminal TIM barrel domain	-
Ila16G006500	3123	3210	3104	3340	3921	3722	88.7588	85.7967	80.0665	83.5108	94.1616	86.1198	3311.63	3424.69	-0.0485164	0.715843	0.884426	Ila16G006500	GWHBIST00000016	9872147	9880825	+	2644	protein_coding	- && sp|Q93VD3|CIPKN_ARATH CBL-interacting serine/threonine-protein kinase 23 OS=Arabidopsis thaliana OX=3702 GN=CIPK23 PE=1 SV=1 && PF03822:NAF domain|PF00069:Protein kinase domain	Pkinase
Ila09G016470	2748	3701	2886	3080	3415	3030	89.3934	113.223	85.2069	88.1448	93.8679	80.2451	3271.2	2974.64	0.137119	0.418577	0.703187	Ila09G016470	GWHBIST00000009	34408181	34414254	+	2310	protein_coding	- && sp|P11043|AROA_PETHY 3-phosphoshikimate 1-carboxyvinyltransferase, chloroplastic OS=Petunia hybrida OX=4102 GN=EPSPS PE=1 SV=1 && PF00275:EPSP synthase (3-phosphoshikimate 1-carboxyvinyltransferase)	EPSP_synthase
Ila09G013150	3089	2688	3452	2766	2901	2681	153.521	125.633	155.707	120.937	121.824	108.476	3232.75	2607.61	0.310066	0.0405376	0.177578	Ila09G013150	GWHBIST00000009	29717833	29727367	+	1512	protein_coding	- && sp|Q9LY66|RK1_ARATH 50S ribosomal protein L1, chloroplastic OS=Arabidopsis thaliana OX=3702 GN=RPL1 PE=1 SV=1 && PF00687:Ribosomal protein L1p/L10e family	-
Ila10G004960	2980	2882	3010	3169	3493	3530	73.1566	66.5361	67.0646	68.441	72.4559	70.5504	3112.87	3178.03	-0.0299862	0.812161	0.927999	Ila10G004960	GWHBIST00000010	5508529	5517653	+	3061	protein_coding	- && sp|P37116|NCPR_VIGRR NADPH--cytochrome P450 reductase OS=Vigna radiata var. radiata OX=3916 PE=1 SV=1 && PF00175:Oxidoreductase NAD-binding domain|PF00667:FAD binding domain|PF00258:Flavodoxin	NAD_binding_1
Ila17G020060	2335	2486	2679	3605	3421	3788	52.7077	52.7733	54.8845	71.5895	65.2496	69.612	2625.24	3374.54	-0.362199	0.00321019	0.0273172	Ila17G020060	GWHBIST00000017	42306471	42318569	+	3329	protein_coding	- && sp|Q8LPR9|TI110_ARATH Protein TIC110, chloroplastic OS=Arabidopsis thaliana OX=3702 GN=TIC110 PE=1 SV=1 && PF16940:Chloroplast envelope transporter	-
Ila17G019690	2504	4207	2566	3610	3314	3674	49.7918	78.6724	46.3095	63.1521	55.6819	59.4772	3250.67	3308.54	-0.025452	0.90924	0.967929	Ila17G019690	GWHBIST00000017	41910322	41919918	-	3779	protein_coding	- && sp|P93028|UBE11_ARATH Ubiquitin-activating enzyme E1 1 OS=Arabidopsis thaliana OX=3702 GN=UBA1 PE=1 SV=1 && PF10585:Ubiquitin-activating enzyme active site|PF00899:ThiF family|PF16191:Ubiquitin-activating enzyme E1 four-helix bundle|PF09358:Ubiquitin fold domain|PF16190:Ubiquitin-activating enzyme E1 FCCH domain	-
Ila16G000940	4002	2750	3042	1809	1810	2055	273.143	176.511	188.435	108.62	104.383	114.186	3456.68	1768.77	0.9665	1.37E-06	3.86E-05	Ila16G000940	GWHBIST00000016	927377	932389	+	1101	protein_coding	- && sp|Q56X52|AOX4_ARATH Ubiquinol oxidase 4, chloroplastic/chromoplastic OS=Arabidopsis thaliana OX=3702 GN=AOX4 PE=1 SV=2 && PF01786:Alternative oxidase	AOX
Ila19G003670	3554	4243	2436	2804	3088	3123	49.77	55.8791	30.9611	34.545	36.5397	35.6049	3609.55	2811.03	0.360636	0.111049	0.339846	Ila19G003670	GWHBIST00000019	6018932	6025786	+	5366	protein_coding	- && sp|Q6AWW5|Y5262_ARATH Ankyrin repeat-containing protein At5g02620 OS=Arabidopsis thaliana OX=3702 GN=At5g02620 PE=1 SV=1 && -	-
Ila06G000320	2623	2632	2551	3167	3121	3500	46.3778	43.7647	40.9366	49.2625	46.6276	50.381	2740.43	3052.34	-0.155635	0.236704	0.527787	Ila06G000320	GWHBIST00000006	418325	430477	+	4250	protein_coding	- && sp|P94078|MANA1_ARATH Alpha-mannosidase At3g26720 OS=Arabidopsis thaliana OX=3702 GN=At3g26720 PE=1 SV=1 && PF07748:Glycosyl hydrolases family 38 C-terminal domain|PF01074:Glycosyl hydrolases family 38 N-terminal domain|PF09261:Alpha mannosidase middle domain	-
Ila16G001360	3028	5240	3797	2038	1908	1135	110.671	180.109	125.953	65.5298	58.9242	33.7723	4215.16	1597.31	1.40008	3.77E-07	1.24E-05	Ila16G001360	GWHBIST00000016	1354510	1357732	-	2056	protein_coding	- && sp|P92979|APR1_ARATH 5'-adenylylsulfate reductase 1, chloroplastic OS=Arabidopsis thaliana OX=3702 GN=APR1 PE=1 SV=2 && PF01507:Phosphoadenosine phosphosulfate reductase family|PF00085:Thioredoxin	-
Ila13G011310	2481	2908	3406	1475	1790	1606	142.426	156.994	177.458	74.4921	86.8264	75.0575	3068.59	1519.3	1.01427	5.01E-11	3.74E-09	Ila13G011310	GWHBIST00000013	24167271	24170122	-	1309	protein_coding	- && sp|P50156|TIP11_ORYSJ Probable aquaporin TIP1-1 OS=Oryza sativa subsp. japonica OX=39947 GN=TIP1-1 PE=2 SV=1 && PF00230:Major intrinsic protein	-
Ila13G011750	4039	3982	3887	1804	1962	1928	245.559	227.672	214.48	96.4886	100.79	95.4281	4181.41	1776.41	1.23495	8.95E-21	2.87E-18	Ila13G011750	GWHBIST00000013	24865026	24866346	-	1236	protein_coding	- && - && -	-
Ila06G005270	3057	3790	3125	2579	2887	2707	56.5252	65.9041	52.4429	41.9523	45.1057	40.7495	3496.45	2550.38	0.455162	0.00269094	0.0238554	Ila06G005270	GWHBIST00000006	5042942	5048181	-	4064	protein_coding	- && sp|C0LGX3|HSL2_ARATH LRR receptor-like serine/threonine-protein kinase HSL2 OS=Arabidopsis thaliana OX=3702 GN=HSL2 PE=1 SV=1 && PF08263:Leucine rich repeat N-terminal domain|PF13855:Leucine rich repeat|PF00069:Protein kinase domain	Pkinase
Ila03G011960	2281	2723	2105	4505	4280	4738	59.0241	66.2641	49.4363	102.555	93.5806	99.8128	2496.83	4219.83	-0.757172	2.89E-06	7.41E-05	Ila03G011960	GWHBIST00000003	25633218	25675134	+	2904	protein_coding	- && sp|O22941|IDE1_ARATH Insulin-degrading enzyme-like 1, peroxisomal OS=Arabidopsis thaliana OX=3702 GN=PXM16 PE=2 SV=1 && PF05193:Peptidase M16 inactive domain|PF00675:Insulinase (Peptidase family M16)|PF16187:Middle or third domain of peptidase_M16	-
Ila09G011290	2849	4315	2257	2780	2623	2905	81.5264	116.122	58.6175	69.9855	63.4223	67.6767	3313.51	2592.72	0.353853	0.14506	0.399953	Ila09G011290	GWHBIST00000009	25336636	25340782	+	2626	protein_coding	- && sp|O24606|EIN3_ARATH Protein ETHYLENE INSENSITIVE 3 OS=Arabidopsis thaliana OX=3702 GN=EIN3 PE=1 SV=1 && PF04873:Ethylene insensitive 3	EIN3
Ila15G007200	2895	2804	2850	3211	3299	3194	101.09	92.0795	90.3219	98.6406	97.3371	90.7989	3000.87	3030.23	-0.0141049	0.914426	0.969452	Ila15G007200	GWHBIST00000015	9072938	9083312	+	2152	protein_coding	- && sp|Q96AE4|FUBP1_HUMAN Far upstream element-binding protein 1 OS=Homo sapiens OX=9606 GN=FUBP1 PE=1 SV=3 && PF00013:KH domain	KH_1
Ila16G018430	2219	3886	4719	2686	3289	2667	49.9542	82.2704	96.4171	53.1958	62.5628	48.8793	3749.55	2698.47	0.47469	0.0511444	0.206783	Ila16G018430	GWHBIST00000016	44470867	44474204	+	3338	protein_coding	- && sp|Q9LHF1|LRX4_ARATH Leucine-rich repeat extensin-like protein 4 OS=Arabidopsis thaliana OX=3702 GN=LRX4 PE=1 SV=1 && -	-
Ila16G015760	2910	3507	3151	2704	2725	2888	207.076	234.692	203.505	169.278	163.848	167.31	3351.84	2594.77	0.369344	0.00555008	0.0418387	Ila16G015760	GWHBIST00000016	40929591	40931472	-	1056	protein_coding	- && sp|Q9XEX2|PRX2B_ARATH Peroxiredoxin-2B OS=Arabidopsis thaliana OX=3702 GN=PRXIIB PE=1 SV=1 && PF08534:Redoxin	-
Ila07G009490	2285	2054	2636	2311	2136	2646	52.5418	44.4166	55.0115	46.7494	41.5009	49.5331	2441.68	2210.85	0.143258	0.356753	0.651778	Ila07G009490	GWHBIST00000007	24004914	24016661	-	3268	protein_coding	- && sp|Q94A41|AMY3_ARATH Alpha-amylase 3, chloroplastic OS=Arabidopsis thaliana OX=3702 GN=AMY3 PE=1 SV=1 && PF07821:Alpha-amylase C-terminal beta-sheet domain|PF00128:Alpha amylase, catalytic domain	-
Ila14G001600	2858	2167	2873	3104	3105	3404	108.962	77.6961	99.4121	104.11	100.026	105.655	2772.59	2998.07	-0.112876	0.502522	0.764827	Ila14G001600	GWHBIST00000014	1809603	1816299	+	1971	protein_coding	- && sp|Q06396|ARF1_ORYSJ ADP-ribosylation factor 1 OS=Oryza sativa subsp. japonica OX=39947 GN=Os01g0813400 PE=2 SV=3 && PF00025:ADP-ribosylation factor family	Arf
Ila14G013450	2882	4324	2762	3093	3010	3182	88.6122	125.029	77.0749	83.6636	78.1995	79.6502	3496.97	2898.19	0.270942	0.185046	0.460234	Ila14G013450	GWHBIST00000014	30558384	30560827	-	2444	protein_coding	- && sp|P09342|ILVB1_TOBAC Acetolactate synthase 1, chloroplastic OS=Nicotiana tabacum OX=4097 GN=ALS SURA PE=1 SV=1 && PF00205:Thiamine pyrophosphate enzyme, central domain|PF02776:Thiamine pyrophosphate enzyme, N-terminal TPP binding domain|PF02775:Thiamine pyrophosphate enzyme, C-terminal TPP binding domain	TPP_enzyme_N
Ila03G009240	2248	2715	2384	3059	3120	3511	53.781	61.0842	51.7641	64.3827	63.0703	68.3834	2574.65	3020.29	-0.230357	0.0984961	0.315246	Ila03G009240	GWHBIST00000003	21422912	21427539	-	3141	protein_coding	- && sp|Q9SJ56|BLH1_ARATH BEL1-like homeodomain protein 1 OS=Arabidopsis thaliana OX=3702 GN=BLH1 PE=1 SV=1 && PF07526:Associated with HOX|PF05920:Homeobox KN domain	POX
Ila09G003740	2825	2594	2574	3447	3083	3340	54.8965	47.4049	45.3968	58.9284	50.6218	52.8397	2809.78	3083.28	-0.134097	0.373925	0.665683	Ila09G003740	GWHBIST00000009	3947212	3955772	-	3867	protein_coding	- && sp|P48786|PRH_PETCR Pathogenesis-related homeodomain protein OS=Petroselinum crispum OX=4043 GN=PRH PE=2 SV=1 && PF00628:PHD-finger|PF00046:Homeodomain	PHD
Ila12G012670	3791	3312	3094	2502	2590	2519	282.334	231.967	209.132	163.928	162.985	152.73	3591.74	2376.29	0.595871	0.000285129	0.00383981	Ila12G012670	GWHBIST00000012	31173636	31177838	-	1009	protein_coding	- && - && PF05899:Protein of unknown function (DUF861)	Cupin_3
Ila16G024980	2547	4599	5222	2406	4756	2609	98.5047	167.27	183.297	81.8617	155.42	82.1465	4287.38	3047.78	0.492392	0.103659	0.325241	Ila16G024980	GWHBIST00000016	53107611	53111416	-	1943	protein_coding	- && sp|Q3E989|PME54_ARATH Probable pectinesterase/pectinesterase inhibitor 54 OS=Arabidopsis thaliana OX=3702 GN=PME54 PE=2 SV=1 && PF04043:Plant invertase/pectin methylesterase inhibitor|PF01095:Pectinesterase	-
Ila02G000990	2604	3022	2829	3274	3220	3099	55.5903	60.6707	54.8126	61.4885	58.0834	53.8601	2961.95	2997.49	-0.0171615	0.898736	0.963952	Ila02G000990	GWHBIST00000002	7428426	7435653	-	3520	protein_coding	- && sp|P31542|CLPAB_SOLLC ATP-dependent Clp protease ATP-binding subunit ClpA homolog CD4B, chloroplastic OS=Solanum lycopersicum OX=4081 GN=CD4B PE=3 SV=1 && PF10431:C-terminal, D2-small domain, of ClpB protein|PF07724:AAA domain (Cdc48 subfamily)|PF17871:AAA lid domain|PF02861:Clp amino terminal domain, pathogenicity island component|PF00004:ATPase family associated with various cellular activ…	Clp_N
Ila05G008180	3543	2681	4234	2199	2304	2054	170.995	121.684	185.461	93.3672	93.9577	80.7049	3659.04	2049.1	0.836531	1.47E-05	0.000305608	Ila05G008180	GWHBIST00000005	23945656	23954921	-	1557	protein_coding	- && sp|O49285|ACR3_ARATH ACT domain-containing protein ACR3 OS=Arabidopsis thaliana OX=3702 GN=ACR3 PE=2 SV=1 && PF01842:ACT domain	ACT
Ila10G002960	2507	2415	2733	3259	3235	3648	77.2402	69.9733	76.422	88.3345	84.2172	91.5021	2682.27	3162.2	-0.237523	0.062488	0.235855	Ila10G002960	GWHBIST00000010	2817028	2823781	+	2439	protein_coding	- && sp|Q8GZD4|NAT3_ARATH Nucleobase-ascorbate transporter 3 OS=Arabidopsis thaliana OX=3702 GN=NAT3 PE=2 SV=2 && PF00860:Permease family	-
Ila04G005950	3264	3918	2855	2693	2770	2982	104.773	118.274	83.1754	76.0489	75.1306	77.9281	3528.04	2633.47	0.421821	0.0145803	0.0866406	Ila04G005950	GWHBIST00000004	18061757	18067308	-	2341	protein_coding	- && sp|O04197|COI1_ARATH Coronatine-insensitive protein 1 OS=Arabidopsis thaliana OX=3702 GN=COI1 PE=1 SV=1 && PF18791:Transport inhibitor response 1 protein domain|PF18511:F-box	-
Ila20G005010	2853	3051	3414	2604	3146	3200	74.8565	75.2829	81.2982	60.1071	69.7468	68.3541	3259.16	2787.36	0.225588	0.0947191	0.3078	Ila20G005010	GWHBIST00000020	4827178	4830151	-	2864	protein_coding	- && sp|Q8LPR5|TCP4_ARATH Transcription factor TCP4 OS=Arabidopsis thaliana OX=3702 GN=TCP4 PE=1 SV=1 && PF03634:TCP family transcription factor	TCP
Ila08G015050	2397	2829	2836	3054	3279	3143	77.4722	85.9878	83.1905	86.8368	89.5482	82.7007	2820.15	2957.73	-0.0686407	0.590148	0.818115	Ila08G015050	GWHBIST00000008	35103506	35109870	+	2325	protein_coding	- && sp|Q9FGX1|ACLB2_ARATH ATP-citrate synthase beta chain protein 2 OS=Arabidopsis thaliana OX=3702 GN=ACLB-2 PE=1 SV=1 && PF00549:CoA-ligase|PF00285:Citrate synthase, C-terminal domain	Citrate_synt
Ila02G010370	2904	4031	2047	2897	3014	3372	55.3019	72.1909	35.3795	48.5343	48.4981	52.2779	3164.95	2892.91	0.129586	0.6007	0.823848	Ila02G010370	GWHBIST00000002	20848097	20863484	+	3946	protein_coding	- && sp|Q8GSA7|CMTA3_ARATH Calmodulin-binding transcription activator 3 OS=Arabidopsis thaliana OX=3702 GN=CAMTA3 PE=1 SV=1 && PF03859:CG-1 domain|PF12796:Ankyrin repeats (3 copies)	CG-1
Ila06G007850	2989	3441	3035	2382	2645	2651	37.9984	41.1387	35.0177	26.6403	28.4121	27.437	3319.52	2394.16	0.471395	0.000544729	0.00660402	Ila06G007850	GWHBIST00000006	8070902	8078433	-	5911	protein_coding	- && sp|Q7TMK9|HNRPQ_MOUSE Heterogeneous nuclear ribonucleoprotein Q OS=Mus musculus OX=10090 GN=Syncrip PE=1 SV=2 && PF00076:RNA recognition motif. (a.k.a. RRM, RBD, or RNP domain)	RRM_1
Ila18G012570	2448	2512	3157	2885	3010	3105	52.8607	51.0114	61.8708	54.8055	54.9194	54.5846	2835.33	2807.58	0.0142935	0.917486	0.970662	Ila18G012570	GWHBIST00000018	32508468	32528609	-	3480	protein_coding	- && sp|Q9SE83|DRP2A_ARATH Dynamin-2A OS=Arabidopsis thaliana OX=3702 GN=DRP2A PE=1 SV=2 && PF00169:PH domain|PF01031:Dynamin central region|PF00350:Dynamin family|PF02212:Dynamin GTPase effector domain	PH
Ila12G002390	2673	2693	3018	3010	2842	3201	156.802	148.564	160.68	155.337	140.868	152.871	2935.69	2824.57	0.0556858	0.659938	0.857011	Ila12G002390	GWHBIST00000012	16442299	16452644	+	1281	protein_coding	- && - && -	-
Ila03G009150	2708	3769	2829	2478	2905	2908	180.402	236.126	171.047	145.228	163.522	157.715	3261.11	2583.6	0.335949	0.0550741	0.217576	Ila03G009150	GWHBIST00000003	21210516	21211643	-	1128	protein_coding	- && sp|Q9SRN0|NHL1_ARATH NDR1/HIN1-like protein 1 OS=Arabidopsis thaliana OX=3702 GN=NHL1 PE=2 SV=1 && PF03168:Late embryogenesis abundant protein	-
Ila14G012050	2266	3540	3006	2910	3210	3027	90.622	133.138	109.107	102.382	108.472	98.5538	3076.14	2854.64	0.107895	0.546466	0.792078	Ila14G012050	GWHBIST00000014	27087800	27091076	+	1879	protein_coding	- && sp|P53492|ACT7_ARATH Actin-7 OS=Arabidopsis thaliana OX=3702 GN=ACT7 PE=1 SV=1 && PF00022:Actin	Actin
Ila02G010490	2619	2846	2650	3265	3753	3768	71.5134	73.0825	65.6732	78.4319	86.5902	83.7626	2846.54	3361.77	-0.240104	0.0684342	0.250292	Ila02G010490	GWHBIST00000002	20983359	21000284	-	2752	protein_coding	- && sp|C0LGT1|Y5129_ARATH Probable LRR receptor-like serine/threonine-protein kinase At5g10290 OS=Arabidopsis thaliana OX=3702 GN=At5g10290 PE=1 SV=1 && PF13855:Leucine rich repeat|PF08263:Leucine rich repeat N-terminal domain|PF00069:Protein kinase domain	Pkinase
Ila12G006150	2830	3109	2944	2400	2676	2497	60.1756	62.17	56.8148	44.8955	48.0793	43.2255	3114.43	2363.41	0.398074	0.00231281	0.0212727	Ila12G006150	GWHBIST00000012	24521450	24528950	-	3534	protein_coding	- && sp|P22180|PMA1_SOLLC Plasma membrane ATPase 1 OS=Solanum lycopersicum OX=4081 GN=LHA1 PE=2 SV=1 && PF00702:haloacid dehalogenase-like hydrolase|PF00690:Cation transporter/ATPase, N-terminus|PF00122:E1-E2 ATPase	E1-E2_ATPase
Ila11G009190	3478	3113	2283	3654	4065	4447	239.117	201.273	142.455	221.007	236.145	248.906	3136.25	3789.25	-0.273026	0.192337	0.470321	Ila11G009190	GWHBIST00000011	26647006	26651647	-	1093	protein_coding	- && sp|Q07796|SODC_IPOBA Superoxide dismutase [Cu-Zn] OS=Ipomoea batatas OX=4120 GN=SODCC PE=2 SV=2 && PF00080:Copper/zinc superoxide dismutase (SODC)	-
Ila02G007920	2424	4190	2626	2614	2958	3207	30.3738	49.375	29.8642	28.8157	31.3186	32.7154	3235.03	2734.06	0.242717	0.276444	0.572971	Ila02G007920	GWHBIST00000002	17762065	17775793	+	5997	protein_coding	- && - && PF08711:TFIIS helical bundle-like domain|PF01426:BAH domain	BAH
Ila04G004400	3138	2765	2739	3723	3527	3725	124.567	103.222	98.6806	130.017	118.302	120.383	3040.48	3426.96	-0.172745	0.260359	0.55459	Ila04G004400	GWHBIST00000004	15832308	15837811	-	1893	protein_coding	- && sp|O80632|MTP11_ARATH Metal tolerance protein 11 OS=Arabidopsis thaliana OX=3702 GN=MTP11 PE=2 SV=1 && PF16916:Dimerisation domain of Zinc Transporter|PF01545:Cation efflux family	-
Ila05G010380	2794	2815	3007	3308	3289	3315	107.835	102.174	105.331	112.32	107.26	104.161	3019.48	3094.92	-0.0355967	0.770451	0.908628	Ila05G010380	GWHBIST00000005	26525638	26530481	-	1947	protein_coding	- && sp|P93212|14337_SOLLC 14-3-3 protein 7 OS=Solanum lycopersicum OX=4081 GN=TFT7 PE=2 SV=2 && PF00244:14-3-3 protein	-
Ila04G003340	3103	3726	2102	3173	3665	3528	142.267	160.654	87.467	127.982	141.982	131.685	3150.7	3232.38	-0.0370175	0.872712	0.954118	Ila04G003340	GWHBIST00000004	13744886	13748593	+	1639	protein_coding	- && sp|Q9SV31|PIP25_ARATH Probable aquaporin PIP2-5 OS=Arabidopsis thaliana OX=3702 GN=PIP2-5 PE=1 SV=1 && PF00230:Major intrinsic protein	-
Ila15G004480	2451	2118	2099	2653	2491	3193	95.6286	77.7135	74.327	91.0623	82.1213	101.422	2346.87	2596.85	-0.146218	0.389199	0.678279	Ila15G004480	GWHBIST00000015	5461207	5491881	+	1926	protein_coding	- && sp|Q6RVV4|TIC32_PEA Short-chain dehydrogenase TIC 32, chloroplastic OS=Pisum sativum OX=3888 GN=TIC32 PE=1 SV=1 && PF00106:short chain dehydrogenase	adh_short
Ila16G017990	2329	2847	2718	3377	3471	3568	48.9	56.2151	51.7939	62.3774	61.5788	60.9889	2761.92	3250.07	-0.234743	0.06893	0.251518	Ila16G017990	GWHBIST00000016	43951991	43988481	+	3579	protein_coding	- && sp|Q9LT02|PDR2_ARATH Probable manganese-transporting ATPase PDR2 OS=Arabidopsis thaliana OX=3702 GN=PDR2 PE=1 SV=1 && PF00122:E1-E2 ATPase|PF13246:Cation transport ATPase (P-type)	E1-E2_ATPase
Ila18G016830	2162	2894	1793	4156	3809	4036	82.8051	104.238	62.3264	140.034	123.268	125.846	2408.48	3748.83	-0.63838	0.00224202	0.0207347	Ila18G016830	GWHBIST00000018	38236631	38241476	+	1962	protein_coding	- && sp|Q9LEB3|RBP47_NICPL Polyadenylate-binding protein RBP47 OS=Nicotiana plumbaginifolia OX=4092 GN=RBP47 PE=1 SV=1 && PF00076:RNA recognition motif. (a.k.a. RRM, RBD, or RNP domain)	RRM_1
Ila10G002230	2911	6055	3744	1784	2848	2336	181.232	354.514	211.553	97.7114	149.82	118.4	4438.4	2168.83	1.03312	0.000143936	0.0021814	Ila10G002230	GWHBIST00000010	2076401	2078862	-	1207	protein_coding	- && sp|B2WSN0|EGS2_CLABR Eugenol synthase 2 OS=Clarkia breweri OX=36903 GN=EGS2 PE=1 SV=1 && PF05368:NmrA-like family	NmrA
Ila11G002520	2245	2596	2543	3428	3284	3391	46.7315	50.8188	48.0429	62.7757	57.761	57.4657	2584.95	3155.13	-0.287498	0.0244219	0.125287	Ila11G002520	GWHBIST00000011	13515644	13537992	-	3610	protein_coding	- && sp|Q9M8Y0|SEC_ARATH Probable UDP-N-acetylglucosamine--peptide N-acetylglucosaminyltransferase SEC OS=Arabidopsis thaliana OX=3702 GN=SEC PE=1 SV=1 && PF13844:Glycosyl transferase family 41|PF13414:TPR repeat|PF00515:Tetratricopeptide repeat	TPR_1
Ila16G003070	2432	3670	3191	2941	3050	2792	122.571	173.946	145.962	130.399	129.886	114.558	3244.66	2744.21	0.24178	0.1674	0.433747	Ila16G003070	GWHBIST00000016	3370568	3373137	+	1491	protein_coding	- && sp|Q7XKE9|CLC1_ORYSJ Clathrin light chain 1 OS=Oryza sativa subsp. japonica OX=39947 GN=Os04g0679100 PE=2 SV=1 && PF01086:Clathrin light chain	-
Ila16G011220	3043	3816	2531	2935	2990	3063	48.1201	56.7491	36.325	40.8309	39.9515	39.4329	3302.62	2804.95	0.235575	0.21963	0.505836	Ila16G011220	GWHBIST00000016	30181515	30191606	+	4752	protein_coding	- && sp|Q9C9U5|SIS8_ARATH Probable serine/threonine-protein kinase SIS8 OS=Arabidopsis thaliana OX=3702 GN=SIS8 PE=1 SV=1 && PF07714:Protein tyrosine kinase|PF00564:PB1 domain	Pkinase_Tyr
Ila01G011980	2578	2811	2497	3446	3675	4076	51.8395	53.1575	45.5707	60.9607	62.4414	66.7266	2768.2	3488.68	-0.333857	0.0160283	0.0931235	Ila01G011980	GWHBIST00000001	24699225	24774870	+	3737	protein_coding	- && sp|Q46189|YHG1_CLOPA Uncharacterized protein in hydrogenase 1 5'region (Fragment) OS=Clostridium pasteurianum OX=1501 PE=3 SV=1 && PF03109:ABC1 family|PF00144:Beta-lactamase	Beta-lactamase
Ila17G024370	2396	2660	2442	2965	3248	3706	21.0262	21.9524	19.4496	22.8906	24.084	26.4769	2629.69	3088.29	-0.232033	0.095403	0.30918	Ila17G024370	GWHBIST00000017	47016570	47051415	+	8563	protein_coding	- && sp|F4IN58|PIEZO_ARATH Piezo-type mechanosensitive ion channel homolog OS=Arabidopsis thaliana OX=3702 GN=At2g48060/At2g48040/At2g48050 PE=2 SV=1 && PF12166:Piezo non-specific cation channel, R-Ras-binding domain	-
Ila18G012890	2485	3376	2091	4560	3714	3986	76.0324	97.1407	58.0652	122.742	96.0179	99.288	2795.65	3835.26	-0.456172	0.0372243	0.168276	Ila18G012890	GWHBIST00000018	33057726	33067954	+	2456	protein_coding	- && sp|F4K1Z0|ECT3_ARATH YTH domain-containing protein ECT3 OS=Arabidopsis thaliana OX=3702 GN=ECT3 PE=1 SV=1 && PF04146:YT521-B-like domain	YTH
Ila18G012840	2452	3599	3101	2902	3153	2984	85.1066	117.476	97.6864	88.613	92.4708	84.3197	3197.36	2821.35	0.180569	0.278302	0.574771	Ila18G012840	GWHBIST00000018	32964041	32972472	-	2165	protein_coding	- && sp|Q93Y22|COPD_ARATH Coatomer subunit delta OS=Arabidopsis thaliana OX=3702 GN=At5g05010 PE=1 SV=2 && PF00928:Adaptor complexes medium subunit family	Adap_comp_sub
Ila04G011170	2460	2128	2687	2929	2976	3608	45.1201	36.7056	44.7293	47.2619	46.1217	53.8751	2549.4	2962.33	-0.216645	0.162053	0.426154	Ila04G011170	GWHBIST00000004	23289076	23314853	-	4097	protein_coding	- && sp|Q9SMV6|XPO1A_ARATH Protein EXPORTIN 1A OS=Arabidopsis thaliana OX=3702 GN=XPO1 PE=1 SV=1 && PF18787:CRM1 / Exportin repeat 3|PF18777:Chromosome region maintenance or exportin repeat|PF03810:Importin-beta N-terminal domain|PF18784:CRM1 / Exportin repeat 2|PF08767:CRM1 C terminal|PF08389:Exportin 1-like protein	-
Ila01G000570	3106	1382	3162	2624	2902	3182	97.1289	40.6426	89.7426	72.1885	76.68	81.0092	2686.97	2712.33	-0.0136003	0.962249	0.987898	Ila01G000570	GWHBIST00000001	619247	626231	-	2403	protein_coding	- && - && -	-
Ila15G009810	2349	2396	2720	3428	3348	3349	60.8465	58.3668	63.9457	78.1179	73.2784	70.6245	2612.69	3162.48	-0.275444	0.0303275	0.145618	Ila15G009810	GWHBIST00000015	13535690	13548565	-	2901	protein_coding	- && sp|Q93ZT6|IF4G1_ARATH Eukaryotic translation initiation factor isoform 4G-1 OS=Arabidopsis thaliana OX=3702 GN=EIF(ISO)4G1 PE=1 SV=1 && PF02847:MA3 domain|PF02854:MIF4G domain	-
Ila20G001750	2357	2761	1435	3394	3617	4554	39.3069	43.3014	21.7196	49.7942	50.9678	61.8286	2315.28	3597.29	-0.635863	0.0133069	0.0810159	Ila20G001750	GWHBIST00000020	1706796	1730909	+	4506	protein_coding	- && sp|Q9LK64|AB3C_ARATH ABC transporter C family member 3 OS=Arabidopsis thaliana OX=3702 GN=ABCC3 PE=1 SV=1 && PF00005:ABC transporter|PF00664:ABC transporter transmembrane region	ABC_tran
Ila07G002140	3312	2699	3115	3239	2980	3116	50.1169	38.4081	42.7801	43.1183	38.102	38.3865	3207.16	2916.38	0.137064	0.389669	0.678667	Ila07G002140	GWHBIST00000007	10834738	10841747	-	4966	protein_coding	- && sp|Q9ZUL3|IDD5_ARATH Protein indeterminate-domain 5, chloroplastic OS=Arabidopsis thaliana OX=3702 GN=IDD5 PE=1 SV=1 && -	-
Ila15G018860	2409	2882	2606	3381	3466	3612	84.8287	95.4391	83.2857	104.739	103.127	103.548	2766.54	3263.03	-0.238137	0.0696736	0.253418	Ila15G018860	GWHBIST00000015	49567496	49571302	-	2134	protein_coding	- && sp|P22895|P34_SOYBN P34 probable thiol protease OS=Glycine max OX=3847 PE=1 SV=1 && PF00396:Granulin|PF00112:Papain family cysteine protease|PF08246:Cathepsin propeptide inhibitor domain (I29)	Peptidase_C1
Ila13G009680	3026	4575	2959	2450	2499	2481	96.5559	137.286	85.6928	68.7754	67.3773	64.4501	3703.53	2319.62	0.675013	0.000889569	0.00979778	Ila13G009680	GWHBIST00000013	21378101	21380455	-	2355	protein_coding	- && sp|O49118|H2B_CAPAN Histone H2B OS=Capsicum annuum OX=4072 GN=HIS2B PE=2 SV=3 && PF00125:Core histone H2A/H2B/H3/H4	Histone
Ila19G007250	2110	2922	2844	3522	3244	3341	102.758	133.826	125.705	150.897	133.491	132.464	2748.76	3158.13	-0.200143	0.210462	0.494223	Ila19G007250	GWHBIST00000019	21727680	21731447	+	1543	protein_coding	- && sp|P17784|ALFC1_ORYSJ Fructose-bisphosphate aldolase 1, cytoplasmic OS=Oryza sativa subsp. japonica OX=39947 GN=FBA1 PE=1 SV=2 && PF00274:Fructose-bisphosphate aldolase class-I	-
Ila13G001450	2464	2501	2677	2766	2904	3149	42.5552	40.6211	41.9614	42.0263	42.3785	44.2763	2677.67	2749.12	-0.0380503	0.752322	0.900478	Ila13G001450	GWHBIST00000013	1453185	1474157	-	4351	protein_coding	- && sp|Q9QYY8|SPAST_MOUSE Spastin OS=Mus musculus OX=10090 GN=Spast PE=1 SV=3 && PF17862:AAA+ lid domain|PF00004:ATPase family associated with various cellular activities (AAA)	AAA
Ila14G000110	2136	2680	3075	3010	2874	2873	64.3326	75.9086	84.0553	79.7542	73.14	70.4455	2750.88	2736.03	0.00799976	0.959153	0.986801	Ila14G000110	GWHBIST00000014	186826	193369	+	2495	protein_coding	- && sp|Q9FMU6|MPCP3_ARATH Mitochondrial phosphate carrier protein 3, mitochondrial OS=Arabidopsis thaliana OX=3702 GN=MPT3 PE=1 SV=1 && PF00153:Mitochondrial carrier protein	Mito_carr
Ila17G008240	2806	3125	3125	2712	3061	2877	83.2112	87.1506	84.1073	70.7523	76.7	69.4578	3171.35	2698.87	0.232753	0.063846	0.238993	Ila17G008240	GWHBIST00000017	12194875	12203564	+	2534	protein_coding	- && sp|Q9LUC3|MPK19_ARATH Mitogen-activated protein kinase 19 OS=Arabidopsis thaliana OX=3702 GN=MPK19 PE=1 SV=2 && PF00069:Protein kinase domain	Pkinase
Ila12G007680	2923	3427	3093	2783	2654	2396	106.937	117.907	102.7	89.5716	82.0425	71.3632	3309.45	2450.48	0.433605	0.00469388	0.0367912	Ila12G007680	GWHBIST00000012	26416462	26418515	-	2054	protein_coding	- && sp|Q40450|EFTUA_NICSY Elongation factor TuA, chloroplastic OS=Nicotiana sylvestris OX=4096 GN=TUFA PE=2 SV=2 && PF03144:Elongation factor Tu domain 2|PF00009:Elongation factor Tu GTP binding domain|PF03143:Elongation factor Tu C-terminal domain	GTP_EFTU
Ila02G011180	2066	2297	2746	1710	1884	1925	108.339	113.277	130.691	78.8874	83.4782	82.1812	2481.8	1720.68	0.528513	0.00015691	0.00234834	Ila02G011180	GWHBIST00000002	21909707	21912790	-	1433	protein_coding	- && sp|Q9ZRF1|MTDH_FRAAN Probable mannitol dehydrogenase OS=Fragaria ananassa OX=3747 GN=CAD PE=2 SV=1 && PF00107:Zinc-binding dehydrogenase|PF08240:Alcohol dehydrogenase GroES-like domain	ADH_N
Ila06G003180	2719	3212	2291	2671	2830	3130	82.821	92.0097	63.3354	71.5752	72.8376	77.6181	2891.83	2689.5	0.104526	0.561242	0.801294	Ila06G003180	GWHBIST00000006	3072805	3081130	-	2467	protein_coding	- && sp|Q0WML0|AB27B_ARATH ABC transporter B family member 27 OS=Arabidopsis thaliana OX=3702 GN=ABCB27 PE=1 SV=1 && PF00005:ABC transporter|PF00664:ABC transporter transmembrane region	ABC_membrane
Ila05G011310	2261	2894	2332	2813	3169	3673	17.1932	20.6957	16.0944	18.8184	20.3618	22.7386	2624.61	3004.42	-0.195061	0.238306	0.529981	Ila05G011310	GWHBIST00000005	27633788	27678068	+	9882	protein_coding	- && sp|F4I9T0|BCHB_ARATH BEACH domain-containing protein B OS=Arabidopsis thaliana OX=3702 GN=BCHB PE=4 SV=1 && PF15787:Domain of unknown function (DUF4704)|PF14844:PH domain associated with Beige/BEACH|PF16057:Domain of unknown function (DUF4800)|PF02138:Beige/BEACH domain|PF13385:Concanavalin A-like lectin/glucanases superfamily	Beach
Ila13G007160	3090	3943	2358	3440	3293	3180	79.1945	95.0364	54.8492	77.5626	71.3126	66.3515	3306.78	3098.45	0.093834	0.666928	0.861279	Ila13G007160	GWHBIST00000013	14154486	14159425	+	2932	protein_coding	- && sp|Q9LJE5|ECT2_ARATH YTH domain-containing protein ECT2 OS=Arabidopsis thaliana OX=3702 GN=ECT2 PE=1 SV=1 && PF04146:YT521-B-like domain	YTH
Ila09G008920	2444	2347	2719	2839	2930	3369	79.0252	71.3681	79.7928	80.7583	80.0516	88.6855	2630.51	2846.99	-0.114152	0.389688	0.678667	Ila09G008920	GWHBIST00000009	17225267	17233595	+	2324	protein_coding	- && sp|P43288|KSG1_ARATH Shaggy-related protein kinase alpha OS=Arabidopsis thaliana OX=3702 GN=ASK1 PE=1 SV=3 && PF00069:Protein kinase domain	Pkinase
Ila16G012880	3265	3402	2880	2902	2924	3256	249.846	244.822	200.019	195.364	189.062	202.843	3356.74	2831.62	0.245309	0.10506	0.328117	Ila16G012880	GWHBIST00000016	35506337	35508473	+	982	protein_coding	- && - && PF05498:Rapid ALkalinization Factor (RALF)	-
Ila03G009580	2133	2610	2585	3473	3397	3731	38.5022	44.3059	42.3491	55.1513	51.8117	54.8285	2562.26	3307.1	-0.368069	0.00501483	0.0387369	Ila03G009580	GWHBIST00000003	21908337	21932272	-	4163	protein_coding	- && sp|Q9FPT1|UBP12_ARATH Ubiquitin C-terminal hydrolase 12 OS=Arabidopsis thaliana OX=3702 GN=UBP12 PE=1 SV=2 && PF00443:Ubiquitin carboxyl-terminal hydrolase|PF12436:ICP0-binding domain of Ubiquitin-specific protease 7|PF14533:Ubiquitin-specific protease C-terminal|PF00917:MATH domain	UCH
Ila10G007680	1768	3124	1979	4708	4011	4546	83.2956	138.413	84.6205	195.134	159.673	174.364	2404.43	4144.13	-0.785343	0.000565439	0.00681549	Ila10G007680	GWHBIST00000010	10532433	10537188	-	1595	protein_coding	- && sp|P53492|ACT7_ARATH Actin-7 OS=Arabidopsis thaliana OX=3702 GN=ACT7 PE=1 SV=1 && PF00022:Actin	Actin
Ila16G023900	1098	1719	4785	2658	3103	2987	77.9861	114.82	308.451	166.084	186.224	172.718	2599.67	2727.49	-0.0691922	0.905389	0.966299	Ila16G023900	GWHBIST00000016	51722687	51723744	-	1058	protein_coding	- && sp|O04011|ABP20_PRUPE Auxin-binding protein ABP20 OS=Prunus persica OX=3760 GN=ABP20 PE=2 SV=1 && PF00190:Cupin	-
Ila05G015950	2386	2680	2346	3629	3546	3773	52.9522	55.9339	47.2532	70.8529	66.4952	68.1691	2601	3416.81	-0.39365	0.00423621	0.0339099	Ila05G015950	GWHBIST00000005	32618427	32630992	-	3386	protein_coding	- && sp|D5LXJ0|CIP73_LOTJA Ubiquitin-like domain-containing protein CIP73 OS=Lotus japonicus OX=34305 GN=CIP73 PE=1 SV=1 && PF00240:Ubiquitin family	ubiquitin
Ila16G006070	4620	2223	2939	2677	3299	3466	319.973	144.789	184.74	163.108	193.059	195.428	3467.86	2938.66	0.238768	0.38446	0.674348	Ila16G006070	GWHBIST00000016	8985645	8989859	-	1085	protein_coding	- && sp|Q6AYK6|CYBP_RAT Calcyclin-binding protein OS=Rattus norvegicus OX=10116 GN=Cacybp PE=1 SV=1 && PF09032:Siah interacting protein, N terminal|PF04969:CS domain	-
Ila10G009300	2926	2540	2749	2808	2553	2786	129.95	106.087	110.806	109.712	95.8052	100.732	2886.66	2544.23	0.182099	0.22679	0.514901	Ila10G009300	GWHBIST00000010	15088372	15096446	+	1692	protein_coding	- && sp|Q42593|APXT_ARATH L-ascorbate peroxidase T, chloroplastic OS=Arabidopsis thaliana OX=3702 GN=APXT PE=2 SV=2 && PF00141:Peroxidase	-
Ila12G002170	2927	3246	2862	2868	2972	2971	67.802	70.7123	60.1699	58.4462	58.171	56.0286	3170.92	2749.96	0.205435	0.131345	0.377394	Ila12G002170	GWHBIST00000012	15683435	15698811	+	3244	protein_coding	- && sp|Q5RJH2|MCTP2_MOUSE Multiple C2 and transmembrane domain-containing protein 2 OS=Mus musculus OX=10090 GN=Mctp2 PE=2 SV=1 && PF00168:C2 domain	C2
Ila01G004960	4052	2855	3697	2437	2365	1757	176.617	117.03	146.252	93.4493	87.1029	62.348	3729.86	2056.14	0.859223	9.30E-05	0.00150284	Ila01G004960	GWHBIST00000001	5522259	5527016	+	1724	protein_coding	- && sp|Q93XM7|MCAT_ARATH Mitochondrial carnitine/acylcarnitine carrier-like protein OS=Arabidopsis thaliana OX=3702 GN=BOU PE=1 SV=1 && PF00153:Mitochondrial carrier protein	Mito_carr
Ila08G008370	2246	1917	2409	2959	2923	3558	39.5075	31.7116	38.4588	45.7901	43.4446	50.9522	2303.87	2940.51	-0.352089	0.0237381	0.122835	Ila08G008370	GWHBIST00000008	24684844	24713794	-	4272	protein_coding	- && sp|Q9M8Y0|SEC_ARATH Probable UDP-N-acetylglucosamine--peptide N-acetylglucosaminyltransferase SEC OS=Arabidopsis thaliana OX=3702 GN=SEC PE=1 SV=1 && -	-
Ila07G000130	2839	2632	2981	3132	3055	2849	183.279	159.794	174.662	177.88	166.647	149.736	2963.69	2824.86	0.0692396	0.628065	0.839303	Ila07G000130	GWHBIST00000007	1107875	1183201	+	1164	protein_coding	- && sp|O82660|P2SAF_ARATH Photosystem II stability/assembly factor HCF136, chloroplastic OS=Arabidopsis thaliana OX=3702 GN=HCF136 PE=1 SV=1 && PF14870:Photosynthesis system II assembly factor YCF48	-
Ila02G003510	2566	3133	4024	2299	3314	2708	84.7943	97.3637	120.686	66.8354	92.5338	72.8528	3384.31	2593.02	0.384307	0.051718	0.208194	Ila02G003510	GWHBIST00000002	11652477	11686135	+	2274	protein_coding	- && sp|Q9LU40|MSR1_ARATH Protein MANNAN SYNTHESIS-RELATED 1 OS=Arabidopsis thaliana OX=3702 GN=MSR1 PE=2 SV=1 && PF10250:GDP-fucose protein O-fucosyltransferase	-
Ila17G016270	2429	4047	1949	3978	3375	3213	72.2881	113.266	52.643	104.15	84.8694	77.8462	2961.67	3308.5	-0.159772	0.556192	0.798062	Ila17G016270	GWHBIST00000017	37521039	37526354	+	2525	protein_coding	- && sp|Q9FJH6|AB1F_ARATH ABC transporter F family member 1 OS=Arabidopsis thaliana OX=3702 GN=ABCF1 PE=2 SV=1 && PF12848:ABC transporter|PF00005:ABC transporter	ABC_tran
Ila17G012600	2671	3894	2929	3028	2965	3291	81.6569	111.954	81.2696	81.4389	76.5916	81.9094	3324.27	2895.81	0.19908	0.259598	0.553906	Ila17G012600	GWHBIST00000017	29777094	29782295	+	2458	protein_coding	- && sp|Q6NLB1|FB118_ARATH F-box protein At2g26850 OS=Arabidopsis thaliana OX=3702 GN=At2g26850 PE=2 SV=1 && PF00646:F-box domain	F-box
Ila12G011880	3061	2597	2626	2948	3085	3144	82.2672	65.639	64.0543	69.7024	70.0578	68.7913	2915.7	2863.12	0.0261033	0.867221	0.951999	Ila12G011880	GWHBIST00000012	30432467	30438553	-	2796	protein_coding	- && sp|P46607|HGL2_ARATH Homeobox-leucine zipper protein GLABRA 2 OS=Arabidopsis thaliana OX=3702 GN=GL2 PE=1 SV=3 && PF00046:Homeodomain|PF01852:START domain	START
Ila14G004500	3461	4629	3083	2812	2481	2121	202.08	254.177	163.375	144.442	122.401	100.821	3925.04	2323.33	0.756559	0.000488834	0.00601965	Ila14G004500	GWHBIST00000014	5217869	5229553	-	1287	protein_coding	- && sp|Q96471|DCAM_IPONI S-adenosylmethionine decarboxylase proenzyme OS=Ipomoea nil OX=35883 GN=SAMDC PE=3 SV=1 && PF01536:Adenosylmethionine decarboxylase	SAM_decarbox
Ila02G000680	1913	1746	2834	3434	3405	3456	76.0998	65.319	102.319	120.178	114.452	111.926	2262.12	3214.34	-0.506706	0.00793513	0.0550589	Ila02G000680	GWHBIST00000002	6751142	6755415	+	1889	protein_coding	- && sp|P31593|GSA_TOBAC Glutamate-1-semialdehyde 2,1-aminomutase, chloroplastic OS=Nicotiana tabacum OX=4097 GN=GSA PE=2 SV=1 && PF00202:Aminotransferase class-III	Aminotran_3
Ila17G017000	2158	3108	2833	3033	3385	3402	51.3337	69.5278	61.1628	63.4718	68.0374	65.8829	2827.79	3061.77	-0.11461	0.475426	0.746123	Ila17G017000	GWHBIST00000017	38672158	38682319	-	3159	protein_coding	- && sp|Q9SCV4|BGAL8_ARATH Beta-galactosidase 8 OS=Arabidopsis thaliana OX=3702 GN=BGAL8 PE=2 SV=2 && PF17834:Beta-sandwich domain in beta galactosidase|PF01301:Glycosyl hydrolases family 35|PF02140:Galactose binding lectin domain	-
Ila14G012940	2974	3038	2811	2600	2592	2731	94.4554	90.7403	81.0283	72.6468	69.5599	70.6147	3098.82	2472.39	0.325724	0.0158013	0.0920607	Ila14G012940	GWHBIST00000014	29416685	29445883	+	2366	protein_coding	- && sp|Q0DIV0|HEMH2_ORYSJ Ferrochelatase-2, chloroplastic OS=Oryza sativa subsp. japonica OX=39947 GN=Os05g0361200 PE=2 SV=1 && PF00762:Ferrochelatase	-
Ila06G008840	2838	2820	2693	2717	2923	2879	88.9332	83.105	76.591	74.9028	77.3959	73.4481	2933.04	2658.05	0.141925	0.28883	0.585598	Ila06G008840	GWHBIST00000006	9382372	9389493	+	2398	protein_coding	- && sp|Q9SII8|DSK2B_ARATH Ubiquitin domain-containing protein DSK2b OS=Arabidopsis thaliana OX=3702 GN=DSK2B PE=1 SV=1 && -	-
Ila09G014570	3367	2243	4961	1069	1620	1267	203.715	127.625	272.419	56.9002	82.8194	62.4084	3682.92	1232.72	1.57902	7.04E-09	3.56E-07	Ila09G014570	GWHBIST00000009	31905585	31908602	-	1242	protein_coding	- && - && PF14365:Neprosin activation peptide|PF03080:Neprosin	-
Ila09G005780	3093	3689	2568	3143	2910	3022	72.3611	81.1634	54.5268	64.6884	57.5249	57.5582	3289.19	2835.17	0.214247	0.252487	0.545573	Ila09G005780	GWHBIST00000009	7645988	7655233	+	3212	protein_coding	- && sp|A8MQN2|LNK1_ARATH Protein LNK1 OS=Arabidopsis thaliana OX=3702 GN=LNK1 PE=1 SV=1 && -	-
Ila05G005050	2274	3702	2368	3375	3273	3640	64.2889	98.4257	60.7599	83.9415	78.1861	83.7788	2923.27	3209.29	-0.134673	0.524351	0.778126	Ila05G005050	GWHBIST00000005	18664133	18677507	-	2658	protein_coding	- && - && PF01753:MYND finger	zf-MYND
Ila17G025760	2217	2867	2554	3786	3828	3681	58.8473	71.5673	61.5278	88.4094	85.856	79.5452	2672.76	3528.07	-0.400485	0.0059833	0.0441343	Ila17G025760	GWHBIST00000017	48219658	48224658	+	2831	protein_coding	- && sp|Q9SIC9|PP178_ARATH Pentatricopeptide repeat-containing protein At2g31400, chloroplastic OS=Arabidopsis thaliana OX=3702 GN=At2g31400 PE=2 SV=1 && PF13041:PPR repeat family|PF13812:Pentatricopeptide repeat domain|PF17177:Pentacotripeptide-repeat region of PRORP	-
Ila09G000420	3202	2528	2696	2484	2662	2744	51.6562	38.3535	39.474	35.2541	36.2867	36.039	2967.24	2460.49	0.270027	0.10673	0.331261	Ila09G000420	GWHBIST00000009	479072	492070	-	4658	protein_coding	- && sp|B9HQZ6|SYAP_POPTR Alanine--tRNA ligase, chloroplastic/mitochondrial OS=Populus trichocarpa OX=3694 GN=POPTRDRAFT_821063 PE=3 SV=1 && PF01411:tRNA synthetases class II (A)	-
Ila13G012640	4165	2105	2693	3013	3747	3564	200.756	95.4186	117.81	127.765	152.608	139.855	3176	3216.86	-0.0185636	0.944034	0.981799	Ila13G012640	GWHBIST00000013	26290793	26293954	+	1559	protein_coding	- && sp|P43644|DNJH_ATRNU DnaJ protein homolog ANJ1 OS=Atriplex nummularia OX=3553 PE=2 SV=1 && PF00684:DnaJ central domain|PF00226:DnaJ domain|PF01556:DnaJ C terminal domain	DnaJ_C
Ila15G008650	2246	3140	3273	2091	2838	2598	42.8474	56.334	56.6696	35.0934	45.7472	40.3498	3018.06	2344.02	0.364698	0.0440645	0.187382	Ila15G008650	GWHBIST00000015	11176479	11186413	+	3939	protein_coding	- && sp|O48946|CESA1_ARATH Cellulose synthase A catalytic subunit 1 [UDP-forming] OS=Arabidopsis thaliana OX=3702 GN=CESA1 PE=1 SV=1 && PF03552:Cellulose synthase|PF14569:Zinc-binding RING-finger	-
Ila06G000450	2770	2741	2901	3018	3024	2858	65.7253	61.1629	62.4727	62.9983	60.6279	55.208	2949.48	2780.91	0.0849219	0.517994	0.774176	Ila06G000450	GWHBIST00000006	529740	533801	+	3167	protein_coding	- && sp|Q9LW29|AFB2_ARATH Protein AUXIN SIGNALING F-BOX 2 OS=Arabidopsis thaliana OX=3702 GN=AFB2 PE=1 SV=1 && PF18511:F-box|PF18791:Transport inhibitor response 1 protein domain	-
Ila14G024940	2057	3132	1967	4576	3945	3456	61.8294	88.5337	53.6605	121.005	100.195	84.571	2510.45	3753.31	-0.580196	0.0117906	0.0742961	Ila14G024940	GWHBIST00000014	53557561	53564399	+	2500	protein_coding	- && sp|Q41382|RH7_SPIOL DEAD-box ATP-dependent RNA helicase 7 OS=Spinacia oleracea OX=3562 GN=RH7 PE=2 SV=1 && PF00271:Helicase conserved C-terminal domain|PF08152:GUCT (NUC152) domain|PF00270:DEAD/DEAH box helicase	DEAD
Ila16G012530	2586	3217	2193	3392	2837	3298	171.514	200.654	132.008	197.917	158.989	178.077	2811.61	2976.09	-0.0820732	0.676953	0.86679	Ila16G012530	GWHBIST00000016	34687183	34690854	-	1133	protein_coding	- && sp|P24922|IF5A2_NICPL Eukaryotic translation initiation factor 5A-2 OS=Nicotiana plumbaginifolia OX=4092 GN=EIF-5A2 PE=2 SV=1 && PF01287:Eukaryotic elongation factor 5A hypusine, DNA-binding OB fold	-
Ila17G013550	2746	2004	3116	3070	3364	3248	157.038	107.778	161.731	154.455	162.555	151.22	2755.05	3020.97	-0.132936	0.479974	0.749231	Ila17G013550	GWHBIST00000017	32240790	32254630	-	1314	protein_coding	- && sp|Q2V452|CIPK3_ARATH CBL-interacting serine/threonine-protein kinase 3 OS=Arabidopsis thaliana OX=3702 GN=CIPK3 PE=1 SV=2 && PF00069:Protein kinase domain|PF03822:NAF domain	Pkinase
Ila08G006520	2541	2208	2412	2877	2804	3164	141.231	115.412	121.672	140.676	131.686	143.169	2515.83	2758.45	-0.132956	0.36065	0.654944	Ila08G006520	GWHBIST00000008	19081722	19100920	+	1352	protein_coding	- && sp|Q8LDW8|GLO2D_ARATH Probable hydroxyacylglutathione hydrolase 2, chloroplastic OS=Arabidopsis thaliana OX=3702 GN=GLX2-4 PE=2 SV=1 && PF16123:Hydroxyacylglutathione hydrolase C-terminus|PF00753:Metallo-beta-lactamase superfamily	Lactamase_B
Ila13G001120	3080	2707	1695	4040	2964	3642	72.6678	60.0628	36.2953	83.8551	59.0891	69.9549	2651.25	3329.28	-0.328655	0.208621	0.491375	Ila13G001120	GWHBIST00000013	1104580	1113377	+	3185	protein_coding	- && sp|O24301|SUS2_PEA Sucrose synthase 2 OS=Pisum sativum OX=3888 GN=SUS2 PE=2 SV=1 && PF00862:Sucrose synthase|PF00534:Glycosyl transferases group 1	Glycos_transf_1
Ila16G022230	3361	3962	2886	2991	2946	2833	94.6637	104.944	73.7736	74.112	70.1109	64.9604	3589.7	2740.31	0.389488	0.0284835	0.139465	Ila16G022230	GWHBIST00000016	49296109	49299727	-	2668	protein_coding	- && sp|Q9LU68|CIA2_ARATH Protein CHLOROPLAST IMPORT APPARATUS 2 OS=Arabidopsis thaliana OX=3702 GN=CIA2 PE=1 SV=1 && PF06203:CCT motif	CCT
Ila16G012410	2663	2838	2742	2709	3121	2888	74.6963	74.8629	69.8048	66.8489	73.9707	65.9496	2890.7	2719.91	0.0878059	0.504694	0.76627	Ila16G012410	GWHBIST00000016	34415212	34420791	+	2679	protein_coding	- && sp|Q9U5L1|SRPRA_DROME Signal recognition particle receptor subunit alpha homolog OS=Drosophila melanogaster OX=7227 GN=SrpRalpha PE=1 SV=2 && PF02881:SRP54-type protein, helical bundle domain|PF04086:Signal recognition particle, alpha subunit, N-terminal|PF00448:SRP54-type protein, GTPase domain	-
Ila05G004870	2335	4436	4120	1868	3701	3241	190.514	340.376	305.09	134.083	255.151	215.282	3785.07	2733.98	0.46933	0.0935909	0.305642	Ila05G004870	GWHBIST00000005	18427668	18429429	+	921	protein_coding	- && sp|Q93VR4|ML423_ARATH MLP-like protein 423 OS=Arabidopsis thaliana OX=3702 GN=MLP423 PE=2 SV=1 && PF00407:Pathogenesis-related protein Bet v I family	-
Ila14G014820	3386	4821	2554	2539	2597	2353	132.868	177.908	90.9583	87.6499	86.1076	75.1694	3788.12	2340.62	0.694571	0.00412954	0.0332742	Ila14G014820	GWHBIST00000014	34313864	34315778	+	1915	protein_coding	- && sp|Q9SRQ1|C89A9_ARATH Cytochrome P450 89A9 OS=Arabidopsis thaliana OX=3702 GN=CYP89A9 PE=2 SV=1 && PF00067:Cytochrome P450	p450
Ila18G000610	3166	3679	2548	3160	3167	3322	188.518	206.014	137.699	165.533	159.341	161.038	3306.13	3010.95	0.134838	0.467402	0.74101	Ila18G000610	GWHBIST00000018	692595	695738	+	1262	protein_coding	- && sp|Q6EN42|PYL3_ORYSJ Abscisic acid receptor PYL3 OS=Oryza sativa subsp. japonica OX=39947 GN=PYL3 PE=1 SV=1 && PF10604:Polyketide cyclase / dehydrase and lipid transport	-
Ila04G009590	4115	4895	2256	2818	2874	2797	145.997	163.325	72.6446	87.9575	86.1587	80.7894	3985.23	2650.9	0.58812	0.0321272	0.15167	Ila04G009590	GWHBIST00000004	21736218	21741610	+	2118	protein_coding	- && sp|Q9ZNX9|SIGE_ARATH RNA polymerase sigma factor sigE, chloroplastic/mitochondrial OS=Arabidopsis thaliana OX=3702 GN=SIGE PE=1 SV=1 && PF04545:Sigma-70, region 4|PF04539:Sigma-70 region 3|PF04542:Sigma-70 region 2	Sigma70_r4
Ila03G009750	2122	2954	3819	2061	3603	2462	55.6572	72.864	90.9108	47.5566	79.8506	52.5716	3088.89	2532.05	0.286863	0.252313	0.545376	Ila03G009750	GWHBIST00000003	22175647	22181174	-	2865	protein_coding	- && sp|Q42699|METE_CATRO 5-methyltetrahydropteroyltriglutamate--homocysteine methyltransferase OS=Catharanthus roseus OX=4058 GN=METE PE=2 SV=1 && PF08267:Cobalamin-independent synthase, N-terminal domain|PF01717:Cobalamin-independent synthase, Catalytic domain	-
Ila14G023760	2561	2646	2779	3083	3123	2980	160.506	155.954	158.074	169.986	165.383	152.049	2798.19	2869.52	-0.0362815	0.773226	0.909582	Ila14G023760	GWHBIST00000014	52279622	52283881	-	1199	protein_coding	- && sp|Q9LU63|ATP1_ARATH Probable pterin-4-alpha-carbinolamine dehydratase, chloroplastic OS=Arabidopsis thaliana OX=3702 GN=ATP1 PE=1 SV=1 && PF01329:Pterin 4 alpha carbinolamine dehydratase	-
Ila17G026200	2695	4474	2539	2313	2615	2482	116.055	181.187	99.2334	87.627	95.1513	87.015	3405.69	2311.65	0.55901	0.0164871	0.0950388	Ila17G026200	GWHBIST00000017	48694150	48700686	-	1745	protein_coding	- && sp|Q94K85|CATB3_ARATH Cathepsin B-like protease 3 OS=Arabidopsis thaliana OX=3702 GN=CATHB3 PE=1 SV=1 && PF00112:Papain family cysteine protease|PF08127:Peptidase family C1 propeptide	Peptidase_C1
Ila05G007300	1669	1937	2060	3944	3654	4301	66.3232	72.3878	74.2961	137.881	122.692	139.144	1980.59	3711.29	-0.905882	2.08E-11	1.73E-09	Ila05G007300	GWHBIST00000005	22286714	22293062	-	1891	protein_coding	- && sp|Q9XF61|PDI_DATGL Protein disulfide-isomerase OS=Datisca glomerata OX=34297 GN=PDI PE=2 SV=1 && PF00085:Thioredoxin|PF13848:Thioredoxin-like domain	-
Ila12G008950	2507	3311	2009	2630	2555	2781	74.3151	92.3014	54.0496	68.586	63.9958	67.1137	2753.84	2485.6	0.147782	0.4843	0.75293	Ila12G008950	GWHBIST00000012	27905128	27911970	-	2535	protein_coding	- && sp|Q2LAJ3|ARF2A_SOLLC Auxin response factor 2A OS=Solanum lycopersicum OX=4081 GN=ARF2A PE=1 SV=1 && PF02309:AUX/IAA family|PF06507:Auxin response factor|PF02362:B3 DNA binding domain	Auxin_resp
Ila15G022450	2792	2550	2441	3441	3134	3563	79.6224	68.389	63.1797	86.33	75.5191	82.7224	2737.92	3164.22	-0.208903	0.17683	0.448253	Ila15G022450	GWHBIST00000015	55005972	55011361	+	2635	protein_coding	- && sp|P28582|CDPK_DAUCA Calcium-dependent protein kinase OS=Daucus carota OX=4039 PE=2 SV=2 && PF00069:Protein kinase domain|PF13499:EF-hand domain pair	Pkinase
Ila08G006010	2240	3106	2406	3234	3249	3571	32.4201	42.276	31.6047	41.1778	39.7332	42.0768	2715.4	3135.33	-0.207459	0.213023	0.497762	Ila08G006010	GWHBIST00000008	17436082	17519961	+	5192	protein_coding	- && sp|Q9S775|PKL_ARATH CHD3-type chromatin-remodeling factor PICKLE OS=Arabidopsis thaliana OX=3702 GN=PKL PE=1 SV=1 && PF06461:Domain of Unknown Function (DUF1086)|PF00385:Chromo (CHRromatin Organisation MOdifier) domain|PF00176:SNF2 family N-terminal domain|PF06465:Domain of Unknown Function (DUF1087)|PF00271:Helicase conserved C-terminal domain|PF00628:PHD-finger	SNF2_N
Ila16G009060	2052	3630	1547	4207	3766	4518	55.6671	92.6091	38.0891	100.404	86.3255	99.7825	2542.52	3896.74	-0.616044	0.0321968	0.151912	Ila16G009060	GWHBIST00000016	18028571	18041504	-	2770	protein_coding	- && sp|Q8L7E3|VSR7_ARATH Vacuolar-sorting receptor 7 OS=Arabidopsis thaliana OX=3702 GN=VSR7 PE=2 SV=2 && PF02225:PA domain	-
Ila18G009730	2136	2078	2037	2809	2913	3437	39.1011	35.7733	33.843	45.2373	45.0574	51.2217	2195.4	2852.38	-0.377871	0.00798645	0.0553087	Ila18G009730	GWHBIST00000018	23635286	23646534	-	4105	protein_coding	- && sp|Q84JM4|TPR3_ARATH Topless-related protein 3 OS=Arabidopsis thaliana OX=3702 GN=TPR3 PE=1 SV=1 && -	-
Ila19G004930	2311	2897	2623	3324	3444	3382	53.27	62.7997	54.8746	67.4064	67.0786	63.4664	2741.06	3168.59	-0.209055	0.128736	0.372807	Ila19G004930	GWHBIST00000019	9279165	9335400	-	3260	protein_coding	- && sp|O75175|CNOT3_HUMAN CCR4-NOT transcription complex subunit 3 OS=Homo sapiens OX=9606 GN=CNOT3 PE=1 SV=1 && PF04065:Not1 N-terminal domain, CCR4-Not complex component|PF04153:NOT2 / NOT3 / NOT5 family	-
Ila03G004320	2251	1667	1788	4246	4736	4604	131.841	91.8197	95.0454	218.782	234.382	219.531	2011.82	4237.78	-1.07502	4.34E-09	2.30E-07	Ila03G004320	GWHBIST00000003	6738135	6739417	-	1283	protein_coding	- && sp|Q1EC66|UBQ3_ARATH Polyubiquitin 3 OS=Arabidopsis thaliana OX=3702 GN=UBQ3 PE=2 SV=1 && PF00240:Ubiquitin family	ubiquitin
Ila19G008570	2217	1915	2718	3290	3103	3143	207.986	168.952	231.423	271.532	245.973	240.049	2395.26	2979.41	-0.314763	0.0576029	0.223337	Ila19G008570	GWHBIST00000019	23740250	23749646	+	801	protein_coding	- && sp|Q96291|BAS1A_ARATH 2-Cys peroxiredoxin BAS1, chloroplastic OS=Arabidopsis thaliana OX=3702 GN=BAS1 PE=1 SV=2 && PF00578:AhpC/TSA family|PF10417:C-terminal domain of 1-Cys peroxiredoxin	-
Ila07G004630	2676	3856	4298	2409	4546	2932	123.899	167.898	180.609	98.1242	177.848	110.518	3768.52	3080.27	0.290987	0.249528	0.542174	Ila07G004630	GWHBIST00000007	17643900	17646296	+	1623	protein_coding	- && sp|O49298|PME6_ARATH Probable pectinesterase/pectinesterase inhibitor 6 OS=Arabidopsis thaliana OX=3702 GN=PME6 PE=2 SV=1 && PF04043:Plant invertase/pectin methylesterase inhibitor|PF01095:Pectinesterase	-
Ila16G017770	2983	1796	3079	2550	2246	2516	129.721	73.4496	121.522	97.556	82.5286	89.0748	2758.12	2283.66	0.272316	0.229834	0.518883	Ila16G017770	GWHBIST00000016	43662643	43667939	-	1728	protein_coding	- && sp|Q8W593|LGUC_ARATH Probable lactoylglutathione lyase, chloroplastic OS=Arabidopsis thaliana OX=3702 GN=At1g67280 PE=1 SV=1 && PF00903:Glyoxalase/Bleomycin resistance protein/Dioxygenase superfamily	Glyoxalase
Ila01G005550	2955	3579	2232	3155	2974	3137	76.8884	87.5773	52.7093	72.2204	65.3856	66.4516	3087.78	2893.56	0.0936499	0.653864	0.853601	Ila01G005550	GWHBIST00000001	6203577	6219804	-	2888	protein_coding	- && sp|Q8RY59|RCD1_ARATH Inactive poly [ADP-ribose] polymerase RCD1 OS=Arabidopsis thaliana OX=3702 GN=RCD1 PE=1 SV=1 && PF12174:RCD1-SRO-TAF4 (RST) plant domain|PF00644:Poly(ADP-ribose) polymerase catalytic domain	-
Ila14G020890	2250	2487	3801	2863	3028	2727	108.801	113.097	166.816	121.795	123.721	107.355	2967.49	2692.51	0.140452	0.481126	0.750327	Ila14G020890	GWHBIST00000014	48410267	48413474	+	1554	protein_coding	- && sp|P30171|ACT11_SOLTU Actin-97 OS=Solanum tuberosum OX=4113 GN=AC97 PE=3 SV=1 && PF00022:Actin	Actin
Ila20G009260	2692	2939	2783	2550	2802	2859	27.0009	27.7223	25.3341	22.5009	23.747	23.3456	2950.34	2560.11	0.204595	0.104158	0.326234	Ila20G009260	GWHBIST00000020	11206314	11223817	-	7492	protein_coding	- && sp|O23372|ATXR3_ARATH Histone-lysine N-methyltransferase ATXR3 OS=Arabidopsis thaliana OX=3702 GN=ATXR3 PE=2 SV=2 && PF14237:GYF domain 2|PF00856:SET domain	SET
Ila05G007660	2357	2960	2302	3559	3201	3556	48.0122	56.7035	42.5586	63.7789	55.0954	58.9713	2673.27	3221.3	-0.269068	0.10367	0.325241	Ila05G007660	GWHBIST00000005	22883551	22897061	-	3689	protein_coding	- && sp|Q9C5W3|NADK2_ARATH NAD kinase 2, chloroplastic OS=Arabidopsis thaliana OX=3702 GN=NADK2 PE=1 SV=1 && PF01513:ATP-NAD kinase	NAD_kinase
Ila05G009080	2505	2497	2611	3654	3363	3472	160.888	150.82	152.199	206.462	182.507	181.544	2669.52	3277.43	-0.295986	0.0256899	0.129719	Ila05G009080	GWHBIST00000005	25018891	25023026	+	1170	protein_coding	- && sp|P35684|RL3_ORYSJ 60S ribosomal protein L3 OS=Oryza sativa subsp. japonica OX=39947 GN=RPL3 PE=2 SV=2 && PF00297:Ribosomal protein L3	-
Ila12G011120	2463	2789	2376	3745	3485	3623	110.497	117.669	96.7436	147.807	132.107	132.325	2677.58	3390.36	-0.340554	0.0211845	0.113511	Ila12G011120	GWHBIST00000012	29861074	29865803	-	1675	protein_coding	- && sp|Q9C5U3|PRS8A_ARATH 26S proteasome regulatory subunit 8 homolog A OS=Arabidopsis thaliana OX=3702 GN=RPT6A PE=1 SV=1 && PF00004:ATPase family associated with various cellular activities (AAA)|PF16450:Proteasomal ATPase OB C-terminal domain|PF17862:AAA+ lid domain	AAA
Ila06G008330	2605	2971	4049	2459	3063	3011	92.1624	98.8496	130.012	76.5353	91.5653	86.725	3350.59	2657.65	0.334346	0.0623902	0.235735	Ila06G008330	GWHBIST00000006	8698919	8707451	+	2124	protein_coding	- && sp|B6SJQ0|CNR13_MAIZE Cell number regulator 13 OS=Zea mays OX=4577 GN=CNR13 PE=2 SV=1 && PF04749:PLAC8 family	-
Ila05G009980	2459	2270	2570	2793	2780	2971	53.6377	46.5654	50.8785	53.5969	51.2382	52.7596	2559.62	2665.74	-0.058662	0.653296	0.853472	Ila05G009980	GWHBIST00000005	26053095	26059696	-	3445	protein_coding	- && sp|Q9JIX8|ACINU_MOUSE Apoptotic chromatin condensation inducer in the nucleus OS=Mus musculus OX=10090 GN=Acin1 PE=1 SV=3 && PF02037:SAP domain|PF16294:RNSP1-SAP18 binding (RSB) motif	SAP
Ila16G024240	2420	2454	2717	2533	2804	3079	32.944	31.4168	33.5692	30.3357	32.2535	34.1239	2658.26	2621.3	0.0201372	0.875071	0.954671	Ila16G024240	GWHBIST00000016	52277168	52292787	-	5520	protein_coding	- && sp|F4K5J1|MYO17_ARATH Myosin-17 OS=Arabidopsis thaliana OX=3702 GN=XI-K PE=1 SV=2 && PF02736:Myosin N-terminal SH3-like domain|PF01843:DIL domain|PF00063:Myosin head (motor domain)	Myosin_head
Ila13G004430	2749	2965	3080	2377	2842	2706	146.714	148.816	149.19	111.605	128.162	117.574	3079.41	2470.5	0.317823	0.0138858	0.0837334	Ila13G004430	GWHBIST00000013	5346929	5351348	-	1408	protein_coding	- && sp|A2XAZ3|ADHX_ORYSI Alcohol dehydrogenase class-3 OS=Oryza sativa subsp. indica OX=39946 GN=ADHIII PE=3 SV=1 && PF08240:Alcohol dehydrogenase GroES-like domain|PF00107:Zinc-binding dehydrogenase	ADH_zinc_N
Ila18G001920	2757	2378	2538	2749	2893	3029	83.8765	68.0365	70.0786	73.5759	74.3687	75.0223	2697.22	2704.13	-0.00384004	0.97901	0.992308	Ila18G001920	GWHBIST00000018	2066016	2078726	-	2470	protein_coding	- && sp|P37225|MAON_SOLTU NAD-dependent malic enzyme 59 kDa isoform, mitochondrial OS=Solanum tuberosum OX=4113 PE=1 SV=1 && PF00390:Malic enzyme, N-terminal domain|PF03949:Malic enzyme, NAD binding domain	Malic_M
Ila20G006510	2548	2230	2959	2632	2735	2742	104.857	86.304	110.518	95.289	95.1032	91.866	2708.17	2530.68	0.0978214	0.512868	0.771034	Ila20G006510	GWHBIST00000020	7004957	7010125	-	1826	protein_coding	- && sp|P23509|GLGS_SOLTU Glucose-1-phosphate adenylyltransferase small subunit, chloroplastic/amyloplastic OS=Solanum tuberosum OX=4113 PE=1 SV=2 && PF00483:Nucleotidyl transferase	-
Ila02G010870	3400	2756	2462	2815	2623	2547	190.809	145.454	125.4	138.981	124.382	116.369	3042.36	2496.55	0.285153	0.144825	0.399688	Ila02G010870	GWHBIST00000002	21472118	21478409	-	1339	protein_coding	- && sp|P93206|14331_SOLLC 14-3-3 protein 1 OS=Solanum lycopersicum OX=4081 GN=TFT1 PE=3 SV=2 && PF00244:14-3-3 protein	-
Ila16G020760	2198	2347	2525	3441	3200	3322	76.5025	76.8223	79.7626	105.363	94.11	94.1315	2474.66	3112.42	-0.330723	0.00988863	0.0653025	Ila16G020760	GWHBIST00000016	47445300	47453810	+	2159	protein_coding	- && sp|Q42876|AMPL2_SOLLC Leucine aminopeptidase 2, chloroplastic OS=Solanum lycopersicum OX=4081 GN=LAPA2 PE=2 SV=1 && PF02789:Cytosol aminopeptidase family, N-terminal domain|PF00883:Cytosol aminopeptidase family, catalytic domain	-
Ila11G004410	2152	3199	2388	3718	3400	3705	43.471	60.7713	43.7806	66.073	58.0329	60.9303	2709.2	3379.72	-0.319005	0.0809827	0.27941	Ila11G004410	GWHBIST00000011	19157026	19177491	-	3720	protein_coding	- && sp|O48844|PSD1A_ARATH 26S proteasome non-ATPase regulatory subunit 1 homolog A OS=Arabidopsis thaliana OX=3702 GN=RPN2A PE=1 SV=1 && PF18004:26S proteasome regulatory subunit RPN2 C-terminal domain|PF13646:HEAT repeats	-
Ila17G025690	2730	1910	2206	3095	3095	3593	81.3104	53.4987	59.6319	81.0963	77.89	87.122	2413.44	3048.8	-0.337326	0.0790375	0.27531	Ila17G025690	GWHBIST00000017	48158176	48174077	-	2523	protein_coding	- && sp|Q9ZSM8|EZA1_ARATH Histone-lysine N-methyltransferase EZA1 OS=Arabidopsis thaliana OX=3702 GN=EZA1 PE=1 SV=1 && PF00856:SET domain|PF18264:CXC domain	SET
Ila0G007880	2419	3301	2302	2994	3078	3054	104.289	133.837	90.0738	113.557	112.127	107.191	2815.22	2848.83	-0.0171495	0.925456	0.97444	Ila0G007880	GWHBIST00000289	51495	57214	+	1743	protein_coding	- && sp|P46265|TBB5_ORYSJ Tubulin beta-5 chain OS=Oryza sativa subsp. japonica OX=39947 GN=TUBB5 PE=1 SV=1 && PF03953:Tubulin C-terminal domain|PF00091:Tubulin/FtsZ family, GTPase domain	Tubulin
Ila18G003680	2461	3008	2597	2868	2924	3046	132	151.728	126.422	135.331	132.519	133.009	2826.79	2757.51	0.03578	0.797616	0.921516	Ila18G003680	GWHBIST00000018	4492552	4496975	+	1401	protein_coding	- && - && -	-
Ila02G001680	2772	2388	2364	2273	2446	2252	54.2736	43.97	42.0081	39.1518	40.466	35.8964	2648.36	2176.87	0.282719	0.0803439	0.27813	Ila02G001680	GWHBIST00000002	8775064	8781162	+	3838	protein_coding	- && sp|P42762|CLPD_ARATH Chaperone protein ClpD, chloroplastic OS=Arabidopsis thaliana OX=3702 GN=CLPD PE=1 SV=1 && PF10431:C-terminal, D2-small domain, of ClpB protein|PF17871:AAA lid domain|PF02861:Clp amino terminal domain, pathogenicity island component|PF07724:AAA domain (Cdc48 subfamily)|PF00004:ATPase family associated with various cellular activities (AAA)	AAA
Ila09G001630	2300	3229	2836	2447	2781	2789	33.6252	44.3948	37.6299	31.4723	34.3539	33.195	2923.69	2499.12	0.226413	0.15217	0.411337	Ila09G001630	GWHBIST00000009	1690858	1697170	+	5140	protein_coding	- && sp|Q94A40|COPA1_ARATH Coatomer subunit alpha-1 OS=Arabidopsis thaliana OX=3702 GN=At1g62020 PE=2 SV=2 && PF04053:Coatomer WD associated region|PF06957:Coatomer (COPI) alpha subunit C-terminus|PF00400:WD domain, G-beta repeat	Coatomer_WDAD
Ila08G009140	2307	2939	2548	3061	2908	3151	61.3663	73.5204	61.5136	71.6313	65.3604	68.2367	2729.27	2846.68	-0.0607391	0.67657	0.866656	Ila08G009140	GWHBIST00000008	27042074	27055779	+	2825	protein_coding	- && sp|Q9ZTS1|SYM_ORYSJ Probable methionine--tRNA ligase OS=Oryza sativa subsp. japonica OX=39947 GN=Os06g0508700 PE=2 SV=2 && PF01588:Putative tRNA binding domain|PF09334:tRNA synthetases class I (M)	-
Ila03G012750	2445	2484	2540	2692	2844	3118	45.1646	43.1517	42.5837	43.7474	44.3902	46.8903	2619.09	2697.08	-0.0424404	0.732056	0.891869	Ila03G012750	GWHBIST00000003	27010433	27022470	+	4068	protein_coding	- && sp|A9QM73|SMG7_ARATH Protein SMG7 OS=Arabidopsis thaliana OX=3702 GN=SMG7 PE=1 SV=1 && PF10373:Est1 DNA/RNA binding domain|PF10374:Telomerase activating protein Est1	-
Ila16G000080	2486	3168	3111	2379	2780	2688	68.6552	82.278	77.9762	57.7994	64.8716	60.435	3062.95	2446.4	0.324315	0.0227266	0.119029	Ila16G000080	GWHBIST00000016	121507	126704	+	2721	protein_coding	- && sp|Q93ZX7|GAUT4_ARATH Probable galacturonosyltransferase 4 OS=Arabidopsis thaliana OX=3702 GN=GAUT4 PE=2 SV=1 && PF01501:Glycosyl transferase family 8	Glyco_transf_8
Ila06G015340	2161	3680	2609	2945	2920	3201	48.2294	77.2381	52.8471	57.8229	55.0653	58.1608	2953.88	2827.81	0.0629641	0.757861	0.90291	Ila06G015340	GWHBIST00000006	34886225	34905500	-	3367	protein_coding	- && sp|Q9FN05|PSL5_ARATH Probable glucan 1,3-alpha-glucosidase OS=Arabidopsis thaliana OX=3702 GN=PSL5 PE=1 SV=1 && PF01055:Glycosyl hydrolases family 31|PF13802:Galactose mutarotase-like	Glyco_hydro_31
Ila14G015160	2228	3409	2443	2794	2567	2932	33.5316	48.2495	33.3697	36.9933	32.644	35.9245	2828.96	2587.91	0.128503	0.50271	0.76502	Ila14G015160	GWHBIST00000014	34991185	35017672	-	4993	protein_coding	- && sp|Q8W1Y0|SSC14_ARATH Sister chromatid cohesion 1 protein 4 OS=Arabidopsis thaliana OX=3702 GN=SYN4 PE=2 SV=1 && PF04825:N terminus of Rad21 / Rec8 like protein|PF04824:Conserved region of Rad21 / Rec8 like protein	Rad21_Rec8_N
Ila16G006800	3488	2175	3844	2164	2196	1811	293.841	172.314	293.906	160.38	156.317	124.206	3332.32	1931.07	0.787171	0.000740171	0.00853139	Ila16G006800	GWHBIST00000016	10547863	10550419	+	892	protein_coding	- && sp|Q9SUI5|PSAK_ARATH Photosystem I reaction center subunit psaK, chloroplastic OS=Arabidopsis thaliana OX=3702 GN=PSAK PE=2 SV=2 && PF01241:Photosystem I psaG / psaK	-
Ila17G022350	3394	2243	2816	2540	2230	1974	350.815	218.033	264.173	230.971	194.764	166.112	2979.01	2112.63	0.495773	0.0237637	0.122854	Ila17G022350	GWHBIST00000017	44849262	44852561	+	727	protein_coding	- && sp|Q41228|PSAEA_NICSY Photosystem I reaction center subunit IV A, chloroplastic OS=Nicotiana sylvestris OX=4096 GN=PSAEA PE=1 SV=1 && PF02427:Photosystem I reaction centre subunit IV / PsaE	-
Ila16G013610	2314	3027	4195	1916	2289	1880	72.786	89.5413	119.758	53.0197	60.8371	48.1426	3310.75	1900.33	0.801054	0.000143024	0.00217159	Ila16G013610	GWHBIST00000016	37137864	37145845	-	2389	protein_coding	- && sp|Q9LMR3|TYRA2_ARATH Arogenate dehydrogenase 2, chloroplastic OS=Arabidopsis thaliana OX=3702 GN=TYRAAT2 PE=1 SV=1 && PF02153:Prephenate dehydrogenase	-
Ila18G017230	3089	2216	3829	2330	2085	1966	258.489	174.39	290.803	171.529	147.424	133.935	3193.58	1996.86	0.677525	0.00175063	0.0170016	Ila18G017230	GWHBIST00000018	38601975	38602956	+	898	protein_coding	- && sp|P80883|PETM_SPIOL Cytochrome b6-f complex subunit 7 (Fragment) OS=Spinacia oleracea OX=3562 GN=petM PE=1 SV=1 && PF08041:PetM family of cytochrome b6f complex subunit 7	-
Ila15G003640	1103	2338	1354	4994	4144	4399	32.9039	65.5909	36.659	131.062	104.455	106.835	1675.48	4234.25	-1.33747	4.31E-07	1.39E-05	Ila15G003640	GWHBIST00000015	4575418	4577936	+	2519	protein_coding	- && sp|A0A0M3R8G2|SBT_PETHY Subtilisin-like protease OS=Petunia hybrida OX=4102 GN=SBT PE=2 SV=1 && PF17766:Fibronectin type-III domain|PF02225:PA domain|PF05922:Peptidase inhibitor I9|PF00082:Subtilase family	Peptidase_S8
Ila14G015020	2672	2821	3265	2179	2338	2276	85.0075	84.4015	94.2744	60.9867	62.8497	58.9495	3062.18	2119.89	0.530656	3.28E-05	0.000618949	Ila14G015020	GWHBIST00000014	34629220	34633201	+	2362	protein_coding	- && sp|O24381|TLC1_SOLTU Plastidic ATP/ADP-transporter OS=Solanum tuberosum OX=4113 PE=2 SV=2 && PF03219:TLC ATP/ADP transporter	-
Ila0G019470	2424	2451	1683	3109	2632	3217	139.58	132.727	87.9557	157.495	128.06	150.809	2314.55	2795.99	-0.272776	0.197341	0.477183	Ila0G019470	GWHBIST00000334	97378	98916	+	1305	protein_coding	- && sp|P17786|EF1A_SOLLC Elongation factor 1-alpha OS=Solanum lycopersicum OX=4081 PE=2 SV=1 && PF00009:Elongation factor Tu GTP binding domain|PF03143:Elongation factor Tu C-terminal domain|PF03144:Elongation factor Tu domain 2	GTP_EFTU
Ila03G005120	2585	2045	2820	2290	2653	2451	58.3334	43.3986	57.7558	45.462	50.5861	45.0284	2611.1	2306.73	0.178784	0.291852	0.588447	Ila03G005120	GWHBIST00000003	9335708	9369943	-	3330	protein_coding	- && sp|Q69Q02|DPE2_ORYSJ 4-alpha-glucanotransferase DPE2 OS=Oryza sativa subsp. japonica OX=39947 GN=DPE2 PE=2 SV=1 && PF00686:Starch binding domain|PF02446:4-alpha-glucanotransferase	-
Ila0G002110	2424	2814	2545	2800	2985	3329	36.9626	40.3534	35.2215	37.5617	38.4603	41.3267	2728.08	2839.48	-0.0578201	0.669345	0.863168	Ila0G002110	GWHBIST00000349	60147	75015	+	4928	protein_coding	- && sp|Q9LTT8|VCS_ARATH Enhancer of mRNA-decapping protein 4 OS=Arabidopsis thaliana OX=3702 GN=VCS PE=1 SV=1 && PF16529:WD40 region of Ge1, enhancer of mRNA-decapping protein	-
Ila13G009970	3257	2694	1972	3387	3433	3314	59.9872	46.6621	32.9638	54.8798	53.4259	49.6913	2804.58	3165.17	-0.174644	0.437155	0.718205	Ila13G009970	GWHBIST00000013	21960924	21979673	+	4080	protein_coding	- && sp|O48963|PHOT1_ARATH Phototropin-1 OS=Arabidopsis thaliana OX=3702 GN=PHOT1 PE=1 SV=1 && PF13426:PAS domain|PF00069:Protein kinase domain	Pkinase
Ila19G010020	2102	3594	1735	3914	3586	3842	137.952	221.819	103.344	225.982	198.858	205.277	2611.09	3542.48	-0.440131	0.0943402	0.307087	Ila19G010020	GWHBIST00000019	26303113	26308036	-	1145	protein_coding	- && sp|O65731|RS5_CICAR 40S ribosomal protein S5 (Fragment) OS=Cicer arietinum OX=3827 GN=RPS5 PE=2 SV=1 && PF00177:Ribosomal protein S7p/S5e	-
Ila10G000150	2216	2018	3023	2291	2875	2696	67.8849	58.1367	84.0487	61.7427	74.4181	67.2373	2532.33	2449.89	0.047813	0.791943	0.918692	Ila10G000150	GWHBIST00000010	174870	182711	+	2453	protein_coding	- && sp|Q41140|PFPA_RICCO Pyrophosphate--fructose 6-phosphate 1-phosphotransferase subunit alpha OS=Ricinus communis OX=3988 GN=PFP-ALPHA PE=3 SV=1 && PF00365:Phosphofructokinase	PFK
Ila09G017270	2537	3281	2641	2780	3183	2589	52.5332	63.892	49.6332	50.6425	55.6914	43.6448	2964.86	2672.48	0.14981	0.387031	0.676581	Ila09G017270	GWHBIST00000009	35357290	35363819	+	3629	protein_coding	- && sp|Q0WV12|ANL2_ARATH Homeobox-leucine zipper protein ANTHOCYANINLESS 2 OS=Arabidopsis thaliana OX=3702 GN=ANL2 PE=2 SV=1 && PF01852:START domain|PF00046:Homeodomain	START
Ila09G000480	2661	1868	2506	2876	3006	3006	135.935	89.7411	116.187	129.251	129.752	125.016	2473.04	2773.67	-0.165603	0.366076	0.659475	Ila09G000480	GWHBIST00000009	520901	523613	+	1471	protein_coding	- && sp|Q39108|GGR_ARATH Heterodimeric geranylgeranyl pyrophosphate synthase small subunit, chloroplastic OS=Arabidopsis thaliana OX=3702 GN=GGR PE=1 SV=2 && PF00348:Polyprenyl synthetase	-
Ila03G009480	2403	3952	3869	2337	3307	2576	70.73	109.394	103.357	60.5154	82.2473	61.7281	3557.93	2563.51	0.472992	0.0290784	0.141328	Ila03G009480	GWHBIST00000003	21775073	21778861	-	2553	protein_coding	- && sp|Q66GR0|FLA17_ARATH Fasciclin-like arabinogalactan protein 17 OS=Arabidopsis thaliana OX=3702 GN=FLA17 PE=2 SV=1 && PF02469:Fasciclin domain	-
Ila13G008090	2646	3396	2566	2344	2705	2643	38.6085	46.6002	33.9813	30.089	33.3502	31.3963	3020.46	2398.14	0.332793	0.0481658	0.198554	Ila13G008090	GWHBIST00000013	17848791	17855636	+	5150	protein_coding	- && - && -	-
Ila09G001820	2056	2469	2012	2354	2352	2412	83.2875	94.0598	73.9732	83.8919	80.5067	79.5465	2293.79	2221.89	0.0458941	0.761477	0.904761	Ila09G001820	GWHBIST00000009	1869126	1870980	-	1855	protein_coding	- && sp|C0Z2L5|BZP44_ARATH bZIP transcription factor 44 OS=Arabidopsis thaliana OX=3702 GN=BZIP44 PE=1 SV=1 && PF00170:bZIP transcription factor	bZIP_1
Ila06G000640	2345	2583	2564	3301	3133	3167	140.635	145.68	139.559	174.162	158.762	154.627	2624.51	2999.54	-0.192647	0.133572	0.381166	Ila06G000640	GWHBIST00000006	716878	719679	+	1253	protein_coding	- && sp|P35685|RL7A1_ORYSJ 60S ribosomal protein L7a-1 OS=Oryza sativa subsp. japonica OX=39947 GN=RPL7A-1 PE=2 SV=1 && PF01248:Ribosomal protein L7Ae/L30e/S12e/Gadd45 family	-
Ila06G004560	2735	2289	2195	3065	3182	3529	133.89	105.382	97.5251	132.002	131.623	140.647	2543.84	3046.98	-0.260569	0.123819	0.364383	Ila06G004560	GWHBIST00000006	4365068	4372050	-	1535	protein_coding	- && sp|Q08467|CSK21_ARATH Casein kinase II subunit alpha-1 OS=Arabidopsis thaliana OX=3702 GN=CKA1 PE=1 SV=3 && PF00069:Protein kinase domain	Pkinase
Ila14G004350	2423	3729	2251	2491	2818	2917	25.6301	37.0951	21.6104	23.1808	25.187	25.1201	2949.03	2563.38	0.20215	0.351897	0.647156	Ila14G004350	GWHBIST00000014	5045263	5063337	+	7104	protein_coding	- && sp|P40468|TAO3_YEAST Cell morphogenesis protein PAG1 OS=Saccharomyces cerevisiae (strain ATCC 204508 / S288c) OX=559292 GN=TAO3 PE=1 SV=1 && PF14225:Cell morphogenesis C-terminal|PF14228:Cell morphogenesis central region|PF14222:Cell morphogenesis N-terminal	-
Ila17G000040	2080	2908	2344	2979	2813	3069	24.798	32.6042	25.363	31.245	28.3375	29.7877	2566.33	2765.81	-0.10796	0.51236	0.770638	Ila17G000040	GWHBIST00000017	119718	178593	-	6303	protein_coding	- && sp|A4GSN8|NUA_ARATH Nuclear-pore anchor OS=Arabidopsis thaliana OX=3702 GN=NUA PE=1 SV=1 && PF07926:TPR/MLP1/MLP2-like protein	-
Ila05G015400	2254	3776	3142	2343	3127	2314	95.5852	150.59	120.93	87.411	112.048	79.8891	3199.28	2430.62	0.396496	0.0676147	0.24809	Ila05G015400	GWHBIST00000005	32125986	32129366	-	1772	protein_coding	- && sp|P46263|TBB1_SOLTU Tubulin beta-1 chain OS=Solanum tuberosum OX=4113 GN=TUBB1 PE=2 SV=1 && PF03953:Tubulin C-terminal domain|PF00091:Tubulin/FtsZ family, GTPase domain	Tubulin
Ila02G002750	2982	3282	2530	2008	2133	2080	79.4619	82.2463	61.1874	47.073	48.0264	45.1234	3093.38	1941.6	0.671851	5.86E-05	0.00100815	Ila02G002750	GWHBIST00000002	10491598	10495990	-	2820	protein_coding	- && sp|Q9SYH1|RSH3C_ARATH Probable GTP diphosphokinase RSH3, chloroplastic OS=Arabidopsis thaliana OX=3702 GN=RSH3 PE=2 SV=1 && PF13328:HD domain|PF04607:Region found in RelA / SpoT proteins	-
Ila09G005980	2657	2777	2556	2706	3040	2868	74.9476	73.6663	65.436	67.1508	72.4566	65.8617	2805.29	2687.67	0.0617005	0.653248	0.853472	Ila09G005980	GWHBIST00000009	8048456	8061816	+	2664	protein_coding	- && sp|Q84N64|ARC5_ARATH Dynamin-like protein ARC5 OS=Arabidopsis thaliana OX=3702 GN=ARC5 PE=1 SV=2 && PF00350:Dynamin family	-
Ila17G015410	3282	1577	3089	2321	2267	2317	173.68	78.4821	148.361	108.055	101.368	99.8218	2795.99	2156.14	0.374872	0.158605	0.420845	Ila17G015410	GWHBIST00000017	35898254	35905627	+	1420	protein_coding	- && sp|A0QV10|Y2408_MYCS2 Uncharacterized oxidoreductase MSMEG_2408/MSMEI_2347 OS=Mycolicibacterium smegmatis (strain ATCC 700084 / mc(2)155) OX=246196 GN=MSMEG_2408 PE=1 SV=1 && PF00248:Aldo/keto reductase family	Aldo_ket_red
Ila17G000130	2395	2814	2180	2553	2726	2972	101.852	112.542	84.1415	95.5151	97.9553	102.896	2595.83	2571.32	0.0135676	0.933278	0.977821	Ila17G000130	GWHBIST00000017	309897	319622	+	1767	protein_coding	- && sp|Q9SLK2|ALIS3_ARATH ALA-interacting subunit 3 OS=Arabidopsis thaliana OX=3702 GN=ALIS3 PE=1 SV=1 && PF03381:LEM3 (ligand-effect modulator 3) family / CDC50 family	-
Ila06G013770	2473	2911	2488	2454	2233	2515	154.219	170.719	140.817	134.631	117.663	127.685	2761.12	2248.16	0.296489	0.0453431	0.190848	Ila06G013770	GWHBIST00000006	22780119	22785190	-	1205	protein_coding	- && - && -	-
Ila01G011780	2724	2211	2626	2930	3089	3074	82.0422	62.6246	71.7818	77.6345	78.6115	75.3739	2656.01	2837.51	-0.0954615	0.53402	0.784108	Ila01G011780	GWHBIST00000001	22409735	22417831	-	2495	protein_coding	- && sp|O64843|CID7_ARATH Polyadenylate-binding protein-interacting protein 7 OS=Arabidopsis thaliana OX=3702 GN=CID7 PE=1 SV=1 && PF08590:Domain of unknown function (DUF1771)	-
Ila05G008380	2272	2995	2615	2361	2435	2701	39.384	48.8242	41.1408	36.0051	35.6655	38.1174	2758.12	2336.86	0.23912	0.106475	0.330801	Ila05G008380	GWHBIST00000005	24164055	24175071	-	4335	protein_coding	- && sp|Q8W234|SEUSS_ARATH Transcriptional corepressor SEUSS OS=Arabidopsis thaliana OX=3702 GN=SEU PE=1 SV=1 && PF01803:LIM-domain binding protein	-
Ila08G013950	2508	3411	1843	3031	3134	3073	215.881	276.118	143.98	229.525	227.941	215.346	2733.85	2884.01	-0.0772127	0.742237	0.896204	Ila08G013950	GWHBIST00000008	34096707	34097893	+	873	protein_coding	- && sp|O04023|SRC2_ARATH Protein SRC2 homolog OS=Arabidopsis thaliana OX=3702 GN=SRC2 PE=1 SV=1 && PF00168:C2 domain	C2
Ila12G012920	2104	2075	2433	2873	2935	3049	50.8704	47.1807	53.389	61.11	59.9606	60.0156	2314.28	2763.47	-0.255876	0.042264	0.182275	Ila12G012920	GWHBIST00000012	31361519	31404531	+	3108	protein_coding	- && sp|Q5M729|ODP23_ARATH Dihydrolipoyllysine-residue acetyltransferase component 3 of pyruvate dehydrogenase complex, mitochondrial OS=Arabidopsis thaliana OX=3702 GN=At1g54220 PE=1 SV=1 && PF00198:2-oxoacid dehydrogenases acyltransferase (catalytic domain)|PF02817:e3 binding domain|PF00069:Protein kinase domain|PF00364:Biotin-requiring enzyme	Pkinase
Ila08G015580	1925	2590	2296	3868	3229	3393	198.974	251.763	215.391	351.73	282.015	285.521	2381.91	3281.34	-0.462059	0.00625516	0.045722	Ila08G015580	GWHBIST00000008	35591687	35592413	-	727	protein_coding	- && sp|P62980|RS27A_SOLLC Ubiquitin-40S ribosomal protein S27a OS=Solanum lycopersicum OX=4081 GN=UBI3 PE=1 SV=2 && PF01599:Ribosomal protein S27a|PF00240:Ubiquitin family	ubiquitin
Ila07G010590	2573	2323	2613	2238	2424	2903	63.0621	53.5432	58.1243	48.2554	50.1995	57.9246	2634.72	2354.19	0.162265	0.279611	0.576056	Ila07G010590	GWHBIST00000007	25223372	25231686	+	3066	protein_coding	- && - && PF15996:Arginine/serine-rich protein PNISR	-
Ila04G008310	2011	2895	1810	3581	3271	3300	54.5942	73.9111	44.5967	85.5256	75.0331	72.935	2358.46	3173.38	-0.4282	0.0424713	0.182849	Ila04G008310	GWHBIST00000004	20615607	20621485	+	2768	protein_coding	- && sp|Q41382|RH7_SPIOL DEAD-box ATP-dependent RNA helicase 7 OS=Spinacia oleracea OX=3562 GN=RH7 PE=2 SV=1 && PF00271:Helicase conserved C-terminal domain|PF08152:GUCT (NUC152) domain|PF00270:DEAD/DEAH box helicase	DEAD
Ila10G008430	2330	3212	3085	1749	2714	2184	59.6349	77.3119	71.6621	39.3814	58.6938	45.5077	3011.77	2070.02	0.540982	0.00626316	0.0457671	Ila10G008430	GWHBIST00000010	12079330	12086669	+	2936	protein_coding	- && sp|Q8L7V3|PMTQ_ARATH Probable methyltransferase PMT26 OS=Arabidopsis thaliana OX=3702 GN=At5g64030 PE=2 SV=1 && PF03141:Putative S-adenosyl-L-methionine-dependent methyltransferase	-
Ila02G003820	2064	2809	2268	2872	2850	3003	49.0821	62.8191	48.9493	60.0835	57.2659	58.1375	2500.56	2722.81	-0.122824	0.440345	0.720572	Ila02G003820	GWHBIST00000002	12059397	12073243	-	3160	protein_coding	- && sp|Q9FWR2|AVPX_ARATH Pyrophosphate-energized membrane proton pump 3 OS=Arabidopsis thaliana OX=3702 GN=AVPL2 PE=3 SV=1 && PF03030:Inorganic H+ pyrophosphatase	-
Ila11G005860	2033	2794	3383	2207	2876	2347	56.7075	73.2919	85.6436	54.158	67.7844	53.2971	2854.94	2318.12	0.300646	0.129033	0.373191	Ila11G005860	GWHBIST00000011	21834358	21841689	-	2694	protein_coding	- && sp|Q940J9|PMT8_ARATH Probable methyltransferase PMT8 OS=Arabidopsis thaliana OX=3702 GN=At1g04430 PE=2 SV=1 && PF03141:Putative S-adenosyl-L-methionine-dependent methyltransferase	-
Ila14G000750	1669	2683	1612	3954	3539	3743	93.1085	140.76	81.6184	194.056	166.821	169.997	2091.71	3511.06	-0.74723	0.000844606	0.00943539	Ila14G000750	GWHBIST00000014	998437	1002445	-	1347	protein_coding	- && sp|Q9FKS8|LHT1_ARATH Lysine histidine transporter 1 OS=Arabidopsis thaliana OX=3702 GN=LHT1 PE=1 SV=1 && PF01490:Transmembrane amino acid transporter protein	Aa_trans
Ila16G018450	2493	2812	2722	2162	2444	2450	60.8039	64.4986	60.2541	46.3897	50.3672	48.6477	2811.89	2199.7	0.354188	0.00504986	0.0389223	Ila16G018450	GWHBIST00000016	44512834	44521353	-	3081	protein_coding	- && sp|Q8RXE7|AGD14_ARATH Probable ADP-ribosylation factor GTPase-activating protein AGD14 OS=Arabidopsis thaliana OX=3702 GN=AGD14 PE=1 SV=2 && PF01412:Putative GTPase activating protein for Arf	-
Ila11G009530	2356	2944	2423	2758	2781	2930	51.9032	60.9934	48.4465	53.4528	51.7676	52.5501	2707.59	2642.38	0.0351466	0.813261	0.928521	Ila11G009530	GWHBIST00000011	27010787	27017804	-	3411	protein_coding	- && sp|Q94AH6|CUL1_ARATH Cullin-1 OS=Arabidopsis thaliana OX=3702 GN=CUL1 PE=1 SV=1 && PF00888:Cullin family|PF10557:Cullin protein neddylation domain	Cullin
Ila10G004850	2189	2726	2334	2516	2881	3213	18.2851	21.4143	17.6946	18.4892	20.3344	21.8499	2539.96	2680.05	-0.0775332	0.61321	0.830766	Ila10G004850	GWHBIST00000010	5340978	5396899	+	8996	protein_coding	- && sp|Q6IMT1|SAB_ARATH Protein SABRE OS=Arabidopsis thaliana OX=3702 GN=SAB PE=1 SV=1 && PF10351:Golgi-body localisation protein domain	-
Ila18G015160	2396	1731	2769	3060	3036	3021	155.08	105.364	162.66	174.24	166.038	159.187	2414.46	2847.24	-0.237839	0.219445	0.505549	Ila18G015160	GWHBIST00000018	36404720	36410285	-	1161	protein_coding	- && sp|Q9LXC9|IPYR6_ARATH Soluble inorganic pyrophosphatase 6, chloroplastic OS=Arabidopsis thaliana OX=3702 GN=PPA6 PE=1 SV=1 && PF00719:Inorganic pyrophosphatase	Pyrophosphatase
Ila02G006650	2241	2308	2700	2543	2708	2805	40.6175	39.3399	44.4145	40.5485	41.4723	41.3896	2535.26	2512.3	0.0131798	0.91675	0.970314	Ila02G006650	GWHBIST00000002	16336027	16377515	-	4146	protein_coding	- && sp|Q9M081|SC24B_ARATH Protein transport protein Sec24-like At4g32640 OS=Arabidopsis thaliana OX=3702 GN=At4g32640 PE=3 SV=3 && PF04810:Sec23/Sec24 zinc finger|PF04815:Sec23/Sec24 helical domain|PF04811:Sec23/Sec24 trunk domain|PF08033:Sec23/Sec24 beta-sandwich domain	-
Ila15G000930	2537	3564	2649	1905	2025	2077	52.1881	68.9469	49.4564	34.4749	35.1977	34.7836	3066.24	1873.59	0.710653	4.56E-05	0.00081714	Ila15G000930	GWHBIST00000015	1185432	1194904	+	3653	protein_coding	- && sp|O23617|TPS5_ARATH Alpha,alpha-trehalose-phosphate synthase [UDP-forming] 5 OS=Arabidopsis thaliana OX=3702 GN=TPS5 PE=1 SV=2 && PF02358:Trehalose-phosphatase|PF00982:Glycosyltransferase family 20	-
Ila20G000020	2443	1894	2818	2342	2362	2442	67.2945	49.064	70.451	56.7545	54.9761	54.7632	2505.07	2230.13	0.167738	0.341246	0.636973	Ila20G000020	GWHBIST00000020	82786	105410	+	2728	protein_coding	- && sp|Q6NLC1|AB2D_ARATH ABC transporter D family member 2, chloroplastic OS=Arabidopsis thaliana OX=3702 GN=ABCC2 PE=1 SV=1 && PF00005:ABC transporter|PF06472:ABC transporter transmembrane region 2	ABC_tran
Ila18G019300	2226	2028	2461	2671	2722	2901	43.2118	37.023	43.359	45.6151	44.6481	45.8472	2352.47	2587.03	-0.137144	0.310602	0.607305	Ila18G019300	GWHBIST00000018	40601977	40618471	+	3871	protein_coding	- && sp|Q8H0U4|TNPO1_ARATH Transportin-1 OS=Arabidopsis thaliana OX=3702 GN=TRN1 PE=1 SV=1 && PF03810:Importin-beta N-terminal domain|PF13513:HEAT-like repeat	-
Ila16G015550	3049	3175	2533	2843	3028	2847	122.588	120.05	92.4307	100.56	102.869	93.1893	3081.91	2722.07	0.179026	0.282688	0.578616	Ila16G015550	GWHBIST00000016	40626234	40630196	+	1869	protein_coding	- && sp|Q8S9D1|PP395_ARATH Pentatricopeptide repeat-containing protein At5g21222 OS=Arabidopsis thaliana OX=3702 GN=ATC401 PE=2 SV=1 && PF13041:PPR repeat family	-
Ila16G020930	2337	2860	2294	2640	2457	2631	55.9459	64.3875	49.8417	55.5994	49.6995	51.2764	2628.3	2413.22	0.123149	0.434257	0.716087	Ila16G020930	GWHBIST00000016	47650831	47661212	-	3139	protein_coding	- && sp|Q93ZT6|IF4G1_ARATH Eukaryotic translation initiation factor isoform 4G-1 OS=Arabidopsis thaliana OX=3702 GN=EIF(ISO)4G1 PE=1 SV=1 && PF02854:MIF4G domain|PF02847:MA3 domain	-
Ila19G001890	2698	2502	1917	2846	2698	3052	93.645	81.6688	60.3886	86.903	79.1266	86.2412	2511.89	2681.68	-0.0945383	0.625603	0.838055	Ila19G001890	GWHBIST00000019	3141240	3147426	+	2165	protein_coding	- && sp|Q8S4F6|SQD2_ARATH Sulfoquinovosyl transferase SQD2 OS=Arabidopsis thaliana OX=3702 GN=SQD2 PE=1 SV=1 && -	-
Ila14G001740	2676	2222	2317	2597	2695	2786	108.17	84.4679	85.0036	92.3528	92.0487	91.6832	2539.19	2520.06	0.0107444	0.945663	0.982028	Ila14G001740	GWHBIST00000014	1940336	1945028	-	1859	protein_coding	- && sp|O22609|DEGP1_ARATH Protease Do-like 1, chloroplastic OS=Arabidopsis thaliana OX=3702 GN=DEGP1 PE=1 SV=2 && PF13365:Trypsin-like peptidase domain|PF13180:PDZ domain	-
Ila15G007530	2298	2860	2459	2333	2426	2532	59.0775	69.1455	57.3747	52.7647	52.6988	52.9935	2668.75	2274.2	0.230786	0.103682	0.325241	Ila15G007530	GWHBIST00000015	9497472	9503152	-	2923	protein_coding	- && sp|Q852L0|HD16N_ORYSJ Casein kinase 1-like protein HD16 OS=Oryza sativa subsp. japonica OX=39947 GN=HD16 PE=1 SV=1 && PF00069:Protein kinase domain	Pkinase
Ila12G011190	2353	3938	2945	1418	1432	1345	96.2004	151.411	109.277	51.0021	49.4693	44.7677	3226.95	1310.74	1.29989	1.14E-10	7.82E-09	Ila12G011190	GWHBIST00000012	29904917	29906754	+	1838	protein_coding	- && sp|Q0WP36|MOT2_ARATH Molybdate transporter 2 OS=Arabidopsis thaliana OX=3702 GN=MOT2 PE=1 SV=2 && PF16983:Molybdate transporter of MFS superfamily	-
Ila02G003550	2234	2268	2327	2710	2901	3034	50.8864	48.5834	48.1066	54.3056	55.8347	56.2628	2394.56	2695.47	-0.170872	0.160022	0.423053	Ila02G003550	GWHBIST00000002	11710111	11729316	-	3299	protein_coding	- && sp|Q9C512|MNS1_ARATH Mannosyl-oligosaccharide 1,2-alpha-mannosidase MNS1 OS=Arabidopsis thaliana OX=3702 GN=MNS1 PE=1 SV=1 && PF01545:Cation efflux family|PF01532:Glycosyl hydrolase family 47	-
Ila17G018960	3915	1319	2945	1786	2391	2180	174.699	55.3515	119.271	70.1128	90.1521	79.1958	2892.94	1980.08	0.546897	0.102432	0.323213	Ila17G018960	GWHBIST00000017	41148896	41153805	+	1684	protein_coding	- && sp|Q84TH4|SR45A_ARATH Serine/arginine-rich splicing factor SR45a OS=Arabidopsis thaliana OX=3702 GN=SR45A PE=1 SV=1 && PF00076:RNA recognition motif. (a.k.a. RRM, RBD, or RNP domain)	RRM_1
Ila14G000340	2356	4301	2165	2397	2653	2580	103.171	177.125	86.0461	92.344	98.1654	91.9793	3095.08	2380.19	0.378884	0.144362	0.399039	Ila14G000340	GWHBIST00000014	360750	364729	+	1716	protein_coding	- && sp|P37707|B2_DAUCA B2 protein OS=Daucus carota OX=4039 PE=2 SV=1 && PF10539:Development and cell death domain	-
Ila15G020210	1992	1848	2628	3216	3264	3156	97.2638	84.8575	116.46	138.145	134.664	125.455	2258.45	3009.52	-0.414075	0.0112846	0.0718305	Ila15G020210	GWHBIST00000015	51733847	51739332	+	1539	protein_coding	- && sp|Q9ST69|RR5_SPIOL 30S ribosomal protein S5, chloroplastic OS=Spinacia oleracea OX=3562 GN=rps5 PE=1 SV=1 && PF03719:Ribosomal protein S5, C-terminal domain|PF00333:Ribosomal protein S5, N-terminal domain	-
Ila07G008730	2407	2295	2420	2424	2162	2617	69.0096	61.8789	62.9707	61.1397	52.3754	61.0836	2499.12	2246.92	0.153395	0.282526	0.578616	Ila07G008730	GWHBIST00000007	23324426	23343581	+	2621	protein_coding	- && sp|F4I241|BUB33_ARATH Mitotic checkpoint protein BUB3.3 OS=Arabidopsis thaliana OX=3702 GN=BUB3.3 PE=2 SV=1 && PF01287:Eukaryotic elongation factor 5A hypusine, DNA-binding OB fold|PF03776:Septum formation topological specificity factor MinE	-
Ila17G004950	2978	3331	2046	3813	2866	2718	69.7793	73.4011	43.5108	78.6005	56.7435	51.8488	2947.89	2947.52	0.00015438	0.999503	0.999821	Ila17G004950	GWHBIST00000017	6780188	6788332	-	3207	protein_coding	- && - && PF14580:Leucine-rich repeat	-
Ila12G007660	2558	2904	2576	2758	2610	2683	96.3998	102.92	88.1071	91.438	83.1101	82.3158	2819.51	2514.85	0.164967	0.238999	0.53105	Ila12G007660	GWHBIST00000012	26403071	26405064	-	1994	protein_coding	- && sp|Q40450|EFTUA_NICSY Elongation factor TuA, chloroplastic OS=Nicotiana sylvestris OX=4096 GN=TUFA PE=2 SV=2 && PF03144:Elongation factor Tu domain 2|PF00009:Elongation factor Tu GTP binding domain|PF03143:Elongation factor Tu C-terminal domain	GTP_EFTU
Ila06G013140	2212	2056	2209	2281	2153	2337	79.0024	69.0565	71.6045	71.67	64.9736	67.9518	2273.17	2113.61	0.104923	0.440262	0.720572	Ila06G013140	GWHBIST00000006	20179138	20181241	-	2104	protein_coding	- && sp|O65665|ERF60_ARATH Ethylene-responsive transcription factor ERF060 OS=Arabidopsis thaliana OX=3702 GN=ERF060 PE=1 SV=1 && PF00847:AP2 domain	AP2
Ila13G014380	1837	2071	2413	3250	3059	3257	59.1438	62.7056	70.5094	92.0535	83.218	85.3699	2207.16	2986.94	-0.4363	0.00169118	0.0165256	Ila13G014380	GWHBIST00000013	29052308	29057458	-	2334	protein_coding	- && sp|P27081|ADT2_SOLTU ADP,ATP carrier protein, mitochondrial (Fragment) OS=Solanum tuberosum OX=4113 GN=ANT1 PE=2 SV=1 && PF00153:Mitochondrial carrier protein	Mito_carr
Ila06G005520	2631	3090	2500	3000	2655	2487	70.4084	77.7658	60.7202	70.6288	60.0352	54.1834	2886.18	2548.53	0.179522	0.302561	0.599361	Ila06G005520	GWHBIST00000006	5381805	5395196	-	2808	protein_coding	- && sp|Q94AM1|OOPDA_ARATH Organellar oligopeptidase A, chloroplastic/mitochondrial OS=Arabidopsis thaliana OX=3702 GN=OOP PE=1 SV=1 && PF01432:Peptidase family M3	Peptidase_M3
Ila05G014380	2185	2853	2377	2735	2898	3183	25.8937	31.7959	25.5659	28.5139	29.0188	30.7091	2597.09	2747.4	-0.0811996	0.593499	0.819959	Ila05G014380	GWHBIST00000005	31094100	31108772	-	6341	protein_coding	- && sp|Q9FMM3|EXA1_ARATH Protein ESSENTIAL FOR POTEXVIRUS ACCUMULATION 1 OS=Arabidopsis thaliana OX=3702 GN=EXA1 PE=1 SV=1 && PF02213:GYF domain	-
Ila13G004740	2344	1664	2309	2593	2843	3185	52.6105	35.1233	47.0358	51.2006	53.9175	58.1985	2218.69	2684.77	-0.275208	0.138922	0.390074	Ila13G004740	GWHBIST00000013	5751863	5763914	+	3348	protein_coding	- && sp|O48847|LUH_ARATH Transcriptional corepressor LEUNIG_HOMOLOG OS=Arabidopsis thaliana OX=3702 GN=LUH PE=1 SV=1 && PF08513:LisH	-
Ila16G016220	2041	2240	2393	2775	2776	3186	200.485	206.925	213.34	239.806	230.407	254.784	2335.15	2723.23	-0.221782	0.0777544	0.272429	Ila16G016220	GWHBIST00000016	41704115	41719106	-	765	protein_coding	- && sp|O82572|PROF1_RICCO Profilin-1 OS=Ricinus communis OX=3988 GN=PRO1 PE=2 SV=1 && PF00235:Profilin	-
Ila19G000460	2424	3142	2412	2412	2543	2619	35.977	43.8556	32.4908	31.4939	31.8916	31.6458	2798.23	2362.46	0.244181	0.133492	0.381096	Ila19G000460	GWHBIST00000019	754926	775362	+	5063	protein_coding	- && sp|Q93YQ1|RTOR1_ARATH Regulatory-associated protein of TOR 1 OS=Arabidopsis thaliana OX=3702 GN=RAPTOR1 PE=1 SV=1 && PF14538:Raptor N-terminal CASPase like domain	-
Ila04G011150	3085	2398	2877	2532	2433	2338	88.4144	64.6314	74.8338	63.8394	58.918	54.5506	2938.73	2282.69	0.364419	0.0320064	0.151414	Ila04G011150	GWHBIST00000004	23260127	23279033	-	2622	protein_coding	- && sp|Q7XAP4|RSH2_ORYSJ Probable GTP diphosphokinase RSH2, chloroplastic OS=Oryza sativa subsp. japonica OX=39947 GN=RSH2 PE=2 SV=1 && PF02824:TGS domain|PF04607:Region found in RelA / SpoT proteins|PF13328:HD domain	-
Ila10G006800	1779	2222	1826	2864	3258	3454	17.944	21.0773	16.7161	25.4141	27.7673	28.3631	2042.94	2982.94	-0.54617	0.000391025	0.00497867	Ila10G006800	GWHBIST00000010	8758086	8773622	+	7450	protein_coding	- && sp|Q38970|ACC1_ARATH Acetyl-CoA carboxylase 1 OS=Arabidopsis thaliana OX=3702 GN=ACC1 PE=1 SV=1 && PF00364:Biotin-requiring enzyme|PF08326:Acetyl-CoA carboxylase, central region|PF01039:Carboxyl transferase domain|PF02786:Carbamoyl-phosphate synthase L chain, ATP binding domain|PF02785:Biotin carboxylase C-terminal domain|PF00289:Biotin carboxylase, N-terminal domain	Carboxyl_trans
Ila13G000400	2538	2552	2424	2745	2641	2679	61.7411	58.3835	53.5187	58.7465	54.2861	53.057	2638.71	2519.1	0.0668619	0.626918	0.838749	Ila13G000400	GWHBIST00000013	443828	449703	-	3089	protein_coding	- && sp|Q9LZQ9|DEAH2_ARATH Probable pre-mRNA-splicing factor ATP-dependent RNA helicase DEAH2 OS=Arabidopsis thaliana OX=3702 GN=At3g62310 PE=2 SV=1 && -	-
Ila12G000500	2197	2351	2682	2485	2823	3109	57.1654	57.5284	63.3362	56.8836	62.0658	65.8584	2527.94	2620.66	-0.0519693	0.702168	0.877929	Ila12G000500	GWHBIST00000012	3909552	3919801	-	2888	protein_coding	- && sp|Q8RXN0|AB11G_ARATH ABC transporter G family member 11 OS=Arabidopsis thaliana OX=3702 GN=ABCG11 PE=1 SV=1 && PF01061:ABC-2 type transporter|PF00005:ABC transporter	ABC2_membrane
Ila12G003620	3033	2016	2608	2200	2554	2498	108.842	68.0363	84.9418	69.455	77.4431	72.98	2696.65	2260.76	0.254226	0.199226	0.4791	Ila12G003620	GWHBIST00000012	19877691	19899681	+	2094	protein_coding	- && sp|Q9C9C0|SPPA1_ARATH Serine protease SPPA, chloroplastic OS=Arabidopsis thaliana OX=3702 GN=SPPA PE=2 SV=1 && PF01343:Peptidase family S49	Peptidase_S49
Ila10G006870	2080	2883	2506	2866	2967	2820	86.6899	112.999	94.7929	105.084	104.487	95.6844	2611.53	2702.39	-0.0492541	0.75463	0.901903	Ila10G006870	GWHBIST00000010	8852524	8860276	-	1803	protein_coding	- && sp|P85200|PRS6B_HELAN 26S proteasome regulatory subunit 6B homolog OS=Helianthus annuus OX=4232 PE=1 SV=1 && PF00004:ATPase family associated with various cellular activities (AAA)|PF16450:Proteasomal ATPase OB C-terminal domain|PF17862:AAA+ lid domain	AAA
Ila16G017550	2378	1239	2259	3127	2852	3005	167.631	82.1374	144.527	193.923	169.876	172.455	2066.41	2806.78	-0.441842	0.0783174	0.273684	Ila16G017550	GWHBIST00000016	43447759	43451072	+	1066	protein_coding	- && sp|O65282|CH20_ARATH 20 kDa chaperonin, chloroplastic OS=Arabidopsis thaliana OX=3702 GN=CPN20 PE=1 SV=2 && PF00166:Chaperonin 10 Kd subunit	-
Ila05G013160	2100	2403	2339	2944	2988	3152	57.551	61.9317	58.1773	70.9787	69.1913	70.3245	2395.93	2833.97	-0.242229	0.0479086	0.197743	Ila05G013160	GWHBIST00000005	29872895	29879954	+	2742	protein_coding	- && sp|P42731|PABP2_ARATH Polyadenylate-binding protein 2 OS=Arabidopsis thaliana OX=3702 GN=PAB2 PE=1 SV=1 && PF00076:RNA recognition motif. (a.k.a. RRM, RBD, or RNP domain)|PF00658:Poly-adenylate binding protein, unique domain	RRM_1
Ila20G000340	2633	1703	2437	2663	2565	2963	48.8536	29.7157	41.0385	43.4684	40.2134	44.7574	2382.13	2554.09	-0.100661	0.619737	0.834639	Ila20G000340	GWHBIST00000020	356473	368353	-	4050	protein_coding	- && sp|Q91V83|TTI1_MOUSE TELO2-interacting protein 1 homolog OS=Mus musculus OX=10090 GN=Tti1 PE=1 SV=2 && -	-
Ila15G005760	3810	4457	2505	3430	3161	2911	130.256	143.299	77.7267	103.163	91.3136	81.0219	3802.15	2973.24	0.354743	0.140817	0.393406	Ila15G005760	GWHBIST00000015	7202453	7204650	+	2198	protein_coding	- && sp|Q9FLE8|Y5986_ARATH Uncharacterized protein At5g39865 OS=Arabidopsis thaliana OX=3702 GN=At5g39865 PE=2 SV=1 && PF00462:Glutaredoxin	-
Ila07G005760	1928	2330	2694	2920	3018	2794	68.5984	77.9631	86.995	91.4001	90.7327	80.932	2424.8	2728.01	-0.169785	0.26297	0.557637	Ila07G005760	GWHBIST00000007	19457159	19461578	-	2112	protein_coding	- && sp|Q01859|ATPBM_ORYSJ ATP synthase subunit beta, mitochondrial OS=Oryza sativa subsp. japonica OX=39947 GN=ATPB PE=1 SV=2 && PF02874:ATP synthase alpha/beta family, beta-barrel domain|PF11421:ATP synthase F1 beta subunit|PF00006:ATP synthase alpha/beta family, nucleotide-binding domain	ATP-synt_ab
Ila17G011960	1968	2374	2786	1972	2122	2576	37.2602	42.2695	47.873	32.8461	33.9471	39.7057	2485.61	2075.47	0.26022	0.109588	0.336589	Ila17G011960	GWHBIST00000017	28160164	28172502	-	3969	protein_coding	- && - && PF07944:Beta-L-arabinofuranosidase, GH127	-
Ila05G008450	2506	2801	2288	2385	2432	2509	51.0059	53.614	42.2654	42.7056	41.8254	41.5745	2668.43	2286.04	0.223045	0.141608	0.394915	Ila05G008450	GWHBIST00000005	24228347	24237288	+	3692	protein_coding	- && sp|Q9STN3|SPT51_ARATH Putative transcription elongation factor SPT5 homolog 1 OS=Arabidopsis thaliana OX=3702 GN=At4g08350 PE=1 SV=2 && PF03439:Early transcription elongation factor of RNA pol II, NGN section|PF11942:Spt5 transcription elongation factor, acidic N-terminal|PF00467:KOW motif	KOW
Ila01G010720	2226	3489	2441	2367	2541	2622	41.6309	61.3646	41.4332	38.9445	40.1544	39.9219	2855.46	2348.14	0.282208	0.146469	0.401935	Ila01G010720	GWHBIST00000001	16872403	16884930	-	4018	protein_coding	- && sp|Q9LK40|NRPD2_ARATH DNA-directed RNA polymerases IV and V subunit 2 OS=Arabidopsis thaliana OX=3702 GN=NRPD2 PE=1 SV=1 && PF04566:RNA polymerase Rpb2, domain 4|PF04563:RNA polymerase beta subunit|PF04565:RNA polymerase Rpb2, domain 3|PF00562:RNA polymerase Rpb2, domain 6|PF04561:RNA polymerase Rpb2, domain 2|PF04560:RNA polymerase Rpb2, domain 7|PF04567:RNA polymerase Rpb2, domain 5	RNA_pol_Rpb2_6
Ila14G010470	2351	2046	2458	2642	3145	2964	72.5826	59.4035	68.8734	71.7579	82.0424	74.4982	2404.14	2728.49	-0.182661	0.21855	0.504463	Ila14G010470	GWHBIST00000014	19168382	19178745	+	2434	protein_coding	- && sp|O82663|SDHA1_ARATH Succinate dehydrogenase [ubiquinone] flavoprotein subunit 1, mitochondrial OS=Arabidopsis thaliana OX=3702 GN=SDH1-1 PE=1 SV=1 && PF02910:Fumarate reductase flavoprotein C-term|PF00890:FAD binding domain	-
Ila16G024130	2782	3192	3204	2848	2605	2143	257.455	277.801	269.108	231.868	203.7	161.456	3212.11	2380.29	0.432514	0.0126307	0.0780767	Ila16G024130	GWHBIST00000016	52180472	52181283	-	812	protein_coding	- && - && PF06596:Photosystem II reaction centre X protein (PsbX)	-
Ila12G000700	1014	1014	1928	4748	4539	5014	22.1246	20.8066	38.1799	91.1392	83.6827	89.0654	1371.66	4462.37	-1.70162	7.60E-13	8.33E-11	Ila12G000700	GWHBIST00000012	4971281	4990339	-	3444	protein_coding	- && sp|Q7XSA2|AGO1B_ORYSJ Protein argonaute 1B OS=Oryza sativa subsp. japonica OX=39947 GN=AGO1B PE=2 SV=3 && PF02171:Piwi domain|PF16488:Argonaute linker 2 domain|PF16487:Mid domain of argonaute|PF16486:N-terminal domain of argonaute|PF02170:PAZ domain|PF08699:Argonaute linker 1 domain|PF12764:Glycine-rich region of argonaut	Piwi
Ila07G010890	2633	1881	2415	2516	2541	2689	85.5043	57.445	71.1777	71.8795	69.7236	71.0911	2436.9	2416.61	0.0119482	0.947	0.982499	Ila07G010890	GWHBIST00000007	25533255	25540342	-	2314	protein_coding	- && sp|Q9FYL3|ALB4_ARATH ALBINO3-like protein 1, chloroplastic OS=Arabidopsis thaliana OX=3702 GN=ALB4 PE=1 SV=3 && -	-
Ila06G001990	2190	2918	2275	2658	2441	2671	33.006	41.358	31.1186	35.242	31.0852	32.7725	2587.67	2426.08	0.093031	0.57697	0.81139	Ila06G001990	GWHBIST00000006	1988397	2003700	-	4986	protein_coding	- && sp|Q9LFQ3|SNL2_ARATH Paired amphipathic helix protein Sin3-like 2 OS=Arabidopsis thaliana OX=3702 GN=SNL2 PE=1 SV=2 && PF16879:C-terminal domain of Sin3a protein|PF08295:Sin3 family co-repressor|PF02671:Paired amphipathic helix repeat	PAH
Ila01G010840	6558	4732	3281	3054	3275	3151	289.543	196.477	131.473	118.623	122.177	113.26	5175.98	2958.88	0.806701	0.00213258	0.0199362	Ila01G010840	GWHBIST00000001	17395470	17400088	-	1702	protein_coding	- && sp|A0A167V661|TPS8_CAMSI Valerianol synthase TPS8 OS=Camellia sinensis OX=4442 GN=TPS8 PE=1 SV=2 && PF03936:Terpene synthase family, metal binding domain|PF01397:Terpene synthase, N-terminal domain	-
Ila14G015970	2730	3158	2854	2722	2695	3253	69.2126	75.2941	65.6699	60.711	57.7323	67.1419	3064.46	2700.89	0.182123	0.198461	0.478109	Ila14G015970	GWHBIST00000014	37695196	37704073	+	2964	protein_coding	- && - && -	-
Ila07G002040	2081	3413	2260	2359	2273	2531	89.9235	138.696	88.6338	89.678	82.9924	89.039	2714.9	2234.62	0.280884	0.177913	0.449858	Ila07G002040	GWHBIST00000007	10528698	10544319	+	1739	protein_coding	- && sp|Q945P1|EULS3_ARATH Ricin B-like lectin EULS3 OS=Arabidopsis thaliana OX=3702 GN=EULS3 PE=1 SV=1 && -	-
Ila08G006830	2204	3379	2260	3031	2739	3038	45.2637	65.2609	42.1247	54.7622	47.53	50.7941	2748.68	2750.29	-0.000838835	0.996689	0.998517	Ila08G006830	GWHBIST00000008	20104666	20109160	-	3659	protein_coding	- && sp|F4I116|SYLC_ARATH Leucine--tRNA ligase, cytoplasmic OS=Arabidopsis thaliana OX=3702 GN=At1g09620 PE=1 SV=1 && PF00133:tRNA synthetases class I (I, L, M and V)|PF08264:Anticodon-binding domain of tRNA	-
Ila09G002540	2082	1976	2080	3567	3149	3492	461.511	411.921	418.46	695.603	589.809	630.177	2154.09	3188.46	-0.565841	6.33E-05	0.0010769	Ila09G002540	GWHBIST00000009	2439426	2440135	+	339	protein_coding	- && sp|P52855|RLA1_MAIZE 60S acidic ribosomal protein P1 OS=Zea mays OX=4577 GN=RPP1A PE=1 SV=1 && PF00428:60s Acidic ribosomal protein	-
Ila18G000030	2393	3063	2538	2530	2587	2617	74.2147	89.3348	71.4379	69.0279	67.7925	66.0752	2801.1	2413.87	0.214651	0.15187	0.410811	Ila18G000030	GWHBIST00000018	59582	70351	+	2423	protein_coding	- && sp|Q9FMK9|PPA29_ARATH Probable inactive purple acid phosphatase 29 OS=Arabidopsis thaliana OX=3702 GN=PAP29 PE=2 SV=1 && PF00149:Calcineurin-like phosphoesterase	Metallophos
Ila01G001730	2665	2264	2609	2428	2490	2490	81.0448	64.7486	72.0098	64.9582	63.9831	61.6474	2646.95	2312.38	0.194874	0.181599	0.455567	Ila01G001730	GWHBIST00000001	1827490	1836108	+	2471	protein_coding	- && sp|O22493|GSH1_SOLLC Glutamate--cysteine ligase, chloroplastic OS=Solanum lycopersicum OX=4081 GN=GSH1 PE=2 SV=1 && PF04107:Glutamate-cysteine ligase family 2(GCS2)	-
Ila09G009550	1358	1873	1527	3795	3132	3371	90.1476	116.928	91.999	221.627	175.677	182.18	1665.47	3220.79	-0.951407	9.55E-08	3.66E-06	Ila09G009550	GWHBIST00000009	20068710	20074035	+	1132	protein_coding	- && sp|Q9SW70|SRP_VITRI Stress-related protein OS=Vitis riparia OX=96939 GN=SRP PE=2 SV=1 && PF05755:Rubber elongation factor protein (REF)	-
Ila14G013060	2074	2340	2438	2701	3063	3129	68.6266	72.8158	73.2162	78.6258	85.6384	84.2901	2397.26	2771.61	-0.209325	0.0949524	0.308358	Ila14G013060	GWHBIST00000014	29717502	29732771	-	2271	protein_coding	- && sp|Q9ZPS7|TMN3_ARATH Transmembrane 9 superfamily member 3 OS=Arabidopsis thaliana OX=3702 GN=TMN3 PE=2 SV=1 && PF02990:Endomembrane protein 70	-
Ila15G009720	1998	2544	2596	2396	3032	2949	58.6713	70.2544	69.1871	61.8977	75.2311	70.5005	2492.81	2608.92	-0.0656287	0.670674	0.863344	Ila15G009720	GWHBIST00000015	13369631	13377054	+	2559	protein_coding	- && sp|F4KIB2|TMN8_ARATH Transmembrane 9 superfamily member 8 OS=Arabidopsis thaliana OX=3702 GN=TMN8 PE=2 SV=1 && PF02990:Endomembrane protein 70	-
Ila19G013440	2488	2253	2519	2289	2320	2387	64.5138	54.9401	59.2816	52.2162	50.8309	50.3897	2547.48	2183.31	0.22248	0.0973234	0.313117	Ila19G013440	GWHBIST00000019	31301511	31324912	+	2898	protein_coding	- && sp|Q8W488|DTX21_ARATH Protein DETOXIFICATION 21 OS=Arabidopsis thaliana OX=3702 GN=DTX21 PE=1 SV=1 && PF01554:MatE	MatE
Ila08G009460	2068	2710	2214	2935	3044	3279	234.389	288.857	227.748	292.653	291.521	302.563	2449.54	2886.67	-0.236913	0.122607	0.361794	Ila08G009460	GWHBIST00000008	27658001	27661459	-	663	protein_coding	- && sp|Q9SP02|CP20A_ARATH Peptidyl-prolyl cis-trans isomerase CYP20-1 OS=Arabidopsis thaliana OX=3702 GN=CYP20-1 PE=1 SV=1 && PF00160:Cyclophilin type peptidyl-prolyl cis-trans isomerase/CLD	Pro_isomerase
Ila09G011720	1731	2955	2007	4025	3607	4046	108.668	174.458	114.352	222.295	191.333	206.785	2341.07	3646.32	-0.639234	0.00262029	0.0234198	Ila09G011720	GWHBIST00000009	26387401	26392153	-	1197	protein_coding	- && sp|Q0JNR2|CYT12_ORYSJ Cysteine proteinase inhibitor 12 OS=Oryza sativa subsp. japonica OX=39947 GN=Os01g0270100 PE=2 SV=1 && PF16845:Aspartic acid proteinase inhibitor	-
Ila01G004360	2161	2618	2102	2681	2853	2875	49.1342	55.979	43.3762	53.6269	54.8111	53.2175	2414.68	2623.33	-0.119638	0.433295	0.715366	Ila01G004360	GWHBIST00000001	4715681	4730675	+	3305	protein_coding	- && sp|O04979|LONP2_SPIOL Lon protease homolog 2, peroxisomal OS=Spinacia oleracea OX=3562 PE=2 SV=2 && PF05362:Lon protease (S16) C-terminal proteolytic domain|PF00004:ATPase family associated with various cellular activities (AAA)|PF02190:ATP-dependent protease La (LON) substrate-binding domain	AAA
Ila07G000110	2138	1964	2154	3028	2697	3217	77.5013	66.9529	70.8658	96.5638	82.6076	94.9379	2195.32	2789.99	-0.345914	0.0168633	0.0966072	Ila07G000110	GWHBIST00000007	892961	906059	-	2073	protein_coding	- && sp|Q7XTT4|NUCL2_ORYSJ Nucleolin 2 OS=Oryza sativa subsp. japonica OX=39947 GN=Os04g0620700 PE=2 SV=2 && PF00076:RNA recognition motif. (a.k.a. RRM, RBD, or RNP domain)	RRM_1
novel.239	1919	2166	2957	2679	3837	2905	111.699	118.566	156.212	137.184	188.714	137.66	2451.79	2938.62	-0.261183	0.199054	0.478904	-	GWHBIST00000004	13282313	13292092	+	1291	-	- && Q2QYH7.1 RecName: Full=Cytochrome P450 714C2 && PF00067:Cytochrome P450	p450
Ila13G013840	601	2724	498	5933	5389	6205	38.3706	163.553	28.8565	333.239	290.717	322.517	1338.96	5469.72	-2.03035	0.00800609	0.0553987	Ila13G013840	GWHBIST00000013	28209534	28211178	+	1177	protein_coding	- && sp|A7PQW3|E13B_VITVI Glucan endo-1,3-beta-glucosidase OS=Vitis vinifera OX=29760 GN=VIT_06s0061g00120 PE=1 SV=2 && PF00332:Glycosyl hydrolases family 17	Glyco_hydro_17
Ila05G012510	2779	5163	3890	2112	2315	1900	70.4074	123.015	89.4476	47.0739	49.5585	39.1896	4126.86	1978.04	1.06106	2.44E-06	6.41E-05	Ila05G012510	GWHBIST00000005	29228479	29231444	+	2966	protein_coding	- && sp|O65351|SBT17_ARATH Subtilisin-like protease SBT1.7 OS=Arabidopsis thaliana OX=3702 GN=SBT1.7 PE=1 SV=1 && PF05922:Peptidase inhibitor I9|PF02225:PA domain|PF17766:Fibronectin type-III domain|PF00082:Subtilase family	Peptidase_S8
Ila15G005910	1603	2232	2483	2596	3254	3173	44.3022	58.0112	62.2813	63.118	75.9883	71.3919	2199.8	2810.34	-0.353227	0.0477733	0.197426	Ila15G005910	GWHBIST00000015	7343253	7347754	+	2719	protein_coding	- && sp|Q03685|BIP5_TOBAC Luminal-binding protein 5 OS=Nicotiana tabacum OX=4097 GN=BIP5 PE=2 SV=1 && PF00012:Hsp70 protein	HSP70
Ila19G009840	2065	2267	2461	2509	2760	2736	51.2635	52.9256	55.4485	54.7956	57.8942	55.2957	2376.11	2496.76	-0.0713958	0.561878	0.801745	Ila19G009840	GWHBIST00000019	26089734	26102931	+	3027	protein_coding	- && sp|Q852L0|HD16N_ORYSJ Casein kinase 1-like protein HD16 OS=Oryza sativa subsp. japonica OX=39947 GN=HD16 PE=1 SV=1 && PF00069:Protein kinase domain	Pkinase
Ila01G011210	2787	2614	2551	2493	2340	2590	103.422	91.2237	85.9164	81.387	73.3718	78.2461	2795	2316.71	0.270655	0.0609344	0.231908	Ila01G011210	GWHBIST00000001	18926362	18931677	-	2025	protein_coding	- && sp|O49931|TIC55_PEA Protein TIC 55, chloroplastic OS=Pisum sativum OX=3888 GN=TIC55 PE=1 SV=1 && PF00355:Rieske [2Fe-2S] domain|PF08417:Pheophorbide a oxygenase	-
Ila08G001640	2431	2618	2479	2044	2013	2101	55.8477	56.5609	51.6876	41.3103	39.0752	39.2946	2640.34	1922.16	0.457964	0.000355062	0.00460807	Ila08G001640	GWHBIST00000008	2403633	2416436	+	3271	protein_coding	- && sp|Q9ZU35|AB7G_ARATH ABC transporter G family member 7 OS=Arabidopsis thaliana OX=3702 GN=ABCG7 PE=2 SV=1 && PF00005:ABC transporter|PF01061:ABC-2 type transporter	ABC2_membrane
Ila15G000510	3016	3310	3020	1679	1704	1498	109.276	112.784	99.309	53.518	52.1674	44.1866	3278.85	1526.22	1.1033	1.82E-13	2.23E-11	Ila15G000510	GWHBIST00000015	592531	596277	-	2074	protein_coding	- && sp|P27774|KPPR_MESCR Phosphoribulokinase, chloroplastic OS=Mesembryanthemum crystallinum OX=3544 PE=2 SV=1 && PF00485:Phosphoribulokinase / Uridine kinase family	-
Ila09G006780	1949	3136	2454	2189	2504	2464	37.4381	56.6506	42.7825	36.9917	40.6419	38.5327	2633.87	2231.39	0.23929	0.205065	0.486755	Ila09G006780	GWHBIST00000009	9866464	9879477	+	3912	protein_coding	- && - && PF05794:T-complex protein 11	-
Ila19G004610	2895	3577	3242	2178	2913	2045	270.578	314.405	275.009	179.085	230.05	155.606	3400.98	2229.54	0.609249	0.00112	0.0118408	Ila19G004610	GWHBIST00000019	7835257	7836600	-	804	protein_coding	- && sp|Q9ATM6|PIP24_MAIZE Aquaporin PIP2-4 OS=Zea mays OX=4577 GN=PIP2-4 PE=1 SV=1 && PF00230:Major intrinsic protein	-
Ila08G012030	2348	2757	2413	2916	2754	2755	100.823	111.333	94.0394	110.156	99.9228	96.31	2636.06	2632.66	0.00188144	0.989626	0.995992	Ila08G012030	GWHBIST00000008	32099169	32104085	+	1750	protein_coding	- && sp|P23525|IN37_SPIOL 2-methyl-6-phytyl-1,4-hydroquinone methyltransferase, chloroplastic OS=Spinacia oleracea OX=3562 PE=1 SV=1 && PF08241:Methyltransferase domain	Methyltransf_11
Ila02G005970	2254	2160	2234	3403	3071	3037	117.297	105.709	105.513	155.795	135.036	128.667	2333.36	2974.25	-0.350141	0.0170202	0.0972168	Ila02G005970	GWHBIST00000002	15229177	15234212	+	1444	protein_coding	- && sp|P93340|GBLP_NICPL Guanine nucleotide-binding protein subunit beta-like protein OS=Nicotiana plumbaginifolia OX=4092 PE=2 SV=1 && PF00400:WD domain, G-beta repeat	WD40
Ila05G014790	2699	1922	2362	2635	2836	3102	70.8901	47.4747	56.3057	60.8864	62.94	66.3303	2458.05	2671.28	-0.120178	0.511551	0.770187	Ila05G014790	GWHBIST00000005	31492878	31499988	-	2861	protein_coding	- && sp|Q93VH2|BBD2_ARATH Bifunctional nuclease 2 OS=Arabidopsis thaliana OX=3702 GN=BBD2 PE=2 SV=1 && PF02577:Bifunctional nuclease	-
Ila17G003620	2785	3008	2304	2234	2329	2646	110.906	112.65	83.2724	78.2653	78.3675	85.7839	2849.48	2246.07	0.343146	0.0463931	0.193834	Ila17G003620	GWHBIST00000017	4629081	4637648	+	1887	protein_coding	- && sp|Q84P54|GATP1_SOLLC Gamma aminobutyrate transaminase 1, mitochondrial OS=Solanum lycopersicum OX=4081 GN=GABA-TP1 PE=1 SV=1 && PF00202:Aminotransferase class-III	Aminotran_3
Ila09G012190	2040	3252	2680	2160	2354	2481	27.6808	41.4978	33.0044	25.7845	26.9893	27.407	2783.32	2180.29	0.352337	0.0543346	0.215792	Ila09G012190	GWHBIST00000009	27644733	27683863	-	5538	protein_coding	- && sp|Q8SAB7|SPK1_ARATH Guanine nucleotide exchange factor SPIKE 1 OS=Arabidopsis thaliana OX=3702 GN=SPK1 PE=1 SV=1 && PF14429:C2 domain in Dock180 and Zizimin proteins|PF06920:Dock homology region 2	Ded_cyto
Ila01G011960	2226	2641	2541	2706	3107	3037	59.5278	66.4185	61.6721	63.6618	70.2059	66.119	2592.93	2759.33	-0.0897227	0.493861	0.759075	Ila01G011960	GWHBIST00000001	24428149	24471867	-	2810	protein_coding	- && - && -	-
Ila05G001610	2819	2205	2279	2364	2465	2466	166.014	122.119	121.81	122.477	122.661	118.231	2573.67	2276.6	0.176783	0.310182	0.606956	Ila05G001610	GWHBIST00000005	12257178	12266220	-	1276	protein_coding	- && - && PF10063:Uncharacterized integral membrane protein (DUF2301)	-
Ila11G008970	2880	4055	2223	2531	2464	2314	143.513	190.028	100.538	110.955	103.748	93.875	3223	2284.82	0.496298	0.0352352	0.162243	Ila11G008970	GWHBIST00000011	26456053	26457560	-	1508	protein_coding	- && - && PF15365:Proline-rich nuclear receptor coactivator motif	-
Ila07G010870	1932	2293	2267	3376	3038	3272	64.5246	72.0192	68.7162	99.1922	85.7322	88.9649	2271.26	3025.78	-0.413716	0.00256723	0.0230609	Ila07G010870	GWHBIST00000007	25515964	25521922	+	2250	protein_coding	- && sp|O04450|TCPE_ARATH T-complex protein 1 subunit epsilon OS=Arabidopsis thaliana OX=3702 GN=CCT5 PE=1 SV=1 && PF00118:TCP-1/cpn60 chaperonin family	-
Ila17G015520	2774	3173	2533	2379	2699	2018	40.809	43.8981	33.8201	30.7894	33.5498	24.169	2979.18	2219.9	0.424429	0.0237563	0.122854	Ila17G015520	GWHBIST00000017	36080528	36090853	+	5108	protein_coding	- && sp|Q2PCF1|PDR2_NICPL Pleiotropic drug resistance protein 2 OS=Nicotiana plumbaginifolia OX=4092 GN=PDR2 PE=2 SV=1 && PF00005:ABC transporter|PF14510:ABC-transporter N-terminal|PF01061:ABC-2 type transporter|PF08370:Plant PDR ABC transporter associated	ABC2_membrane
Ila16G010270	1675	2093	1982	3807	3338	3743	60.4844	71.0762	64.9564	120.94	101.848	110.036	2011.28	3400.67	-0.757613	2.29E-07	8.00E-06	Ila16G010270	GWHBIST00000016	26006907	26010512	-	2081	protein_coding	- && sp|H2DH21|C7A29_PANGI Cytochrome P450 CYP72A219 OS=Panax ginseng OX=4054 PE=2 SV=1 && PF00067:Cytochrome P450	p450
Ila08G006100	2059	1337	2391	2496	2432	2761	105.183	64.2312	110.856	112.173	104.976	114.826	2026.17	2397.75	-0.242929	0.2674	0.562173	Ila08G006100	GWHBIST00000008	17758885	17762156	+	1471	protein_coding	- && sp|P49313|ROC1_NICPL 30 kDa ribonucleoprotein, chloroplastic OS=Nicotiana plumbaginifolia OX=4092 PE=2 SV=1 && PF00076:RNA recognition motif. (a.k.a. RRM, RBD, or RNP domain)	RRM_1
Ila01G005540	2585	2278	2297	2569	2558	3018	74.2262	61.5144	59.8615	64.896	62.0634	70.551	2518.3	2537.93	-0.0113865	0.941287	0.980802	Ila01G005540	GWHBIST00000001	6173537	6201620	-	2617	protein_coding	- && sp|Q8RY59|RCD1_ARATH Inactive poly [ADP-ribose] polymerase RCD1 OS=Arabidopsis thaliana OX=3702 GN=RCD1 PE=1 SV=1 && PF12174:RCD1-SRO-TAF4 (RST) plant domain	-
Ila09G013860	2260	1697	2675	2474	2443	2299	160.974	113.673	172.927	155.026	147.031	133.314	2320.85	2255.27	0.0414109	0.829662	0.936186	Ila09G013860	GWHBIST00000009	31124812	31125866	-	1055	protein_coding	- && sp|P82658|TL19_ARATH Thylakoid lumenal 19 kDa protein, chloroplastic OS=Arabidopsis thaliana OX=3702 GN=At3g63540 PE=1 SV=2 && PF01789:PsbP	-
Ila16G001480	2526	2941	2374	2556	2532	2460	83.7672	91.7196	71.4515	74.5691	70.9484	66.4145	2753.31	2358	0.223574	0.153577	0.413775	Ila16G001480	GWHBIST00000016	1472124	1475479	-	2266	protein_coding	- && sp|Q9ZS97|AB8I_ARATH UPF0051 protein ABCI8, chloroplastic OS=Arabidopsis thaliana OX=3702 GN=ABCI8 PE=2 SV=1 && PF01458:Uncharacterized protein family (UPF0051)	-
Ila09G010400	3606	5186	1839	2132	2020	1672	140.255	189.693	64.918	72.9521	66.387	52.944	3759.09	1824.04	1.04324	0.00145419	0.0145927	Ila09G010400	GWHBIST00000009	23120452	23123049	-	1932	protein_coding	- && sp|Q940G6|GID1C_ARATH Gibberellin receptor GID1C OS=Arabidopsis thaliana OX=3702 GN=GID1C PE=1 SV=1 && PF07859:alpha/beta hydrolase fold	Abhydrolase_3
Ila11G007070	2270	2368	2698	3038	3317	3268	44.3063	43.4658	47.7938	52.1657	54.7045	51.9289	2566.28	3001.94	-0.226153	0.0682416	0.249734	Ila11G007070	GWHBIST00000011	23998057	24018707	+	3850	protein_coding	- && - && PF03126:Plus-3 domain	-
Ila06G004520	3756	2603	2880	2010	1935	1712	189.681	123.623	132.002	89.2999	82.5689	70.3864	3260.2	1769.95	0.881208	2.36E-05	0.000463212	Ila06G004520	GWHBIST00000006	4339195	4343653	-	1488	protein_coding	- && sp|Q9FN15|GLD27_ARATH Protein CONSERVED IN THE GREEN LINEAGE AND DIATOMS 27, chloroplastic OS=Arabidopsis thaliana OX=3702 GN=CGLD27 PE=2 SV=1 && PF06799:Conserved in the green lineage and diatoms 27	-
Ila14G018780	2529	2161	2671	2772	2445	2835	99.9169	80.2918	95.7754	96.3475	81.6219	91.1865	2581.19	2513.58	0.038269	0.805393	0.925093	Ila14G018780	GWHBIST00000014	44914389	44919725	-	1902	protein_coding	- && sp|Q9SQY0|NAC52_ARATH NAC domain containing protein 52 OS=Arabidopsis thaliana OX=3702 GN=NAC052 PE=1 SV=1 && PF02365:No apical meristem (NAM) protein	NAM
Ila05G010070	1703	3433	3165	2155	3092	2371	110.036	208.603	185.603	122.497	168.81	124.721	2882.84	2375.83	0.279157	0.271249	0.566932	Ila05G010070	GWHBIST00000005	26168138	26171211	+	1163	protein_coding	- && sp|P33050|PSC13_MAIZE Pollen-specific protein C13 OS=Zea mays OX=4577 GN=MGS1 PE=2 SV=1 && PF01190:Pollen proteins Ole e I like	-
Ila17G012200	2017	1908	2876	1722	2052	2099	93.6181	83.2834	121.153	70.3144	80.4765	79.3147	2371.19	1829.24	0.374437	0.0391217	0.173777	Ila17G012200	GWHBIST00000017	28642274	28646298	+	1619	protein_coding	- && sp|P27081|ADT2_SOLTU ADP,ATP carrier protein, mitochondrial (Fragment) OS=Solanum tuberosum OX=4113 GN=ANT1 PE=2 SV=1 && PF00153:Mitochondrial carrier protein	Mito_carr
Ila06G008280	2384	2305	2964	2077	2224	2134	101.961	92.7099	115.053	78.1488	80.3714	74.3037	2675.14	2008.59	0.413528	0.00406349	0.0329115	Ila06G008280	GWHBIST00000006	8637425	8644544	+	1757	protein_coding	- && sp|U3KRF2|DHQS_ACTCC 3-dehydroquinate synthase, chloroplastic OS=Actinidia chinensis var. chinensis OX=1590841 GN=DHQS PE=1 SV=3 && PF01761:3-dehydroquinate synthase	-
Ila09G013700	1885	3116	3067	1769	2939	2400	32.6982	50.8319	48.2854	26.9959	43.0774	33.8931	2807.17	2211.57	0.344098	0.142991	0.397267	Ila09G013700	GWHBIST00000009	30889148	30898115	+	4332	protein_coding	- && sp|Q941L0|CESA3_ARATH Cellulose synthase A catalytic subunit 3 [UDP-forming] OS=Arabidopsis thaliana OX=3702 GN=CESA3 PE=1 SV=2 && PF03552:Cellulose synthase|PF14569:Zinc-binding RING-finger	-
Ila12G008920	2496	2042	2624	1918	1873	2105	61.759	47.5158	58.9263	41.7505	39.159	42.4029	2511.79	1838.81	0.449885	0.00416282	0.0334778	Ila12G008920	GWHBIST00000012	27878175	27885907	+	3037	protein_coding	- && sp|Q75QN6|DPHS1_ARATH Dual specificity protein phosphatase PHS1 OS=Arabidopsis thaliana OX=3702 GN=PHS1 PE=1 SV=1 && PF00782:Dual specificity phosphatase, catalytic domain|PF09192:Actin-fragmin kinase, catalytic	DSPc
Ila15G005340	2495	2788	2173	3130	2765	2804	43.8669	46.0983	34.6749	48.4136	41.077	40.1358	2621.54	2720.24	-0.0533671	0.759563	0.903674	Ila15G005340	GWHBIST00000015	6606639	6616835	-	4274	protein_coding	- && sp|Q9T014|SPA2_ARATH Protein SPA1-RELATED 2 OS=Arabidopsis thaliana OX=3702 GN=SPA2 PE=1 SV=2 && -	-
Ila05G015070	2256	2338	2717	2540	2524	2331	189.416	184.607	207.041	187.615	179.063	159.334	2556.95	2311.56	0.145696	0.297037	0.594003	Ila05G015070	GWHBIST00000005	31789579	31791690	-	895	protein_coding	- && sp|Q43434|VATL_GOSHI V-type proton ATPase 16 kDa proteolipid subunit OS=Gossypium hirsutum OX=3635 GN=CVA16-2 PE=2 SV=1 && PF00137:ATP synthase subunit C	-
Ila18G013310	2467	2886	2160	1876	2141	2092	57.1993	62.9281	45.4533	38.2659	41.9446	39.4885	2641.01	1904.87	0.471284	0.00595391	0.0439823	Ila18G013310	GWHBIST00000018	33718928	33726931	-	3241	protein_coding	- && sp|Q38898|AKT2_ARATH Potassium channel AKT2/3 OS=Arabidopsis thaliana OX=3702 GN=AKT2 PE=1 SV=1 && PF00027:Cyclic nucleotide-binding domain|PF11834:KHA, dimerisation domain of potassium ion channel|PF00520:Ion transport protein|PF12796:Ankyrin repeats (3 copies)	Ion_trans
Ila18G001060	2038	2387	2447	2425	2578	2822	44.3772	48.8804	48.3592	46.4541	47.4325	50.0265	2403.29	2438.57	-0.0209946	0.869501	0.952771	Ila18G001060	GWHBIST00000018	1126673	1146065	-	3451	protein_coding	- && sp|X5JB51|SECAB_ARATH Exocyst complex component SEC10b OS=Arabidopsis thaliana OX=3702 GN=SEC10b PE=1 SV=1 && PF07393:Exocyst complex component Sec10	-
Ila03G006120	3240	4466	2923	1145	1521	968	100.152	129.826	82.0039	31.1371	39.7267	24.3601	3732.93	1136.69	1.71552	7.60E-13	8.33E-11	Ila03G006120	GWHBIST00000003	15851559	15854942	+	2431	protein_coding	- && sp|P45726|PALY_CAMSI Phenylalanine ammonia-lyase OS=Camellia sinensis OX=4442 GN=PAL PE=2 SV=1 && PF00221:Aromatic amino acid lyase	-
Ila18G018300	1878	3320	2436	2241	2482	2572	32.2271	53.5784	37.9396	33.8318	35.9886	35.9322	2665.72	2273.83	0.22944	0.270793	0.566406	Ila18G018300	GWHBIST00000018	39672220	39677857	-	4379	protein_coding	- && sp|Q94A40|COPA1_ARATH Coatomer subunit alpha-1 OS=Arabidopsis thaliana OX=3702 GN=At1g62020 PE=2 SV=2 && PF06957:Coatomer (COPI) alpha subunit C-terminus|PF00400:WD domain, G-beta repeat|PF04053:Coatomer WD associated region	Coatomer_WDAD
Ila14G001630	2350	1715	2511	2821	2493	2652	176.591	121.197	171.253	186.492	158.293	162.241	2305.94	2489.48	-0.11049	0.558489	0.799821	Ila14G001630	GWHBIST00000014	1847325	1848324	+	1000	protein_coding	- && sp|P36688|RK12_NICSY 50S ribosomal protein L12, chloroplastic OS=Nicotiana sylvestris OX=4096 PE=2 SV=1 && PF00542:Ribosomal protein L7/L12 C-terminal domain|PF16320:Ribosomal protein L7/L12 dimerisation domain	-
Ila16G018330	2215	2821	2139	3122	2771	2963	67.3872	80.7111	59.0615	83.5591	71.2325	73.3876	2517.84	2767.27	-0.136291	0.430408	0.712744	Ila16G018330	GWHBIST00000016	44356970	44364995	+	2470	protein_coding	- && sp|Q9SW96|SYNC1_ARATH Asparagine--tRNA ligase, cytoplasmic 1 OS=Arabidopsis thaliana OX=3702 GN=SYNC1 PE=1 SV=1 && PF00152:tRNA synthetases class II (D, K and N)|PF01336:OB-fold nucleic acid binding domain	tRNA-synt_2
Ila09G007160	2132	2602	2238	3009	2900	3284	79.5874	91.3462	75.824	98.818	91.473	99.8038	2443.6	2867.26	-0.230698	0.109026	0.335685	Ila09G007160	GWHBIST00000009	10600498	10615995	-	2013	protein_coding	- && sp|Q39019|KSG10_ARATH Shaggy-related protein kinase kappa OS=Arabidopsis thaliana OX=3702 GN=ASK10 PE=2 SV=2 && PF00069:Protein kinase domain	Pkinase
Ila20G005750	3058	2592	2386	2122	2211	2522	384.914	306.823	272.575	234.979	235.154	258.439	2832.96	2135.68	0.40742	0.0206081	0.111375	Ila20G005750	GWHBIST00000020	5790150	5792298	+	597	protein_coding	- && sp|Q9C8M2|MSRB1_ARATH Peptide methionine sulfoxide reductase B1, chloroplastic OS=Arabidopsis thaliana OX=3702 GN=MSRB1 PE=1 SV=1 && PF01641:SelR domain	-
Ila14G025370	2133	3674	3355	2103	2988	2056	80.8293	130.931	115.388	70.1091	95.6745	63.4291	3189.7	2231.9	0.515236	0.0272475	0.135292	Ila14G025370	GWHBIST00000014	54039778	54042170	-	1983	protein_coding	- && sp|Q0WUQ1|BAG1_ARATH BAG family molecular chaperone regulator 1 OS=Arabidopsis thaliana OX=3702 GN=BAG1 PE=1 SV=1 && PF02179:BAG domain	-
Ila18G001150	2277	1907	2847	2289	2346	2079	216.864	170.805	246.094	191.79	188.795	161.2	2457.66	2098.91	0.227751	0.209477	0.492602	Ila18G001150	GWHBIST00000018	1287067	1289973	+	789	protein_coding	- && sp|O04603|RK5_ARATH 50S ribosomal protein L5, chloroplastic OS=Arabidopsis thaliana OX=3702 GN=RPL5 PE=2 SV=1 && PF00673:ribosomal L5P family C-terminus|PF00281:Ribosomal protein L5	-
novel.959	791	63	1436	1181	2460	2761	75.6231	5.66428	124.601	99.3311	198.724	214.898	793.424	1979.81	-1.31919	0.215464	0.500384	-	GWHBIST00000011	25409088	25411046	+	786	-	- && P11432.1 RecName: Full=Early light-induced protein, chloroplastic; Short=ELIP; Flags: Precursor && -	-
Ila04G011640	2783	1948	2959	2223	2235	2361	115.477	76.0147	111.434	81.1482	78.3606	79.7564	2696.99	2127.57	0.34211	0.0726735	0.260604	Ila04G011640	GWHBIST00000004	23652856	23657435	+	1811	protein_coding	- && sp|Q55480|YZ37_SYNY3 Uncharacterized sugar kinase slr0537 OS=Synechocystis sp. (strain PCC 6803 / Kazusa) OX=1111708 GN=slr0537 PE=3 SV=1 && PF00294:pfkB family carbohydrate kinase	PfkB
Ila03G008120	1777	2733	2159	3073	2752	2537	123.986	179.329	136.719	188.627	162.245	144.11	2331.28	2617.49	-0.166948	0.394189	0.68266	Ila03G008120	GWHBIST00000003	19760039	19762951	+	1077	protein_coding	- && sp|Q9SJQ9|ALFC6_ARATH Fructose-bisphosphate aldolase 6, cytosolic OS=Arabidopsis thaliana OX=3702 GN=FBA6 PE=1 SV=1 && PF00274:Fructose-bisphosphate aldolase class-I	-
Ila12G012970	2385	3382	2221	2658	2626	2626	62.8846	83.8602	53.1489	61.6549	58.5044	56.3687	2803.9	2470.27	0.182749	0.35488	0.649874	Ila12G012970	GWHBIST00000012	31429569	31434694	+	2850	protein_coding	- && sp|Q9CAJ0|P2C16_ARATH Protein phosphatase 2C 16 OS=Arabidopsis thaliana OX=3702 GN=HAB1 PE=1 SV=1 && PF00481:Protein phosphatase 2C	PP2C
Ila03G003040	1884	3144	2092	3213	2709	2778	93.4478	146.655	94.1758	140.203	113.536	112.178	2492.05	2721.89	-0.127218	0.563557	0.802721	Ila03G003040	GWHBIST00000003	4536699	4538213	+	1515	protein_coding	- && - && -	-
Ila08G012220	1396	3825	2828	1890	3097	2588	16.2287	41.8174	29.8379	19.3294	30.4213	24.4935	2793.51	2356.58	0.245432	0.431005	0.713197	Ila08G012220	GWHBIST00000008	32341041	32351495	-	6464	protein_coding	- && sp|F4JIF4|NET1B_ARATH Protein NETWORKED 1B OS=Arabidopsis thaliana OX=3702 GN=NET1B PE=2 SV=1 && PF07765:KIP1-like protein	-
Ila13G008570	2352	1635	2304	2593	2641	2738	49.9269	32.6393	44.3884	48.4236	47.37	47.3171	2209.88	2487.5	-0.170812	0.35978	0.654157	Ila13G008570	GWHBIST00000013	19255326	19262092	-	3540	protein_coding	- && sp|Q52KI8|SRRM1_MOUSE Serine/arginine repetitive matrix protein 1 OS=Mus musculus OX=10090 GN=Srrm1 PE=1 SV=2 && PF01480:PWI domain	-
Ila02G006390	2004	2260	2235	2563	2771	3072	19.3065	20.4758	19.5422	21.7226	22.557	24.0943	2275.81	2618.64	-0.202488	0.112562	0.342778	Ila02G006390	GWHBIST00000002	15914987	15984487	-	7800	protein_coding	- && sp|F4I893|ILA_ARATH Protein ILITYHIA OS=Arabidopsis thaliana OX=3702 GN=ILA PE=1 SV=1 && PF12348:CLASP N terminal	-
Ila16G001020	1811	2463	2513	2639	2955	3100	58.2069	74.4469	73.3058	74.6195	80.2512	81.1157	2367.54	2709.1	-0.194307	0.210572	0.494296	Ila16G001020	GWHBIST00000016	984279	992176	+	2338	protein_coding	- && sp|P21343|PFPB_SOLTU Pyrophosphate--fructose 6-phosphate 1-phosphotransferase subunit beta OS=Solanum tuberosum OX=4113 GN=PFP-BETA PE=1 SV=3 && PF00365:Phosphofructokinase	PFK
Ila18G010860	2076	2089	2721	2276	2727	2439	110.875	104.923	131.894	106.939	123.064	106.049	2404.63	2321.66	0.0507615	0.745286	0.897783	Ila18G010860	GWHBIST00000018	28233066	28240273	-	1407	protein_coding	- && sp|P51823|ARF2_ORYSJ ADP-ribosylation factor 2 OS=Oryza sativa subsp. japonica OX=39947 GN=ARF PE=2 SV=2 && PF00025:ADP-ribosylation factor family	Arf
Ila08G015650	2193	2763	2482	2638	2605	2779	41.7833	49.5075	42.9196	44.2176	41.9382	43.1062	2603.61	2503.19	0.0567835	0.682596	0.870247	Ila08G015650	GWHBIST00000008	35660068	35668674	-	3944	protein_coding	- && sp|Q9SMX9|SPL1_ARATH Squamosa promoter-binding-like protein 1 OS=Arabidopsis thaliana OX=3702 GN=SPL1 PE=1 SV=2 && PF03110:SBP domain	SBP
Ila05G000520	2048	2839	2115	2876	2682	2930	32.5502	42.4341	30.5087	40.2132	36.018	37.9121	2454.17	2649.78	-0.11064	0.52842	0.780471	Ila05G000520	GWHBIST00000005	2901422	2923145	-	4728	protein_coding	- && sp|F4IS91|RSA1_ARATH Protein SHORT ROOT IN SALT MEDIUM 1 OS=Arabidopsis thaliana OX=3702 GN=RSA1 PE=1 SV=1 && PF14443:DBC1	-
Ila19G008690	2482	3251	2082	2184	2104	1918	48.2063	59.3807	36.7005	37.3174	34.5291	30.3276	2747.93	1941	0.501539	0.0161908	0.0937626	Ila19G008690	GWHBIST00000019	23875616	23885609	+	3869	protein_coding	- && sp|Q6DW74|DGDG1_LOTJA Digalactosyldiacylglycerol synthase 1, chloroplastic OS=Lotus japonicus OX=34305 GN=DGD1 PE=2 SV=1 && PF13692:Glycosyl transferases group 1	-
Ila03G005020	2842	3788	2581	2182	2147	2076	106.888	133.98	88.1014	72.1966	68.23	63.5653	3234.92	2001.22	0.692843	0.000277175	0.00375085	Ila03G005020	GWHBIST00000003	8918129	8920126	+	1998	protein_coding	- && sp|O81117|C94A1_VICSA Cytochrome P450 94A1 OS=Vicia sativa OX=3908 GN=CYP94A1 PE=2 SV=2 && PF00067:Cytochrome P450	p450
Ila01G002570	3474	2763	3040	1964	1958	2051	114.749	85.8275	91.1345	57.0713	54.6474	55.1534	3264.64	1864.03	0.808397	7.43E-07	2.25E-05	Ila01G002570	GWHBIST00000001	2740561	2744847	+	2275	protein_coding	- && sp|Q9LQ10|1A110_ARATH Probable aminotransferase ACS10 OS=Arabidopsis thaliana OX=3702 GN=ACS10 PE=1 SV=1 && PF00155:Aminotransferase class I and II	Aminotran_1_2
Ila11G000220	2007	2062	2237	2770	2867	3131	83.2319	80.4188	84.1973	101.06	100.463	105.709	2208.52	2733.47	-0.307683	0.0109219	0.070236	Ila11G000220	GWHBIST00000011	1528054	1543411	-	1812	protein_coding	- && sp|Q96254|GDI1_ARATH Guanosine nucleotide diphosphate dissociation inhibitor 1 OS=Arabidopsis thaliana OX=3702 GN=GDI1 PE=1 SV=1 && PF00996:GDP dissociation inhibitor	-
Ila15G014480	2359	2436	2256	2526	2522	2666	86.0521	83.5674	74.69	81.0632	77.735	79.1737	2475.91	2407.02	0.040602	0.761883	0.904809	Ila15G014480	GWHBIST00000015	37256606	37271953	+	2060	protein_coding	- && sp|Q9M1R2|SYPC_ARATH Proline--tRNA ligase, cytoplasmic OS=Arabidopsis thaliana OX=3702 GN=At3g62120 PE=1 SV=1 && PF09180:Prolyl-tRNA synthetase, C-terminal|PF03129:Anticodon binding domain|PF00587:tRNA synthetase class II core domain (G, H, P, S and T)	HGTP_anticodon
Ila19G001560	2629	2819	2320	1983	2073	2406	168.276	169.689	134.775	111.664	112.117	125.376	2731	2012.69	0.440133	0.00591061	0.0437658	Ila19G001560	GWHBIST00000019	2246802	2250398	-	1174	protein_coding	- && sp|O49595|HMGB1_ARATH High mobility group B protein 1 OS=Arabidopsis thaliana OX=3702 GN=HMGB1 PE=1 SV=1 && PF00505:HMG (high mobility group) box	HMG_box
Ila20G004750	2870	2807	2102	2553	2500	2820	140.866	129.567	93.6371	110.239	103.682	112.684	2743.67	2455.17	0.160128	0.397369	0.685842	Ila20G004750	GWHBIST00000020	4585641	4593884	+	1531	protein_coding	- && sp|Q9FN30|TAT2_ARATH Probable aminotransferase TAT2 OS=Arabidopsis thaliana OX=3702 GN=At5g53970 PE=2 SV=1 && PF00155:Aminotransferase class I and II	Aminotran_1_2
[truncated: 36,605 more rows]
