# Supplementary material for: Transcriptomic and Structural Insights into Leaf Variegation Development in Ilex × ‘Solar Flare’
Source: Int J Mol Sci. 2025 Apr 23;26(9):3999. doi: 10.3390/ijms26093999 (PMC12071917; doi:10.3390/ijms26093999)
Supplement: Supplementary file 1 [file ijms-26-03999-s001.zip › Table S4.xls]

## Sheet: VYvsVG_all_GOenrich_significant
Category	GOID	Description	GeneRatio	BgRatio	pvalue	padj	geneID	geneName	Count	Up	Up_Gene_id	Down	Down_Gene_id
CC	GO:0009579	thylakoid	18/395	58/2824	0.00059154707287799	0.0280984859617045	Ila0G015340/Ila20G000680/Ila20G009690/Ila13G003260/Ila0G002480/Ila11G008410/Ila0G000360/Ila06G003780/Ila17G020890/Ila16G017210/Ila16G006800/Ila07G010900/Ila02G004970/Ila08G012620/Ila14G005150/Ila18G017230/Ila14G012320/Ila13G004500	Ila0G015340/Ila20G000680/Ila20G009690/Ila13G003260/Ila0G002480/Ila11G008410/Ila0G000360/Ila06G003780/Ila17G020890/Ila16G017210/Ila16G006800/Ila07G010900/Ila02G004970/Ila08G012620/Ila14G005150/Ila18G017230/Ila14G012320/Ila13G004500	18	0		18	Ila0G015340/Ila20G000680/Ila20G009690/Ila13G003260/Ila0G002480/Ila11G008410/Ila0G000360/Ila06G003780/Ila17G020890/Ila16G017210/Ila16G006800/Ila07G010900/Ila02G004970/Ila08G012620/Ila14G005150/Ila18G017230/Ila14G012320/Ila13G004500
CC	GO:0044436	thylakoid part	18/395	58/2824	0.00059154707287799	0.0280984859617045	Ila0G015340/Ila20G000680/Ila20G009690/Ila13G003260/Ila0G002480/Ila11G008410/Ila0G000360/Ila06G003780/Ila17G020890/Ila16G017210/Ila16G006800/Ila07G010900/Ila02G004970/Ila08G012620/Ila14G005150/Ila18G017230/Ila14G012320/Ila13G004500	Ila0G015340/Ila20G000680/Ila20G009690/Ila13G003260/Ila0G002480/Ila11G008410/Ila0G000360/Ila06G003780/Ila17G020890/Ila16G017210/Ila16G006800/Ila07G010900/Ila02G004970/Ila08G012620/Ila14G005150/Ila18G017230/Ila14G012320/Ila13G004500	18	0		18	Ila0G015340/Ila20G000680/Ila20G009690/Ila13G003260/Ila0G002480/Ila11G008410/Ila0G000360/Ila06G003780/Ila17G020890/Ila16G017210/Ila16G006800/Ila07G010900/Ila02G004970/Ila08G012620/Ila14G005150/Ila18G017230/Ila14G012320/Ila13G004500
CC	GO:0034357	photosynthetic membrane	17/395	56/2824	0.00110721729763555	0.0350618810917924	Ila0G015340/Ila20G000680/Ila20G009690/Ila13G003260/Ila0G002480/Ila11G008410/Ila0G000360/Ila06G003780/Ila17G020890/Ila16G017210/Ila16G006800/Ila07G010900/Ila02G004970/Ila08G012620/Ila14G005150/Ila14G012320/Ila13G004500	Ila0G015340/Ila20G000680/Ila20G009690/Ila13G003260/Ila0G002480/Ila11G008410/Ila0G000360/Ila06G003780/Ila17G020890/Ila16G017210/Ila16G006800/Ila07G010900/Ila02G004970/Ila08G012620/Ila14G005150/Ila14G012320/Ila13G004500	17	0		17	Ila0G015340/Ila20G000680/Ila20G009690/Ila13G003260/Ila0G002480/Ila11G008410/Ila0G000360/Ila06G003780/Ila17G020890/Ila16G017210/Ila16G006800/Ila07G010900/Ila02G004970/Ila08G012620/Ila14G005150/Ila14G012320/Ila13G004500
CC	GO:0009521	photosystem	16/395	53/2824	0.00164804756891401	0.0391411297617078	Ila0G015340/Ila20G000680/Ila13G003260/Ila0G002480/Ila11G008410/Ila0G000360/Ila06G003780/Ila17G020890/Ila16G017210/Ila16G006800/Ila07G010900/Ila02G004970/Ila08G012620/Ila14G005150/Ila14G012320/Ila13G004500	Ila0G015340/Ila20G000680/Ila13G003260/Ila0G002480/Ila11G008410/Ila0G000360/Ila06G003780/Ila17G020890/Ila16G017210/Ila16G006800/Ila07G010900/Ila02G004970/Ila08G012620/Ila14G005150/Ila14G012320/Ila13G004500	16	0		16	Ila0G015340/Ila20G000680/Ila13G003260/Ila0G002480/Ila11G008410/Ila0G000360/Ila06G003780/Ila17G020890/Ila16G017210/Ila16G006800/Ila07G010900/Ila02G004970/Ila08G012620/Ila14G005150/Ila14G012320/Ila13G004500
MF	GO:0046906	tetrapyrrole binding	101/1900	370/12875	1.74217948610456e-10	5.27880384289681e-08	Ila16G023050/Ila12G012570/Ila14G014210/Ila0G015340/Ila17G020390/Ila18G016650/Ila02G009770/Ila17G021420/Ila05G013800/Ila17G005900/Ila0G009060/Ila10G001670/Ila18G000220/Ila12G004160/Ila05G013920/Ila09G016940/Ila16G024060/Ila17G021410/Ila06G003890/Ila17G014010/Ila0G019900/Ila03G007860/Ila17G014020/Ila06G007510/Ila05G015120/Ila13G014050/Ila13G014060/Ila16G010270/Ila0G002480/Ila16G023040/Ila05G012660/…	Ila16G023050/Ila12G012570/Ila14G014210/Ila0G015340/Ila17G020390/Ila18G016650/Ila02G009770/Ila17G021420/Ila05G013800/Ila17G005900/Ila0G009060/Ila10G001670/Ila18G000220/Ila12G004160/Ila05G013920/Ila09G016940/Ila16G024060/Ila17G021410/Ila06G003890/Ila17G014010/Ila0G019900/Ila03G007860/Ila17G014020/Ila06G007510/Ila05G015120/Ila13G014050/Ila13G014060/Ila16G010270/Ila0G002480/Ila16G023040/Ila05G012660/…	101	22	Ila14G014210/Ila16G024060/Ila17G014010/Ila0G019900/Ila17G014020/Ila16G010270/Ila04G008350/Ila04G000530/Ila01G002530/Ila18G003400/Ila10G007140/Ila14G009480/Ila14G007670/Ila02G009920/Ila13G003400/Ila16G009820/Ila13G009090/Ila05G013810/Ila09G009180/novel.1715/Ila05G013850/Ila18G001440	79	Ila16G023050/Ila12G012570/Ila0G015340/Ila17G020390/Ila18G016650/Ila02G009770/Ila17G021420/Ila05G013800/Ila17G005900/Ila0G009060/Ila10G001670/Ila18G000220/Ila12G004160/Ila05G013920/Ila09G016940/Ila17G021410/Ila06G003890/Ila03G007860/Ila06G007510/Ila05G015120/Ila13G014050/Ila13G014060/Ila0G002480/Ila16G023040/Ila05G012660/Ila0G012430/Ila12G002500/Ila14G007250/Ila19G004380/Ila06G007710/Ila05G015130/…
MF	GO:0020037	heme binding	99/1900	366/12875	4.57603671554682e-10	6.93269562405344e-08	Ila16G023050/Ila12G012570/Ila14G014210/Ila17G020390/Ila18G016650/Ila02G009770/Ila17G021420/Ila05G013800/Ila17G005900/Ila0G009060/Ila10G001670/Ila18G000220/Ila12G004160/Ila05G013920/Ila09G016940/Ila16G024060/Ila17G021410/Ila06G003890/Ila17G014010/Ila0G019900/Ila03G007860/Ila17G014020/Ila06G007510/Ila05G015120/Ila13G014050/Ila13G014060/Ila16G010270/Ila16G023040/Ila05G012660/Ila04G008350/Ila0G012430…	Ila16G023050/Ila12G012570/Ila14G014210/Ila17G020390/Ila18G016650/Ila02G009770/Ila17G021420/Ila05G013800/Ila17G005900/Ila0G009060/Ila10G001670/Ila18G000220/Ila12G004160/Ila05G013920/Ila09G016940/Ila16G024060/Ila17G021410/Ila06G003890/Ila17G014010/Ila0G019900/Ila03G007860/Ila17G014020/Ila06G007510/Ila05G015120/Ila13G014050/Ila13G014060/Ila16G010270/Ila16G023040/Ila05G012660/Ila04G008350/Ila0G012430…	99	22	Ila14G014210/Ila16G024060/Ila17G014010/Ila0G019900/Ila17G014020/Ila16G010270/Ila04G008350/Ila04G000530/Ila01G002530/Ila18G003400/Ila10G007140/Ila14G009480/Ila14G007670/Ila02G009920/Ila13G003400/Ila16G009820/Ila13G009090/Ila05G013810/Ila09G009180/novel.1715/Ila05G013850/Ila18G001440	77	Ila16G023050/Ila12G012570/Ila17G020390/Ila18G016650/Ila02G009770/Ila17G021420/Ila05G013800/Ila17G005900/Ila0G009060/Ila10G001670/Ila18G000220/Ila12G004160/Ila05G013920/Ila09G016940/Ila17G021410/Ila06G003890/Ila03G007860/Ila06G007510/Ila05G015120/Ila13G014050/Ila13G014060/Ila16G023040/Ila05G012660/Ila0G012430/Ila12G002500/Ila14G007250/Ila19G004380/Ila06G007710/Ila05G015130/Ila09G016960/Ila03G00790…
MF	GO:0005506	iron ion binding	87/1900	317/12875	2.45139446351027e-09	2.47590840814537e-07	Ila12G012330/Ila16G023050/Ila12G012570/Ila14G014210/Ila17G020390/Ila02G009770/Ila17G021420/Ila05G013800/Ila17G005900/Ila0G009060/Ila10G001670/Ila18G000220/Ila01G002740/Ila12G004160/Ila05G013920/Ila09G016940/Ila16G024060/Ila17G021410/Ila06G003890/Ila17G014010/Ila18G004860/Ila03G007860/Ila17G014020/Ila06G007510/Ila05G015120/Ila13G014050/Ila13G014060/Ila16G010270/Ila16G023040/Ila05G012660/Ila04G0083…	Ila12G012330/Ila16G023050/Ila12G012570/Ila14G014210/Ila17G020390/Ila02G009770/Ila17G021420/Ila05G013800/Ila17G005900/Ila0G009060/Ila10G001670/Ila18G000220/Ila01G002740/Ila12G004160/Ila05G013920/Ila09G016940/Ila16G024060/Ila17G021410/Ila06G003890/Ila17G014010/Ila18G004860/Ila03G007860/Ila17G014020/Ila06G007510/Ila05G015120/Ila13G014050/Ila13G014060/Ila16G010270/Ila16G023040/Ila05G012660/Ila04G0083…	87	19	Ila12G012330/Ila14G014210/Ila16G024060/Ila17G014010/Ila18G004860/Ila17G014020/Ila16G010270/Ila04G008350/Ila04G000530/Ila01G002530/Ila18G003400/Ila16G011850/Ila02G009920/Ila13G003400/Ila16G009820/Ila13G009090/Ila05G013810/Ila05G013850/Ila18G001440	68	Ila16G023050/Ila12G012570/Ila17G020390/Ila02G009770/Ila17G021420/Ila05G013800/Ila17G005900/Ila0G009060/Ila10G001670/Ila18G000220/Ila01G002740/Ila12G004160/Ila05G013920/Ila09G016940/Ila17G021410/Ila06G003890/Ila03G007860/Ila06G007510/Ila05G015120/Ila13G014050/Ila13G014060/Ila16G023040/Ila05G012660/Ila0G012430/Ila12G002500/Ila14G007250/Ila06G007710/Ila05G015130/Ila09G016960/Ila03G007900/Ila05G01384…
MF	GO:0016705	oxidoreductase activity, acting on paired donors, with incorporation or reduction of molecular oxygen	84/1900	314/12875	1.6839949298547e-08	1.27562615936494e-06	Ila16G023050/Ila12G012570/Ila14G014210/Ila17G020390/Ila02G009770/Ila17G021420/Ila05G013800/Ila17G005900/Ila0G009060/Ila10G001670/Ila18G000220/Ila12G004160/Ila05G013920/Ila09G016940/Ila16G024060/Ila0G010160/Ila17G021410/Ila0G014300/Ila06G003890/Ila17G014010/Ila03G007860/Ila17G014020/Ila06G007510/Ila05G015120/Ila13G014050/Ila13G014060/Ila16G010270/Ila16G023040/Ila05G012660/Ila04G008350/Ila0G012430/…	Ila16G023050/Ila12G012570/Ila14G014210/Ila17G020390/Ila02G009770/Ila17G021420/Ila05G013800/Ila17G005900/Ila0G009060/Ila10G001670/Ila18G000220/Ila12G004160/Ila05G013920/Ila09G016940/Ila16G024060/Ila0G010160/Ila17G021410/Ila0G014300/Ila06G003890/Ila17G014010/Ila03G007860/Ila17G014020/Ila06G007510/Ila05G015120/Ila13G014050/Ila13G014060/Ila16G010270/Ila16G023040/Ila05G012660/Ila04G008350/Ila0G012430/…	84	16	Ila14G014210/Ila16G024060/Ila17G014010/Ila17G014020/Ila16G010270/Ila04G008350/Ila04G000530/Ila01G002530/Ila18G003400/Ila02G009920/Ila13G003400/Ila16G009820/Ila13G009090/Ila05G013810/Ila05G013850/Ila18G001440	68	Ila16G023050/Ila12G012570/Ila17G020390/Ila02G009770/Ila17G021420/Ila05G013800/Ila17G005900/Ila0G009060/Ila10G001670/Ila18G000220/Ila12G004160/Ila05G013920/Ila09G016940/Ila0G010160/Ila17G021410/Ila0G014300/Ila06G003890/Ila03G007860/Ila06G007510/Ila05G015120/Ila13G014050/Ila13G014060/Ila16G023040/Ila05G012660/Ila0G012430/Ila12G002500/Ila14G007250/Ila06G007710/Ila05G015130/Ila09G016960/Ila03G007900/…
MF	GO:0016638	oxidoreductase activity, acting on the CH-NH2 group of donors	10/1900	14/12875	2.71126794188371e-06	0.000164302837278153	Ila01G002830/Ila11G008390/Ila11G008360/Ila15G007100/Ila01G002840/Ila01G006940/Ila19G012640/Ila11G008380/Ila04G009790/Ila04G009770	Ila01G002830/Ila11G008390/Ila11G008360/Ila15G007100/Ila01G002840/Ila01G006940/Ila19G012640/Ila11G008380/Ila04G009790/Ila04G009770	10	3	Ila11G008390/Ila11G008360/Ila11G008380	7	Ila01G002830/Ila15G007100/Ila01G002840/Ila01G006940/Ila19G012640/Ila04G009790/Ila04G009770
MF	GO:0043565	sequence-specific DNA binding	47/1900	173/12875	1.50912041498336e-05	0.000762105809566597	Ila15G009650/Ila18G000660/Ila17G025780/Ila15G002090/Ila11G010700/Ila08G015190/Ila07G009540/Ila15G009670/Ila14G002760/Ila08G003840/Ila14G023490/Ila15G009680/Ila17G000630/Ila06G001700/Ila12G006090/Ila20G008340/Ila14G006210/Ila15G011680/Ila13G006230/Ila07G009360/Ila03G000170/Ila18G000200/Ila05G009820/Ila14G002660/Ila15G012220/Ila07G003300/Ila02G010740/Ila17G019960/Ila09G018400/Ila06G005180/Ila14G019…	Ila15G009650/Ila18G000660/Ila17G025780/Ila15G002090/Ila11G010700/Ila08G015190/Ila07G009540/Ila15G009670/Ila14G002760/Ila08G003840/Ila14G023490/Ila15G009680/Ila17G000630/Ila06G001700/Ila12G006090/Ila20G008340/Ila14G006210/Ila15G011680/Ila13G006230/Ila07G009360/Ila03G000170/Ila18G000200/Ila05G009820/Ila14G002660/Ila15G012220/Ila07G003300/Ila02G010740/Ila17G019960/Ila09G018400/Ila06G005180/Ila14G019…	47	31	Ila15G009650/Ila18G000660/Ila17G025780/Ila11G010700/Ila08G015190/Ila15G009670/Ila08G003840/Ila14G023490/Ila15G009680/Ila17G000630/Ila20G008340/Ila15G011680/Ila13G006230/Ila07G009360/Ila03G000170/Ila05G009820/Ila07G003300/Ila17G019960/Ila09G018400/Ila06G005180/Ila14G022490/Ila19G007180/Ila14G026640/Ila13G003300/Ila02G009700/Ila03G012810/Ila09G014370/Ila07G008750/Ila17G016690/Ila01G004070/Ila15G005…	16	Ila15G002090/Ila07G009540/Ila14G002760/Ila06G001700/Ila12G006090/Ila14G006210/Ila18G000200/Ila14G002660/Ila15G012220/Ila02G010740/Ila14G019350/Ila18G007790/Ila14G001860/Ila02G007300/Ila09G012050/Ila0G009540
MF	GO:0015267	channel activity	29/1900	110/12875	0.00103494115345997	0.0391983961872963	Ila15G019380/Ila03G004410/Ila0G021050/Ila15G010320/Ila15G019430/Ila15G019350/Ila13G011310/Ila15G019460/Ila14G003380/Ila15G002240/novel.1158/Ila15G010300/Ila13G010800/Ila04G006060/Ila01G000010/Ila0G003180/Ila05G016330/Ila15G007700/Ila12G000620/Ila16G021630/Ila20G010850/Ila15G019450/Ila19G004610/Ila16G018880/Ila01G001640/Ila16G005910/Ila09G018520/Ila18G013310/Ila15G019390	Ila15G019380/Ila03G004410/Ila0G021050/Ila15G010320/Ila15G019430/Ila15G019350/Ila13G011310/Ila15G019460/Ila14G003380/Ila15G002240/-/Ila15G010300/Ila13G010800/Ila04G006060/Ila01G000010/Ila0G003180/Ila05G016330/Ila15G007700/Ila12G000620/Ila16G021630/Ila20G010850/Ila15G019450/Ila19G004610/Ila16G018880/Ila01G001640/Ila16G005910/Ila09G018520/Ila18G013310/Ila15G019390	29	13	Ila15G019380/Ila0G021050/Ila15G010320/Ila15G019430/Ila15G019350/Ila15G019460/Ila15G010300/Ila0G003180/Ila12G000620/Ila20G010850/Ila15G019450/Ila09G018520/Ila15G019390	16	Ila03G004410/Ila13G011310/Ila14G003380/Ila15G002240/novel.1158/Ila13G010800/Ila04G006060/Ila01G000010/Ila05G016330/Ila15G007700/Ila16G021630/Ila19G004610/Ila16G018880/Ila01G001640/Ila16G005910/Ila18G013310
MF	GO:0022803	passive transmembrane transporter activity	29/1900	110/12875	0.00103494115345997	0.0391983961872963	Ila15G019380/Ila03G004410/Ila0G021050/Ila15G010320/Ila15G019430/Ila15G019350/Ila13G011310/Ila15G019460/Ila14G003380/Ila15G002240/novel.1158/Ila15G010300/Ila13G010800/Ila04G006060/Ila01G000010/Ila0G003180/Ila05G016330/Ila15G007700/Ila12G000620/Ila16G021630/Ila20G010850/Ila15G019450/Ila19G004610/Ila16G018880/Ila01G001640/Ila16G005910/Ila09G018520/Ila18G013310/Ila15G019390	Ila15G019380/Ila03G004410/Ila0G021050/Ila15G010320/Ila15G019430/Ila15G019350/Ila13G011310/Ila15G019460/Ila14G003380/Ila15G002240/-/Ila15G010300/Ila13G010800/Ila04G006060/Ila01G000010/Ila0G003180/Ila05G016330/Ila15G007700/Ila12G000620/Ila16G021630/Ila20G010850/Ila15G019450/Ila19G004610/Ila16G018880/Ila01G001640/Ila16G005910/Ila09G018520/Ila18G013310/Ila15G019390	29	13	Ila15G019380/Ila0G021050/Ila15G010320/Ila15G019430/Ila15G019350/Ila15G019460/Ila15G010300/Ila0G003180/Ila12G000620/Ila20G010850/Ila15G019450/Ila09G018520/Ila15G019390	16	Ila03G004410/Ila13G011310/Ila14G003380/Ila15G002240/novel.1158/Ila13G010800/Ila04G006060/Ila01G000010/Ila05G016330/Ila15G007700/Ila16G021630/Ila19G004610/Ila16G018880/Ila01G001640/Ila16G005910/Ila18G013310
MF	GO:0010333	terpene synthase activity	16/1900	49/12875	0.00126067989871244	0.0424428899233189	Ila17G005210/Ila01G010770/Ila0G013690/Ila01G010860/Ila17G002450/Ila01G010810/Ila0G013680/Ila16G002930/Ila01G010850/Ila17G002500/Ila09G008280/Ila01G010840/Ila09G008260/Ila17G002520/Ila17G005220/Ila17G005020	Ila17G005210/Ila01G010770/Ila0G013690/Ila01G010860/Ila17G002450/Ila01G010810/Ila0G013680/Ila16G002930/Ila01G010850/Ila17G002500/Ila09G008280/Ila01G010840/Ila09G008260/Ila17G002520/Ila17G005220/Ila17G005020	16	0		16	Ila17G005210/Ila01G010770/Ila0G013690/Ila01G010860/Ila17G002450/Ila01G010810/Ila0G013680/Ila16G002930/Ila01G010850/Ila17G002500/Ila09G008280/Ila01G010840/Ila09G008260/Ila17G002520/Ila17G005220/Ila17G005020

## Sheet: VYvsVG_all_KEGGenrich
KEGGID	Description	GeneRatio	BgRatio	pvalue	padj	geneID	geneName	keggID	Count	Up	Up_Gene_names	Down	Down_Gene_names
ath00941	Flavonoid biosynthesis	19/884	40/6107	6.0131791543054e-07	7.39621035979564e-05	Ila14G014210/Ila17G020390/Ila06G000200/Ila13G011590/Ila10G001350/Ila16G020890/Ila18G016510/Ila12G009720/Ila16G020900/Ila0G007580/Ila14G023290/Ila09G018380/Ila14G006580/Ila16G012340/Ila05G006950/Ila09G003090/Ila16G024470/Ila09G011730/Ila09G018410	Ila14G014210/Ila17G020390/Ila06G000200/Ila13G011590/Ila10G001350/Ila16G020890/Ila18G016510/Ila12G009720/Ila16G020900/Ila0G007580/Ila14G023290/Ila09G018380/Ila14G006580/Ila16G012340/Ila05G006950/Ila09G003090/Ila16G024470/Ila09G011730/Ila09G018410	ath:AT5G07990/ath:AT2G30490/ath:AT5G13930/ath:AT5G57840/ath:AT3G51240/ath:AT5G48930/ath:AT4G34050/ath:AT5G48930/ath:AT5G48930/ath:AT5G13930/ath:AT5G05270/ath:AT5G42800/ath:AT4G34050/ath:AT5G48930/ath:AT5G08640/ath:AT4G34050/ath:AT5G07990/ath:AT2G40890/ath:AT1G61720	19	7	Ila14G014210/Ila06G000200/Ila10G001350/Ila14G023290/Ila16G012340/Ila05G006950/Ila09G018410	12	Ila17G020390/Ila13G011590/Ila16G020890/Ila18G016510/Ila12G009720/Ila16G020900/Ila0G007580/Ila09G018380/Ila14G006580/Ila09G003090/Ila16G024470/Ila09G011730
ath00910	Nitrogen metabolism	17/884	35/6107	1.60288777828905e-06	9.85775983647764e-05	Ila05G006740/Ila18G016650/Ila03G009960/Ila08G013090/Ila02G006670/Ila14G024010/Ila14G007750/Ila19G012640/Ila17G016330/Ila14G001730/Ila14G007760/Ila02G011640/Ila04G009790/Ila04G009770/Ila02G011510/Ila0G011760/Ila05G004340	Ila05G006740/Ila18G016650/Ila03G009960/Ila08G013090/Ila02G006670/Ila14G024010/Ila14G007750/Ila19G012640/Ila17G016330/Ila14G001730/Ila14G007760/Ila02G011640/Ila04G009790/Ila04G009770/Ila02G011510/Ila0G011760/Ila05G004340	ath:AT1G37130/ath:AT2G15620/ath:AT5G18170/ath:AT5G35630/ath:AT5G37600/ath:AT5G07440/ath:AT4G37560/ath:AT5G04140/ath:AT1G08090/ath:AT3G01500/ath:AT4G37560/ath:AT5G37600/ath:AT5G53460/ath:AT5G53460/ath:AT5G37600/ath:AT3G17820/ath:AT5G37600	17	1	Ila14G024010	16	Ila05G006740/Ila18G016650/Ila03G009960/Ila08G013090/Ila02G006670/Ila14G007750/Ila19G012640/Ila17G016330/Ila14G001730/Ila14G007760/Ila02G011640/Ila04G009790/Ila04G009770/Ila02G011510/Ila0G011760/Ila05G004340
ath00196	Photosynthesis - antenna proteins	14/884	27/6107	5.10626372104318e-06	0.000178603193994967	Ila09G005840/Ila18G014170/Ila20G003640/Ila15G017070/Ila17G007530/Ila17G002860/Ila16G005220/Ila12G005390/Ila04G003660/Ila15G017050/Ila0G007110/Ila05G002580/Ila05G002490/Ila04G003620	Ila09G005840/Ila18G014170/Ila20G003640/Ila15G017070/Ila17G007530/Ila17G002860/Ila16G005220/Ila12G005390/Ila04G003660/Ila15G017050/Ila0G007110/Ila05G002580/Ila05G002490/Ila04G003620	ath:AT1G15820/ath:AT1G15820/ath:AT5G54270/ath:AT1G29930/ath:AT1G61520/ath:AT5G54270/ath:AT2G34430/ath:AT3G47470/ath:AT3G54890/ath:AT1G29930/ath:AT1G15820/ath:AT3G61470/ath:AT3G61470/ath:AT3G54890	14	1	Ila15G017050	13	Ila09G005840/Ila18G014170/Ila20G003640/Ila15G017070/Ila17G007530/Ila17G002860/Ila16G005220/Ila12G005390/Ila04G003660/Ila0G007110/Ila05G002580/Ila05G002490/Ila04G003620
ath00250	Alanine, aspartate and glutamate metabolism	23/884	61/6107	5.80823395105584e-06	0.000178603193994967	Ila05G012760/Ila13G006710/Ila12G013650/Ila14G001760/Ila05G012990/Ila03G000550/Ila03G009960/Ila08G013090/Ila02G006670/Ila14G024010/Ila13G013450/Ila06G012920/Ila01G010440/Ila05G003950/Ila02G011640/Ila04G009790/Ila04G009770/Ila02G011510/Ila0G011760/Ila04G005910/Ila05G004340/Ila02G003240/Ila05G000060	Ila05G012760/Ila13G006710/Ila12G013650/Ila14G001760/Ila05G012990/Ila03G000550/Ila03G009960/Ila08G013090/Ila02G006670/Ila14G024010/Ila13G013450/Ila06G012920/Ila01G010440/Ila05G003950/Ila02G011640/Ila04G009790/Ila04G009770/Ila02G011510/Ila0G011760/Ila04G005910/Ila05G004340/Ila02G003240/Ila05G000060	ath:AT3G16150/ath:AT3G47340/ath:AT1G72330/ath:AT5G14760/ath:AT3G16150/ath:AT3G08860/ath:AT5G18170/ath:AT5G35630/ath:AT5G37600/ath:AT5G07440/ath:AT2G13360/ath:AT5G10240/ath:AT4G31990/ath:AT1G70580/ath:AT5G37600/ath:AT5G53460/ath:AT5G53460/ath:AT5G37600/ath:AT3G17820/ath:AT4G18440/ath:AT5G37600/ath:AT1G72330/ath:AT2G02010	23	6	Ila13G006710/Ila12G013650/Ila14G024010/Ila01G010440/Ila04G005910/Ila02G003240	17	Ila05G012760/Ila14G001760/Ila05G012990/Ila03G000550/Ila03G009960/Ila08G013090/Ila02G006670/Ila13G013450/Ila06G012920/Ila05G003950/Ila02G011640/Ila04G009790/Ila04G009770/Ila02G011510/Ila0G011760/Ila05G004340/Ila05G000060
ath00052	Galactose metabolism	27/884	84/6107	2.86406901133286e-05	0.000704560976787884	Ila14G001410/Ila12G007380/Ila07G010370/Ila05G004200/Ila17G025770/Ila0G005810/Ila02G008840/Ila16G018240/Ila14G002690/Ila18G010410/Ila18G010660/Ila13G013630/Ila16G018100/Ila0G014440/Ila04G007100/Ila15G023480/Ila02G006770/Ila05G004210/Ila0G005800/Ila03G008650/Ila13G000360/Ila16G016100/Ila19G011230/Ila05G007900/Ila12G012790/novel.1175/Ila18G010740	Ila14G001410/Ila12G007380/Ila07G010370/Ila05G004200/Ila17G025770/Ila0G005810/Ila02G008840/Ila16G018240/Ila14G002690/Ila18G010410/Ila18G010660/Ila13G013630/Ila16G018100/Ila0G014440/Ila04G007100/Ila15G023480/Ila02G006770/Ila05G004210/Ila0G005800/Ila03G008650/Ila13G000360/Ila16G016100/Ila19G011230/Ila05G007900/Ila12G012790/-/Ila18G010740	ath:AT5G40390/ath:AT5G40390/ath:AT1G60470/ath:AT1G60470/ath:AT4G01970/ath:AT1G60470/ath:AT3G57520/ath:AT4G26270/ath:AT5G15140/ath:AT5G40390/ath:AT1G56600/ath:AT1G50460/ath:AT4G29130/ath:AT5G11720/ath:AT3G56310/ath:AT3G57520/ath:AT3G17940/ath:AT1G60470/ath:AT1G60470/ath:AT3G52600/ath:AT2G47180/ath:AT4G29130/ath:AT3G57520/ath:AT5G52560/ath:AT3G13790/ath:AT4G37840/ath:AT1G56600	27	8	Ila02G008840/Ila14G002690/Ila0G014440/Ila04G007100/Ila02G006770/Ila03G008650/Ila12G012790/novel.1175	19	Ila14G001410/Ila12G007380/Ila07G010370/Ila05G004200/Ila17G025770/Ila0G005810/Ila16G018240/Ila18G010410/Ila18G010660/Ila13G013630/Ila16G018100/Ila15G023480/Ila05G004210/Ila0G005800/Ila13G000360/Ila16G016100/Ila19G011230/Ila05G007900/Ila18G010740
ath00940	Phenylpropanoid biosynthesis	42/884	162/6107	7.59609259076109e-05	0.00143126350209671	Ila17G020390/Ila04G011260/Ila03G006120/Ila16G023310/Ila13G011590/Ila17G025040/Ila16G020890/Ila04G011390/Ila18G016510/Ila12G009720/Ila16G020900/Ila14G019280/Ila12G011150/Ila17G016230/Ila16G007400/Ila19G004380/Ila06G007710/Ila10G007140/Ila16G021900/Ila18G016230/Ila14G009480/Ila14G007670/Ila17G020720/Ila02G011180/Ila14G006580/Ila20G008900/Ila16G012340/Ila02G001760/Ila06G012090/Ila16G007390/Ila05G015…	Ila17G020390/Ila04G011260/Ila03G006120/Ila16G023310/Ila13G011590/Ila17G025040/Ila16G020890/Ila04G011390/Ila18G016510/Ila12G009720/Ila16G020900/Ila14G019280/Ila12G011150/Ila17G016230/Ila16G007400/Ila19G004380/Ila06G007710/Ila10G007140/Ila16G021900/Ila18G016230/Ila14G009480/Ila14G007670/Ila17G020720/Ila02G011180/Ila14G006580/Ila20G008900/Ila16G012340/Ila02G001760/Ila06G012090/Ila16G007390/Ila05G015…	ath:AT2G30490/ath:AT1G65060/ath:AT2G37040/ath:AT3G24503/ath:AT5G57840/ath:AT3G62860/ath:AT5G48930/ath:AT1G65060/ath:AT4G34050/ath:AT5G48930/ath:AT5G48930/ath:AT2G37040/ath:AT1G52760/ath:AT4G05160/ath:AT1G30760/ath:AT2G37130/ath:AT4G36220/ath:AT1G71695/ath:AT1G51680/ath:AT4G34230/ath:AT5G42180/ath:AT4G37530/ath:AT1G72680/ath:AT4G37990/ath:AT4G34050/ath:AT3G01190/ath:AT5G48930/ath:AT1G51680/ath:AT2…	42	7	Ila17G016230/Ila10G007140/Ila14G009480/Ila14G007670/Ila16G012340/Ila05G015690/novel.1715	35	Ila17G020390/Ila04G011260/Ila03G006120/Ila16G023310/Ila13G011590/Ila17G025040/Ila16G020890/Ila04G011390/Ila18G016510/Ila12G009720/Ila16G020900/Ila14G019280/Ila12G011150/Ila16G007400/Ila19G004380/Ila06G007710/Ila16G021900/Ila18G016230/Ila17G020720/Ila02G011180/Ila14G006580/Ila20G008900/Ila02G001760/Ila06G012090/Ila16G007390/Ila13G013700/Ila09G003090/Ila20G008890/Ila14G027050/Ila19G006780/Ila19G007…
ath00630	Glyoxylate and dicarboxylate metabolism	29/884	98/6107	8.14540204445283e-05	0.00143126350209671	Ila12G005450/Ila15G007100/Ila14G008360/Ila06G005560/Ila01G006940/Ila16G001320/Ila15G022570/Ila15G016040/Ila08G013090/Ila02G006670/Ila06G006300/Ila09G000780/Ila13G013450/Ila14G007750/Ila17G007690/Ila08G015440/Ila19G012640/Ila11G011170/Ila05G003950/Ila14G007760/Ila02G011640/Ila02G011510/Ila06G005540/Ila20G005990/Ila0G013150/Ila0G011760/Ila02G002910/Ila05G004340/Ila15G001300	Ila12G005450/Ila15G007100/Ila14G008360/Ila06G005560/Ila01G006940/Ila16G001320/Ila15G022570/Ila15G016040/Ila08G013090/Ila02G006670/Ila06G006300/Ila09G000780/Ila13G013450/Ila14G007750/Ila17G007690/Ila08G015440/Ila19G012640/Ila11G011170/Ila05G003950/Ila14G007760/Ila02G011640/Ila02G011510/Ila06G005540/Ila20G005990/Ila0G013150/Ila0G011760/Ila02G002910/Ila05G004340/Ila15G001300	ath:AT3G47520/ath:AT4G33010/ath:AT4G37930/ath:AT4G37930/ath:AT4G33010/ath:AT1G11860/ath:AT1G11860/ath:AT3G14420/ath:AT5G35630/ath:AT5G37600/ath:AT5G38420/ath:AT1G68010/ath:AT2G13360/ath:AT4G37560/ath:AT3G14420/ath:AT1G48030/ath:AT5G04140/ath:AT1G48030/ath:AT1G70580/ath:AT4G37560/ath:AT5G37600/ath:AT5G37600/ath:AT4G37930/ath:AT3G14420/ath:AT4G35090/ath:AT3G17820/ath:AT3G14130/ath:AT5G37600/ath:AT1…	29	2	Ila15G016040/Ila02G002910	27	Ila12G005450/Ila15G007100/Ila14G008360/Ila06G005560/Ila01G006940/Ila16G001320/Ila15G022570/Ila08G013090/Ila02G006670/Ila06G006300/Ila09G000780/Ila13G013450/Ila14G007750/Ila17G007690/Ila08G015440/Ila19G012640/Ila11G011170/Ila05G003950/Ila14G007760/Ila02G011640/Ila02G011510/Ila06G005540/Ila20G005990/Ila0G013150/Ila0G011760/Ila05G004340/Ila15G001300
ath00945	Stilbenoid, diarylheptanoid and gingerol biosynthesis	10/884	21/6107	0.000296406106236155	0.00455724388338089	Ila17G020390/Ila13G011590/Ila16G020890/Ila18G016510/Ila12G009720/Ila16G020900/Ila14G006580/Ila16G012340/Ila09G003090/Ila09G011730	Ila17G020390/Ila13G011590/Ila16G020890/Ila18G016510/Ila12G009720/Ila16G020900/Ila14G006580/Ila16G012340/Ila09G003090/Ila09G011730	ath:AT2G30490/ath:AT5G57840/ath:AT5G48930/ath:AT4G34050/ath:AT5G48930/ath:AT5G48930/ath:AT4G34050/ath:AT5G48930/ath:AT4G34050/ath:AT2G40890	10	1	Ila16G012340	9	Ila17G020390/Ila13G011590/Ila16G020890/Ila18G016510/Ila12G009720/Ila16G020900/Ila14G006580/Ila09G003090/Ila09G011730
ath00909	Sesquiterpenoid and triterpenoid biosynthesis	16/884	47/6107	0.000592150241668083	0.0080927199694638	Ila09G001560/Ila0G010160/Ila0G014300/Ila15G016160/Ila01G010770/Ila0G013690/Ila01G010860/Ila05G011990/Ila01G010810/Ila0G013680/Ila01G010850/Ila17G002500/Ila18G018330/Ila01G010840/Ila17G002520/Ila16G006170	Ila09G001560/Ila0G010160/Ila0G014300/Ila15G016160/Ila01G010770/Ila0G013690/Ila01G010860/Ila05G011990/Ila01G010810/Ila0G013680/Ila01G010850/Ila17G002500/Ila18G018330/Ila01G010840/Ila17G002520/Ila16G006170	ath:AT4G34640/ath:AT4G37760/ath:AT4G37760/ath:AT1G78955/ath:AT5G23960/ath:AT5G23960/ath:AT5G23960/ath:AT1G58440/ath:AT5G23960/ath:AT5G23960/ath:AT5G23960/ath:AT5G23960/ath:AT4G34640/ath:AT5G23960/ath:AT5G23960/ath:AT1G78960	16	0		16	Ila09G001560/Ila0G010160/Ila0G014300/Ila15G016160/Ila01G010770/Ila0G013690/Ila01G010860/Ila05G011990/Ila01G010810/Ila0G013680/Ila01G010850/Ila17G002500/Ila18G018330/Ila01G010840/Ila17G002520/Ila16G006170
ath00195	Photosynthesis	25/884	90/6107	0.000714651713356731	0.00879021607428779	Ila0G015340/Ila09G006850/Ila20G000680/Ila20G009690/Ila01G009750/Ila13G003260/Ila06G008090/Ila0G002480/Ila09G006840/Ila11G008410/Ila05G007240/Ila16G001410/Ila0G000360/Ila06G003780/Ila17G020890/Ila05G009760/Ila16G006800/Ila07G010900/Ila02G004970/Ila08G012620/Ila14G005150/Ila0G006980/Ila14G012320/Ila08G012490/Ila13G004500	Ila0G015340/Ila09G006850/Ila20G000680/Ila20G009690/Ila01G009750/Ila13G003260/Ila06G008090/Ila0G002480/Ila09G006840/Ila11G008410/Ila05G007240/Ila16G001410/Ila0G000360/Ila06G003780/Ila17G020890/Ila05G009760/Ila16G006800/Ila07G010900/Ila02G004970/Ila08G012620/Ila14G005150/Ila0G006980/Ila14G012320/Ila08G012490/Ila13G004500	ath:ArthCp018/ath:AT1G60950/ath:AT1G79040/ath:AT4G03280/ath:AT4G32260/ath:AT2G30570/ath:AT5G66190/ath:ArthCp018/ath:AT1G60950/ath:AT1G03130/ath:AT1G44575/ath:AT4G04640/ath:AT1G14150/ath:AT3G50820/ath:AT4G12800/ath:AT4G09650/ath:AT1G30380/ath:AT1G67740/ath:AT1G52230/ath:AT1G03130/ath:AT3G50820/ath:AT1G30510/ath:AT5G64040/ath:AT4G14890/ath:AT2G20260	25	0		25	Ila0G015340/Ila09G006850/Ila20G000680/Ila20G009690/Ila01G009750/Ila13G003260/Ila06G008090/Ila0G002480/Ila09G006840/Ila11G008410/Ila05G007240/Ila16G001410/Ila0G000360/Ila06G003780/Ila17G020890/Ila05G009760/Ila16G006800/Ila07G010900/Ila02G004970/Ila08G012620/Ila14G005150/Ila0G006980/Ila14G012320/Ila08G012490/Ila13G004500
ath00999	Biosynthesis of various plant secondary metabolites	25/884	92/6107	0.00101466774196222	0.0102144854600517	Ila17G011540/Ila17G011510/Ila05G005040/Ila17G021420/Ila17G024570/Ila05G013800/Ila05G013920/Ila17G021410/Ila09G011800/Ila05G013840/Ila15G014720/Ila14G017870/Ila0G001980/Ila15G000300/Ila18G011100/Ila18G011050/Ila17G019030/Ila14G000570/Ila05G013810/Ila0G010890/Ila05G013880/Ila18G010320/Ila09G008880/Ila17G010630/Ila05G013850	Ila17G011540/Ila17G011510/Ila05G005040/Ila17G021420/Ila17G024570/Ila05G013800/Ila05G013920/Ila17G021410/Ila09G011800/Ila05G013840/Ila15G014720/Ila14G017870/Ila0G001980/Ila15G000300/Ila18G011100/Ila18G011050/Ila17G019030/Ila14G000570/Ila05G013810/Ila0G010890/Ila05G013880/Ila18G010320/Ila09G008880/Ila17G010630/Ila05G013850	ath:AT5G44640/ath:AT5G42260/ath:AT1G59950/ath:AT4G31940/ath:AT3G06350/ath:AT4G31940/ath:AT4G31940/ath:AT4G31940/ath:AT5G42260/ath:AT4G31940/ath:AT2G44450/ath:AT3G60130/ath:AT5G44640/ath:AT1G32100/ath:AT4G01850/ath:AT4G01850/ath:AT3G47010/ath:AT2G44480/ath:AT4G31940/ath:AT1G61820/ath:AT4G31940/ath:AT1G09240/ath:AT4G01850/ath:AT1G55290/ath:AT4G31940	25	9	Ila17G011540/Ila17G011510/Ila15G014720/Ila0G001980/Ila15G000300/Ila05G013810/Ila0G010890/Ila17G010630/Ila05G013850	16	Ila05G005040/Ila17G021420/Ila17G024570/Ila05G013800/Ila05G013920/Ila17G021410/Ila09G011800/Ila05G013840/Ila14G017870/Ila18G011100/Ila18G011050/Ila17G019030/Ila14G000570/Ila05G013880/Ila18G010320/Ila09G008880
ath01200	Carbon metabolism	70/884	341/6107	0.00110150376915062	0.0102144854600517	Ila20G001070/Ila15G000460/Ila09G001490/Ila15G000510/Ila12G013650/Ila12G005450/Ila18G001390/Ila15G007100/Ila14G008360/Ila06G005560/Ila01G006940/Ila16G001320/Ila01G005860/Ila15G022570/Ila04G005930/Ila10G000370/Ila16G018240/Ila10G000720/Ila15G016040/Ila03G009960/Ila05G008900/Ila06G006300/Ila09G000780/Ila01G007530/Ila13G013630/Ila14G024010/Ila16G018100/Ila13G013450/Ila14G007750/Ila07G007190/Ila16G015…	Ila20G001070/Ila15G000460/Ila09G001490/Ila15G000510/Ila12G013650/Ila12G005450/Ila18G001390/Ila15G007100/Ila14G008360/Ila06G005560/Ila01G006940/Ila16G001320/Ila01G005860/Ila15G022570/Ila04G005930/Ila10G000370/Ila16G018240/Ila10G000720/Ila15G016040/Ila03G009960/Ila05G008900/Ila06G006300/Ila09G000780/Ila01G007530/Ila13G013630/Ila14G024010/Ila16G018100/Ila13G013450/Ila14G007750/Ila07G007190/Ila16G015…	ath:AT4G26530/ath:AT1G32060/ath:AT4G38970/ath:AT1G32060/ath:AT1G72330/ath:AT3G47520/ath:AT3G61440/ath:AT4G33010/ath:AT4G37930/ath:AT4G37930/ath:AT4G33010/ath:AT1G11860/ath:AT1G32060/ath:AT1G11860/ath:AT3G55800/ath:AT1G42970/ath:AT4G26270/ath:AT5G42250/ath:AT3G14420/ath:AT5G18170/ath:AT1G43670/ath:AT5G38420/ath:AT1G68010/ath:AT5G25880/ath:AT1G50460/ath:AT5G07440/ath:AT4G29130/ath:AT2G13360/ath:AT4…	70	15	Ila12G013650/Ila15G016040/Ila14G024010/Ila16G015300/Ila17G001650/Ila02G009230/Ila20G006830/Ila15G014780/Ila14G018520/Ila02G002910/novel.1175/Ila03G001280/Ila02G003240/Ila04G011680/Ila05G003070	55	Ila20G001070/Ila15G000460/Ila09G001490/Ila15G000510/Ila12G005450/Ila18G001390/Ila15G007100/Ila14G008360/Ila06G005560/Ila01G006940/Ila16G001320/Ila01G005860/Ila15G022570/Ila04G005930/Ila10G000370/Ila16G018240/Ila10G000720/Ila03G009960/Ila05G008900/Ila06G006300/Ila09G000780/Ila01G007530/Ila13G013630/Ila16G018100/Ila13G013450/Ila14G007750/Ila07G007190/Ila17G007690/Ila08G015440/Ila03G001860/Ila11G011…
ath00710	Carbon fixation in photosynthetic organisms	24/884	88/6107	0.00120211691042558	0.0102144854600517	Ila20G001070/Ila15G000460/Ila09G001490/Ila15G000510/Ila12G013650/Ila12G005450/Ila01G005860/Ila04G005930/Ila10G000370/Ila05G008900/Ila06G006300/Ila01G007530/Ila07G007190/Ila03G001860/Ila05G003950/Ila18G002890/Ila09G016460/Ila07G000880/Ila20G000270/novel.556/Ila14G024750/Ila02G003240/Ila08G013260/Ila05G003070	Ila20G001070/Ila15G000460/Ila09G001490/Ila15G000510/Ila12G013650/Ila12G005450/Ila01G005860/Ila04G005930/Ila10G000370/Ila05G008900/Ila06G006300/Ila01G007530/Ila07G007190/Ila03G001860/Ila05G003950/Ila18G002890/Ila09G016460/Ila07G000880/Ila20G000270/-/Ila14G024750/Ila02G003240/Ila08G013260/Ila05G003070	ath:AT4G26530/ath:AT1G32060/ath:AT4G38970/ath:AT1G32060/ath:AT1G72330/ath:AT3G47520/ath:AT1G32060/ath:AT3G55800/ath:AT1G42970/ath:AT1G43670/ath:AT5G38420/ath:AT5G25880/ath:AT1G68750/ath:AT3G54050/ath:AT1G70580/ath:AT2G45290/ath:AT2G45290/ath:AT3G26650/ath:AT3G12780/ath:AT1G43670/ath:AT2G45290/ath:AT1G72330/ath:AT4G15530/ath:AT1G13440	24	3	Ila12G013650/Ila02G003240/Ila05G003070	21	Ila20G001070/Ila15G000460/Ila09G001490/Ila15G000510/Ila12G005450/Ila01G005860/Ila04G005930/Ila10G000370/Ila05G008900/Ila06G006300/Ila01G007530/Ila07G007190/Ila03G001860/Ila05G003950/Ila18G002890/Ila09G016460/Ila07G000880/Ila20G000270/novel.556/Ila14G024750/Ila08G013260
ath00500	Starch and sucrose metabolism	44/884	194/6107	0.00123201211512927	0.0102144854600517	Ila01G000130/Ila05G004680/Ila05G004740/Ila17G011540/Ila17G011510/Ila08G009130/Ila17G007490/Ila10G000820/Ila0G013200/Ila10G000520/Ila20G009020/Ila08G003850/Ila09G011800/Ila19G007310/Ila08G005320/Ila13G013630/Ila15G006460/Ila16G001350/Ila16G018100/Ila09G001900/Ila15G014720/Ila10G002170/Ila14G017870/Ila15G000930/Ila0G014440/Ila0G001980/Ila08G000410/Ila17G019030/Ila14G000570/Ila06G013100/Ila0G010890/…	Ila01G000130/Ila05G004680/Ila05G004740/Ila17G011540/Ila17G011510/Ila08G009130/Ila17G007490/Ila10G000820/Ila0G013200/Ila10G000520/Ila20G009020/Ila08G003850/Ila09G011800/Ila19G007310/Ila08G005320/Ila13G013630/Ila15G006460/Ila16G001350/Ila16G018100/Ila09G001900/Ila15G014720/Ila10G002170/Ila14G017870/Ila15G000930/Ila0G014440/Ila0G001980/Ila08G000410/Ila17G019030/Ila14G000570/Ila06G013100/Ila0G010890/…	ath:AT1G32900/ath:AT1G23870/ath:AT1G23870/ath:AT5G44640/ath:AT5G42260/ath:AT1G04920/ath:AT5G48300/ath:AT1G76130/ath:AT2G36390/ath:AT2G36390/ath:AT4G15210/ath:AT3G29320/ath:AT5G42260/ath:AT5G03650/ath:AT4G10120/ath:AT1G50460/ath:AT1G32900/ath:AT1G11820/ath:AT4G29130/ath:AT4G39210/ath:AT2G44450/ath:AT4G39210/ath:AT3G60130/ath:AT4G17770/ath:AT5G11720/ath:AT5G44640/ath:AT1G68020/ath:AT3G47010/ath:AT2…	44	16	Ila05G004680/Ila05G004740/Ila17G011540/Ila17G011510/Ila20G009020/Ila16G001350/Ila15G014720/Ila0G014440/Ila0G001980/Ila08G000410/Ila0G010890/Ila16G021620/Ila03G008650/Ila15G001600/Ila12G012790/novel.1175	28	Ila01G000130/Ila08G009130/Ila17G007490/Ila10G000820/Ila0G013200/Ila10G000520/Ila08G003850/Ila09G011800/Ila19G007310/Ila08G005320/Ila13G013630/Ila15G006460/Ila16G018100/Ila09G001900/Ila10G002170/Ila14G017870/Ila15G000930/Ila17G019030/Ila14G000570/Ila06G013100/Ila06G002520/Ila01G006780/Ila16G016100/Ila06G013070/Ila06G005650/Ila07G004500/Ila15G005590/Ila08G001000
ath00960	Tropane, piperidine and pyridine alkaloid biosynthesis	14/884	41/6107	0.00124566895854289	0.0102144854600517	Ila20G011290/Ila06G000200/Ila01G002830/Ila11G008390/Ila11G008360/Ila01G002840/Ila03G002590/Ila0G007580/Ila0G020280/Ila01G010440/Ila11G008380/Ila03G002390/Ila19G002620/Ila03G002320	Ila20G011290/Ila06G000200/Ila01G002830/Ila11G008390/Ila11G008360/Ila01G002840/Ila03G002590/Ila0G007580/Ila0G020280/Ila01G010440/Ila11G008380/Ila03G002390/Ila19G002620/Ila03G002320	ath:AT5G53970/ath:AT5G13930/ath:AT1G62810/ath:AT1G31710/ath:AT1G31710/ath:AT4G12290/ath:AT2G29340/ath:AT5G13930/ath:AT1G07440/ath:AT4G31990/ath:AT1G31710/ath:AT1G07440/ath:AT5G06060/ath:AT1G07440	14	7	Ila20G011290/Ila06G000200/Ila11G008390/Ila11G008360/Ila01G010440/Ila11G008380/Ila19G002620	7	Ila01G002830/Ila01G002840/Ila03G002590/Ila0G007580/Ila0G020280/Ila03G002390/Ila03G002320
ath00480	Glutathione metabolism	32/884	133/6107	0.00205195308359047	0.0157743893301018	Ila19G002290/Ila19G002270/Ila05G005300/Ila05G005380/Ila05G005320/Ila03G003940/Ila19G002280/Ila09G018170/Ila19G002300/Ila05G005400/Ila20G006120/Ila11G004490/Ila0G000330/Ila16G016320/Ila06G008240/Ila07G010090/Ila17G007620/Ila12G003300/Ila17G017360/Ila02G009230/Ila15G004290/Ila20G006830/Ila13G001570/Ila19G002240/Ila01G012010/Ila04G004360/Ila03G003920/Ila17G007600/Ila01G000980/Ila15G004300/Ila16G0124…	Ila19G002290/Ila19G002270/Ila05G005300/Ila05G005380/Ila05G005320/Ila03G003940/Ila19G002280/Ila09G018170/Ila19G002300/Ila05G005400/Ila20G006120/Ila11G004490/Ila0G000330/Ila16G016320/Ila06G008240/Ila07G010090/Ila17G007620/Ila12G003300/Ila17G017360/Ila02G009230/Ila15G004290/Ila20G006830/Ila13G001570/Ila19G002240/Ila01G012010/Ila04G004360/Ila03G003920/Ila17G007600/Ila01G000980/Ila15G004300/Ila16G0124…	ath:AT3G09270/ath:AT3G09270/ath:AT1G10370/ath:AT1G10370/ath:AT1G10370/ath:AT5G02790/ath:AT3G09270/ath:AT3G27060/ath:AT3G09270/ath:AT1G10370/ath:AT1G17180/ath:AT3G24170/ath:AT1G10370/ath:AT4G29210/ath:AT4G35000/ath:AT1G23820/ath:AT1G17180/ath:AT2G30860/ath:AT1G07890/ath:AT1G65930/ath:AT5G41240/ath:AT5G35790/ath:AT2G47730/ath:AT3G09270/ath:AT4G31290/ath:AT1G75270/ath:AT5G02790/ath:AT1G17180/ath:AT5…	32	17	Ila19G002290/Ila19G002270/Ila05G005300/Ila05G005380/Ila05G005320/Ila19G002280/Ila09G018170/Ila19G002300/Ila0G000330/Ila17G007620/Ila12G003300/Ila02G009230/Ila15G004290/Ila20G006830/Ila19G002240/Ila17G007600/Ila15G004300	15	Ila03G003940/Ila05G005400/Ila20G006120/Ila11G004490/Ila16G016320/Ila06G008240/Ila07G010090/Ila17G017360/Ila13G001570/Ila01G012010/Ila04G004360/Ila03G003920/Ila01G000980/Ila16G012480/Ila14G020010
ath00260	Glycine, serine and threonine metabolism	25/884	98/6107	0.00265015551064062	0.019174654576988	Ila01G002830/Ila11G008390/Ila11G008360/Ila15G007100/Ila14G008360/Ila06G005560/Ila01G002840/Ila01G006940/Ila16G001320/Ila03G000550/Ila15G022570/Ila09G000780/Ila06G000370/Ila13G013450/Ila08G015440/Ila11G011170/Ila11G008380/Ila05G003950/Ila06G005540/Ila10G006780/Ila01G012240/Ila05G010080/Ila05G013650/Ila12G004450/Ila15G001300	Ila01G002830/Ila11G008390/Ila11G008360/Ila15G007100/Ila14G008360/Ila06G005560/Ila01G002840/Ila01G006940/Ila16G001320/Ila03G000550/Ila15G022570/Ila09G000780/Ila06G000370/Ila13G013450/Ila08G015440/Ila11G011170/Ila11G008380/Ila05G003950/Ila06G005540/Ila10G006780/Ila01G012240/Ila05G010080/Ila05G013650/Ila12G004450/Ila15G001300	ath:AT1G62810/ath:AT1G31710/ath:AT1G31710/ath:AT4G33010/ath:AT4G37930/ath:AT4G37930/ath:AT4G12290/ath:AT4G33010/ath:AT1G11860/ath:AT3G08860/ath:AT1G11860/ath:AT1G68010/ath:AT5G14060/ath:AT2G13360/ath:AT1G48030/ath:AT1G48030/ath:AT1G31710/ath:AT1G70580/ath:AT4G37930/ath:AT1G22170/ath:AT2G24580/ath:AT1G22170/ath:AT3G50520/ath:AT1G18640/ath:AT1G32470	25	3	Ila11G008390/Ila11G008360/Ila11G008380	22	Ila01G002830/Ila15G007100/Ila14G008360/Ila06G005560/Ila01G002840/Ila01G006940/Ila16G001320/Ila03G000550/Ila15G022570/Ila09G000780/Ila06G000370/Ila13G013450/Ila08G015440/Ila11G011170/Ila05G003950/Ila06G005540/Ila10G006780/Ila01G012240/Ila05G010080/Ila05G013650/Ila12G004450/Ila15G001300
ath00902	Monoterpenoid biosynthesis	8/884	19/6107	0.00320222177343889	0.0218818487851657	Ila17G005210/Ila15G004090/Ila01G001930/Ila09G008280/Ila15G004110/Ila09G008260/Ila18G001890/Ila17G005220	Ila17G005210/Ila15G004090/Ila01G001930/Ila09G008280/Ila15G004110/Ila09G008260/Ila18G001890/Ila17G005220	ath:AT3G25830/ath:AT3G61220/ath:AT3G61220/ath:AT1G61680/ath:AT3G61220/ath:AT1G61680/ath:AT3G61220/ath:AT3G25830	8	3	Ila15G004090/Ila01G001930/Ila15G004110	5	Ila17G005210/Ila09G008280/Ila09G008260/Ila18G001890/Ila17G005220
ath00360	Phenylalanine metabolism	13/884	41/6107	0.00388296001249529	0.0251334032502892	Ila20G011290/Ila03G006120/Ila01G002830/Ila11G008390/Ila11G008360/Ila01G002840/Ila14G019280/Ila05G000250/Ila01G010440/Ila11G008380/Ila19G004780/Ila18G008560/Ila09G001000	Ila20G011290/Ila03G006120/Ila01G002830/Ila11G008390/Ila11G008360/Ila01G002840/Ila14G019280/Ila05G000250/Ila01G010440/Ila11G008380/Ila19G004780/Ila18G008560/Ila09G001000	ath:AT5G53970/ath:AT2G37040/ath:AT1G62810/ath:AT1G31710/ath:AT1G31710/ath:AT4G12290/ath:AT2G37040/ath:AT1G06570/ath:AT4G31990/ath:AT1G31710/ath:AT3G53260/ath:AT1G08980/ath:AT4G34880	13	6	Ila20G011290/Ila11G008390/Ila11G008360/Ila05G000250/Ila01G010440/Ila11G008380	7	Ila03G006120/Ila01G002830/Ila01G002840/Ila14G019280/Ila19G004780/Ila18G008560/Ila09G001000
ath00380	Tryptophan metabolism	25/884	101/6107	0.00408673223581938	0.0251334032502892	Ila18G004160/Ila18G004100/Ila18G004220/Ila18G004200/Ila18G004020/Ila10G001670/Ila18G004150/Ila20G011670/Ila05G015120/Ila05G015130/Ila18G003990/Ila18G004070/Ila08G015440/Ila05G004920/Ila11G011170/Ila17G005500/Ila17G001650/Ila02G008490/Ila14G027050/Ila06G009420/Ila0G013150/Ila04G010740/Ila18G008560/Ila09G001000/Ila02G008000	Ila18G004160/Ila18G004100/Ila18G004220/Ila18G004200/Ila18G004020/Ila10G001670/Ila18G004150/Ila20G011670/Ila05G015120/Ila05G015130/Ila18G003990/Ila18G004070/Ila08G015440/Ila05G004920/Ila11G011170/Ila17G005500/Ila17G001650/Ila02G008490/Ila14G027050/Ila06G009420/Ila0G013150/Ila04G010740/Ila18G008560/Ila09G001000/Ila02G008000	ath:AT1G14130/ath:AT1G14130/ath:AT1G14130/ath:AT1G14130/ath:AT1G14130/ath:AT4G31500/ath:AT1G14130/ath:AT4G35160/ath:AT4G31500/ath:AT4G31500/ath:AT1G14120/ath:AT1G14120/ath:AT1G48030/ath:AT1G24100/ath:AT1G48030/ath:AT4G35160/ath:AT4G26910/ath:AT4G24670/ath:AT5G54160/ath:AT1G14130/ath:AT4G35090/ath:AT5G54160/ath:AT1G08980/ath:AT4G34880/ath:AT3G48000	25	4	Ila17G001650/Ila02G008490/Ila06G009420/Ila02G008000	21	Ila18G004160/Ila18G004100/Ila18G004220/Ila18G004200/Ila18G004020/Ila10G001670/Ila18G004150/Ila20G011670/Ila05G015120/Ila05G015130/Ila18G003990/Ila18G004070/Ila08G015440/Ila05G004920/Ila11G011170/Ila17G005500/Ila14G027050/Ila0G013150/Ila04G010740/Ila18G008560/Ila09G001000
ath00220	Arginine biosynthesis	12/884	38/6107	0.00565594790728347	0.0331276948855174	Ila12G013650/Ila03G009960/Ila08G013090/Ila02G006670/Ila14G024010/Ila01G010440/Ila05G003950/Ila02G011640/Ila02G011510/Ila0G011760/Ila05G004340/Ila02G003240	Ila12G013650/Ila03G009960/Ila08G013090/Ila02G006670/Ila14G024010/Ila01G010440/Ila05G003950/Ila02G011640/Ila02G011510/Ila0G011760/Ila05G004340/Ila02G003240	ath:AT1G72330/ath:AT5G18170/ath:AT5G35630/ath:AT5G37600/ath:AT5G07440/ath:AT4G31990/ath:AT1G70580/ath:AT5G37600/ath:AT5G37600/ath:AT3G17820/ath:AT5G37600/ath:AT1G72330	12	4	Ila12G013650/Ila14G024010/Ila01G010440/Ila02G003240	8	Ila03G009960/Ila08G013090/Ila02G006670/Ila05G003950/Ila02G011640/Ila02G011510/Ila0G011760/Ila05G004340
ath00592	alpha-Linolenic acid metabolism	18/884	70/6107	0.00913525379850788	0.0510743735098395	Ila17G011610/Ila02G002770/Ila18G012730/Ila06G007310/Ila06G006440/Ila06G007280/Ila14G002060/Ila0G011600/Ila16G015640/Ila16G024010/Ila10G002780/Ila05G014750/Ila0G011590/Ila08G008520/Ila05G016010/Ila03G001280/Ila18G012710/Ila06G007240	Ila17G011610/Ila02G002770/Ila18G012730/Ila06G007310/Ila06G006440/Ila06G007280/Ila14G002060/Ila0G011600/Ila16G015640/Ila16G024010/Ila10G002780/Ila05G014750/Ila0G011590/Ila08G008520/Ila05G016010/Ila03G001280/Ila18G012710/Ila06G007240	ath:AT3G45140/ath:AT1G17420/ath:AT1G76680/ath:AT1G19640/ath:AT1G13280/ath:AT1G19640/ath:AT3G01420/ath:AT2G33150/ath:AT4G29010/ath:AT2G06050/ath:AT5G42650/ath:AT1G19640/ath:AT2G33150/ath:AT2G33150/ath:AT1G20510/ath:AT3G51840/ath:AT1G76680/ath:AT1G19640	18	7	Ila06G007310/Ila06G007280/Ila0G011600/Ila0G011590/Ila08G008520/Ila03G001280/Ila06G007240	11	Ila17G011610/Ila02G002770/Ila18G012730/Ila06G006440/Ila14G002060/Ila16G015640/Ila16G024010/Ila10G002780/Ila05G014750/Ila05G016010/Ila18G012710
ath00073	Cutin, suberine and wax biosynthesis	9/884	29/6107	0.0177537420386268	0.0949439248152649	Ila17G007300/Ila17G007260/Ila18G004860/Ila17G007220/Ila17G007180/Ila17G006960/Ila17G007290/Ila05G007800/Ila18G001440	Ila17G007300/Ila17G007260/Ila18G004860/Ila17G007220/Ila17G007180/Ila17G006960/Ila17G007290/Ila05G007800/Ila18G001440	ath:AT5G41040/ath:AT5G41040/ath:AT1G02205/ath:AT5G41040/ath:AT5G41040/ath:AT5G41040/ath:AT5G41040/ath:AT5G37300/ath:AT4G00360	9	3	Ila18G004860/Ila17G006960/Ila18G001440	6	Ila17G007300/Ila17G007260/Ila17G007220/Ila17G007180/Ila17G007290/Ila05G007800
ath00350	Tyrosine metabolism	13/884	49/6107	0.0191848901938625	0.0983225622435455	Ila20G011290/Ila01G002830/Ila11G008390/Ila11G008360/Ila15G006420/Ila01G002840/Ila10G000720/Ila05G000250/Ila11G009900/Ila01G010440/Ila11G008380/Ila05G010610/Ila04G011680	Ila20G011290/Ila01G002830/Ila11G008390/Ila11G008360/Ila15G006420/Ila01G002840/Ila10G000720/Ila05G000250/Ila11G009900/Ila01G010440/Ila11G008380/Ila05G010610/Ila04G011680	ath:AT5G53970/ath:AT1G62810/ath:AT1G31710/ath:AT1G31710/ath:AT1G32780/ath:AT4G12290/ath:AT5G42250/ath:AT1G06570/ath:AT4G15940/ath:AT4G31990/ath:AT1G31710/ath:AT4G22110/ath:AT4G22110	13	8	Ila20G011290/Ila11G008390/Ila11G008360/Ila05G000250/Ila11G009900/Ila01G010440/Ila11G008380/Ila04G011680	5	Ila01G002830/Ila15G006420/Ila01G002840/Ila10G000720/Ila05G010610
ath00531	Glycosaminoglycan degradation	5/884	12/6107	0.0205951292480006	0.101328035900163	Ila03G006770/Ila12G004750/Ila09G013270/Ila09G014550/Ila0G013790	Ila03G006770/Ila12G004750/Ila09G013270/Ila09G014550/Ila0G013790	ath:AT5G27730/ath:AT5G07830/ath:AT5G13690/ath:AT1G05590/ath:AT5G27730	5	2	Ila09G013270/Ila09G014550	3	Ila03G006770/Ila12G004750/Ila0G013790
ath04141	Protein processing in endoplasmic reticulum	49/884	260/6107	0.0281264763183647	0.133059868736879	Ila14G019510/Ila05G007300/Ila05G015450/Ila02G000340/Ila09G006720/Ila17G025470/Ila08G006500/Ila14G027480/Ila17G006230/Ila01G000380/Ila17G009600/Ila12G009400/Ila20G007870/Ila18G010150/Ila06G006480/Ila15G003780/Ila18G008280/Ila02G001450/Ila16G015990/Ila16G017830/Ila18G017480/Ila14G019330/Ila13G000810/Ila03G006260/Ila03G004340/Ila20G006340/Ila04G010180/Ila15G022670/Ila0G000130/Ila17G008440/Ila04G0077…	Ila14G019510/Ila05G007300/Ila05G015450/Ila02G000340/Ila09G006720/Ila17G025470/Ila08G006500/Ila14G027480/Ila17G006230/Ila01G000380/Ila17G009600/Ila12G009400/Ila20G007870/Ila18G010150/Ila06G006480/Ila15G003780/Ila18G008280/Ila02G001450/Ila16G015990/Ila16G017830/Ila18G017480/Ila14G019330/Ila13G000810/Ila03G006260/Ila03G004340/Ila20G006340/Ila04G010180/Ila15G022670/Ila0G000130/Ila17G008440/Ila04G0077…	ath:AT5G60640/ath:AT1G21750/ath:AT4G24190/ath:AT1G08450/ath:AT1G71220/ath:AT3G62600/ath:AT4G16660/ath:AT5G42020/ath:AT1G04980/ath:AT5G42020/ath:AT4G27470/ath:AT5G07340/ath:AT1G04980/ath:AT1G56340/ath:AT5G66680/ath:AT3G18860/ath:AT5G49570/ath:AT5G61790/ath:AT5G19690/ath:AT5G19690/ath:AT3G18860/ath:AT2G01720/ath:AT3G62600/ath:AT3G53230/ath:AT5G03160/ath:AT1G72280/ath:AT5G42020/ath:AT1G11905/ath:AT4…	49	46	Ila14G019510/Ila05G007300/Ila05G015450/Ila02G000340/Ila09G006720/Ila17G025470/Ila08G006500/Ila14G027480/Ila17G006230/Ila01G000380/Ila17G009600/Ila12G009400/Ila20G007870/Ila18G010150/Ila06G006480/Ila15G003780/Ila18G008280/Ila02G001450/Ila16G015990/Ila16G017830/Ila18G017480/Ila14G019330/Ila13G000810/Ila03G006260/Ila03G004340/Ila20G006340/Ila04G010180/Ila15G022670/Ila0G000130/Ila17G008440/Ila04G0077…	3	Ila06G008290/Ila16G001500/Ila0G009380
ath00950	Isoquinoline alkaloid biosynthesis	7/884	23/6107	0.0388078010594772	0.176791093715396	Ila20G011290/Ila01G002830/Ila11G008390/Ila11G008360/Ila01G002840/Ila01G010440/Ila11G008380	Ila20G011290/Ila01G002830/Ila11G008390/Ila11G008360/Ila01G002840/Ila01G010440/Ila11G008380	ath:AT5G53970/ath:AT1G62810/ath:AT1G31710/ath:AT1G31710/ath:AT4G12290/ath:AT4G31990/ath:AT1G31710	7	5	Ila20G011290/Ila11G008390/Ila11G008360/Ila01G010440/Ila11G008380	2	Ila01G002830/Ila01G002840
ath00051	Fructose and mannose metabolism	17/884	76/6107	0.0412125884157648	0.181041013397824	Ila20G001070/Ila09G001490/Ila18G007240/Ila16G018240/Ila20G008050/Ila05G008900/Ila13G013630/Ila16G018100/Ila14G025240/Ila03G001860/Ila14G025250/Ila09G017340/Ila0G006010/Ila16G016100/novel.556/Ila06G005650/novel.1175	Ila20G001070/Ila09G001490/Ila18G007240/Ila16G018240/Ila20G008050/Ila05G008900/Ila13G013630/Ila16G018100/Ila14G025240/Ila03G001860/Ila14G025250/Ila09G017340/Ila0G006010/Ila16G016100/-/Ila06G005650/-	ath:AT4G26530/ath:AT4G38970/ath:AT5G57655/ath:AT4G26270/ath:AT1G12000/ath:AT1G43670/ath:AT1G50460/ath:AT4G29130/ath:AT5G51970/ath:AT3G54050/ath:AT5G51970/ath:AT2G45790/ath:AT2G39770/ath:AT4G29130/ath:AT1G43670/ath:AT1G66430/ath:AT4G37840	17	3	Ila18G007240/Ila09G017340/novel.1175	14	Ila20G001070/Ila09G001490/Ila16G018240/Ila20G008050/Ila05G008900/Ila13G013630/Ila16G018100/Ila14G025240/Ila03G001860/Ila14G025250/Ila0G006010/Ila16G016100/novel.556/Ila06G005650
ath04075	Plant hormone signal transduction	54/884	301/6107	0.0505058302533254	0.214214383488242	Ila05G013390/Ila09G004150/Ila09G018960/Ila02G004550/Ila09G016420/Ila03G001550/Ila16G011030/Ila15G007140/Ila09G010370/Ila09G018930/Ila15G001740/Ila18G000150/Ila10G003760/Ila04G005280/Ila07G004470/Ila01G009720/Ila03G012520/Ila18G013240/Ila16G024280/Ila01G005020/Ila19G000870/Ila05G007290/Ila05G013300/Ila07G004720/Ila16G018010/Ila05G016050/Ila05G009820/Ila15G001080/Ila12G012020/Ila10G004720/Ila18G011…	Ila05G013390/Ila09G004150/Ila09G018960/Ila02G004550/Ila09G016420/Ila03G001550/Ila16G011030/Ila15G007140/Ila09G010370/Ila09G018930/Ila15G001740/Ila18G000150/Ila10G003760/Ila04G005280/Ila07G004470/Ila01G009720/Ila03G012520/Ila18G013240/Ila16G024280/Ila01G005020/Ila19G000870/Ila05G007290/Ila05G013300/Ila07G004720/Ila16G018010/Ila05G016050/Ila05G009820/Ila15G001080/Ila12G012020/Ila10G004720/Ila18G011…	ath:AT5G42750/ath:AT4G33720/ath:AT1G32640/ath:AT3G16500/ath:AT3G60690/ath:AT2G38120/ath:AT4G31920/ath:AT2G26040/ath:AT3G21510/ath:AT2G46690/ath:AT4G33950/ath:AT1G32640/ath:AT3G50070/ath:AT3G11410/ath:AT3G17860/ath:AT4G32280/ath:AT2G41370/ath:AT1G10940/ath:AT1G72770/ath:AT1G32640/ath:AT2G38310/ath:AT3G57040/ath:AT1G45249/ath:AT2G01570/ath:AT4G26080/ath:AT4G35230/ath:AT5G65210/ath:AT1G32640/ath:AT4…	54	12	Ila09G004150/Ila16G011030/Ila10G003760/Ila01G009720/Ila05G007290/Ila05G009820/Ila18G011470/Ila0G003370/Ila18G015270/Ila01G004980/Ila03G012810/Ila13G002060	42	Ila05G013390/Ila09G018960/Ila02G004550/Ila09G016420/Ila03G001550/Ila15G007140/Ila09G010370/Ila09G018930/Ila15G001740/Ila18G000150/Ila04G005280/Ila07G004470/Ila03G012520/Ila18G013240/Ila16G024280/Ila01G005020/Ila19G000870/Ila05G013300/Ila07G004720/Ila16G018010/Ila05G016050/Ila15G001080/Ila12G012020/Ila10G004720/Ila03G000910/Ila16G015130/Ila08G001100/Ila17G023240/Ila09G010400/Ila17G013720/Ila18G000…
ath00460	Cyanoamino acid metabolism	18/884	84/6107	0.0529870002058897	0.217246700844148	Ila17G011540/Ila17G011510/Ila05G012760/Ila18G001390/Ila14G008360/Ila05G012990/Ila06G005560/Ila09G011800/Ila14G007750/Ila15G014720/Ila14G017870/Ila16G016320/Ila0G001980/Ila14G007760/Ila17G019030/Ila14G000570/Ila0G010890/Ila06G005540	Ila17G011540/Ila17G011510/Ila05G012760/Ila18G001390/Ila14G008360/Ila05G012990/Ila06G005560/Ila09G011800/Ila14G007750/Ila15G014720/Ila14G017870/Ila16G016320/Ila0G001980/Ila14G007760/Ila17G019030/Ila14G000570/Ila0G010890/Ila06G005540	ath:AT5G44640/ath:AT5G42260/ath:AT3G16150/ath:AT3G61440/ath:AT4G37930/ath:AT3G16150/ath:AT4G37930/ath:AT5G42260/ath:AT4G37560/ath:AT2G44450/ath:AT3G60130/ath:AT4G29210/ath:AT5G44640/ath:AT4G37560/ath:AT3G47010/ath:AT2G44480/ath:AT1G61820/ath:AT4G37930	18	5	Ila17G011540/Ila17G011510/Ila15G014720/Ila0G001980/Ila0G010890	13	Ila05G012760/Ila18G001390/Ila14G008360/Ila05G012990/Ila06G005560/Ila09G011800/Ila14G007750/Ila14G017870/Ila16G016320/Ila14G007760/Ila17G019030/Ila14G000570/Ila06G005540
ath00400	Phenylalanine, tyrosine and tryptophan biosynthesis	13/884	57/6107	0.0601043238390025	0.238478446199913	Ila20G011290/Ila17G024570/Ila18G014470/Ila17G015640/Ila02G008320/Ila06G002830/Ila01G010440/Ila13G011770/Ila16G013610/Ila14G022930/Ila05G010500/Ila01G010730/Ila06G008280	Ila20G011290/Ila17G024570/Ila18G014470/Ila17G015640/Ila02G008320/Ila06G002830/Ila01G010440/Ila13G011770/Ila16G013610/Ila14G022930/Ila05G010500/Ila01G010730/Ila06G008280	ath:AT5G53970/ath:AT3G06350/ath:AT4G33510/ath:AT1G08250/ath:AT5G17990/ath:AT3G29200/ath:AT4G31990/ath:AT2G27820/ath:AT1G15710/ath:AT5G34930/ath:AT1G22410/ath:AT5G10870/ath:AT5G66120	13	5	Ila20G011290/Ila02G008320/Ila01G010440/Ila14G022930/Ila01G010730	8	Ila17G024570/Ila18G014470/Ila17G015640/Ila06G002830/Ila13G011770/Ila16G013610/Ila05G010500/Ila06G008280
ath04016	MAPK signaling pathway - plant	32/884	170/6107	0.0673434250364398	0.258851289983816	Ila09G004150/Ila14G024920/Ila09G018960/Ila08G015120/Ila15G007140/Ila15G001740/Ila18G000150/Ila04G005280/Ila01G001820/Ila18G013240/Ila16G024280/Ila13G006230/Ila01G005020/Ila19G000870/Ila16G018010/Ila05G008830/Ila15G001080/Ila15G011200/Ila08G012040/Ila03G000910/Ila0G003370/Ila17G019960/Ila18G015270/Ila01G004980/Ila12G000220/Ila17G013720/Ila0G013150/Ila06G012070/Ila14G021280/Ila13G014390/Ila13G00854…	Ila09G004150/Ila14G024920/Ila09G018960/Ila08G015120/Ila15G007140/Ila15G001740/Ila18G000150/Ila04G005280/Ila01G001820/Ila18G013240/Ila16G024280/Ila13G006230/Ila01G005020/Ila19G000870/Ila16G018010/Ila05G008830/Ila15G001080/Ila15G011200/Ila08G012040/Ila03G000910/Ila0G003370/Ila17G019960/Ila18G015270/Ila01G004980/Ila12G000220/Ila17G013720/Ila0G013150/Ila06G012070/Ila14G021280/Ila13G014390/Ila13G00854…	ath:AT4G33720/ath:AT5G07180/ath:AT1G32640/ath:AT5G49480/ath:AT2G26040/ath:AT4G33950/ath:AT1G32640/ath:AT3G11410/ath:AT1G63440/ath:AT1G10940/ath:AT1G72770/ath:AT2G38470/ath:AT1G32640/ath:AT2G38310/ath:AT4G26080/ath:AT1G43700/ath:AT1G32640/ath:AT5G21930/ath:AT3G43810/ath:AT2G38310/ath:AT4G33720/ath:AT2G38470/ath:AT2G14580/ath:AT5G46790/ath:AT1G73500/ath:AT3G20770/ath:AT4G35090/ath:AT1G78290/ath:AT3…	32	8	Ila09G004150/Ila13G006230/Ila15G011200/Ila08G012040/Ila0G003370/Ila17G019960/Ila18G015270/Ila01G004980	24	Ila14G024920/Ila09G018960/Ila08G015120/Ila15G007140/Ila15G001740/Ila18G000150/Ila04G005280/Ila01G001820/Ila18G013240/Ila16G024280/Ila01G005020/Ila19G000870/Ila16G018010/Ila05G008830/Ila15G001080/Ila03G000910/Ila12G000220/Ila17G013720/Ila0G013150/Ila06G012070/Ila14G021280/Ila13G014390/Ila13G008540/Ila15G011190
ath00053	Ascorbate and aldarate metabolism	13/884	59/6107	0.0758312304488005	0.281479213250629	Ila12G012330/Ila01G007800/Ila06G008240/Ila08G011940/Ila17G017360/Ila14G003520/Ila17G013670/Ila16G021240/Ila04G004360/Ila14G001620/Ila17G001550/Ila05G007900/Ila02G008000	Ila12G012330/Ila01G007800/Ila06G008240/Ila08G011940/Ila17G017360/Ila14G003520/Ila17G013670/Ila16G021240/Ila04G004360/Ila14G001620/Ila17G001550/Ila05G007900/Ila02G008000	ath:AT1G14520/ath:AT5G11540/ath:AT4G35000/ath:AT5G28840/ath:AT1G07890/ath:AT5G15490/ath:AT5G21100/ath:AT4G30440/ath:AT1G75270/ath:AT3G27820/ath:AT4G26850/ath:AT5G52560/ath:AT3G48000	13	2	Ila12G012330/Ila02G008000	11	Ila01G007800/Ila06G008240/Ila08G011940/Ila17G017360/Ila14G003520/Ila17G013670/Ila16G021240/Ila04G004360/Ila14G001620/Ila17G001550/Ila05G007900
ath01230	Biosynthesis of amino acids	51/884	291/6107	0.0787839325531278	0.281479213250629	Ila20G001070/Ila09G001490/Ila17G024570/Ila13G006710/Ila12G013650/Ila18G014470/Ila18G001390/Ila14G008360/Ila06G005560/Ila16G018240/Ila17G015640/Ila02G008320/Ila08G013090/Ila02G006670/Ila06G002830/Ila06G000370/Ila06G012920/Ila01G010440/Ila13G011770/Ila16G013610/Ila05G003950/Ila0G002680/Ila14G003200/Ila18G002890/Ila09G016460/Ila18G011100/Ila18G011050/Ila14G022930/Ila02G011640/Ila04G009790/Ila02G0092…	Ila20G001070/Ila09G001490/Ila17G024570/Ila13G006710/Ila12G013650/Ila18G014470/Ila18G001390/Ila14G008360/Ila06G005560/Ila16G018240/Ila17G015640/Ila02G008320/Ila08G013090/Ila02G006670/Ila06G002830/Ila06G000370/Ila06G012920/Ila01G010440/Ila13G011770/Ila16G013610/Ila05G003950/Ila0G002680/Ila14G003200/Ila18G002890/Ila09G016460/Ila18G011100/Ila18G011050/Ila14G022930/Ila02G011640/Ila04G009790/Ila02G0092…	ath:AT4G26530/ath:AT4G38970/ath:AT3G06350/ath:AT3G47340/ath:AT1G72330/ath:AT4G33510/ath:AT3G61440/ath:AT4G37930/ath:AT4G37930/ath:AT4G26270/ath:AT1G08250/ath:AT5G17990/ath:AT5G35630/ath:AT5G37600/ath:AT3G29200/ath:AT5G14060/ath:AT5G10240/ath:AT4G31990/ath:AT2G27820/ath:AT1G15710/ath:AT1G70580/ath:AT3G23940/ath:AT3G01120/ath:AT2G45290/ath:AT2G45290/ath:AT4G01850/ath:AT4G01850/ath:AT5G34930/ath:AT5…	51	11	Ila13G006710/Ila12G013650/Ila02G008320/Ila01G010440/Ila0G002680/Ila14G022930/Ila02G009230/Ila05G009900/Ila01G010730/Ila02G003240/Ila05G003070	40	Ila20G001070/Ila09G001490/Ila17G024570/Ila18G014470/Ila18G001390/Ila14G008360/Ila06G005560/Ila16G018240/Ila17G015640/Ila08G013090/Ila02G006670/Ila06G002830/Ila06G000370/Ila06G012920/Ila13G011770/Ila16G013610/Ila05G003950/Ila14G003200/Ila18G002890/Ila09G016460/Ila18G011100/Ila18G011050/Ila02G011640/Ila04G009790/Ila05G010500/Ila04G009770/Ila02G011510/Ila06G005540/Ila20G000270/Ila10G006780/Ila0G0117…
ath00010	Glycolysis / Gluconeogenesis	33/884	179/6107	0.08077569408005	0.281479213250629	Ila20G001070/Ila09G001490/Ila15G006420/Ila16G018240/Ila10G000720/Ila14G002690/Ila20G008050/Ila05G008900/Ila13G013630/Ila16G018100/Ila01G000960/Ila08G015440/Ila05G003770/Ila03G001860/Ila11G011170/Ila02G006770/Ila09G019060/Ila05G010610/Ila20G000270/Ila10G006780/Ila16G016100/novel.556/Ila14G018520/novel.1175/Ila01G004650/Ila05G010080/Ila05G013650/Ila04G011680/Ila08G011960/Ila08G013260/Ila02G008000/I…	Ila20G001070/Ila09G001490/Ila15G006420/Ila16G018240/Ila10G000720/Ila14G002690/Ila20G008050/Ila05G008900/Ila13G013630/Ila16G018100/Ila01G000960/Ila08G015440/Ila05G003770/Ila03G001860/Ila11G011170/Ila02G006770/Ila09G019060/Ila05G010610/Ila20G000270/Ila10G006780/Ila16G016100/-/Ila14G018520/-/Ila01G004650/Ila05G010080/Ila05G013650/Ila04G011680/Ila08G011960/Ila08G013260/Ila02G008000/Ila01G010670/Ila05…	ath:AT4G26530/ath:AT4G38970/ath:AT1G32780/ath:AT4G26270/ath:AT5G42250/ath:AT5G15140/ath:AT1G12000/ath:AT1G43670/ath:AT1G50460/ath:AT4G29130/ath:AT3G61610/ath:AT1G48030/ath:AT3G01590/ath:AT3G54050/ath:AT1G48030/ath:AT3G17940/ath:AT1G01090/ath:AT4G22110/ath:AT3G12780/ath:AT1G22170/ath:AT4G29130/ath:AT1G43670/ath:AT3G52200/ath:AT4G37840/ath:AT1G32440/ath:AT1G22170/ath:AT3G50520/ath:AT4G22110/ath:AT3…	33	7	Ila14G002690/Ila02G006770/Ila14G018520/novel.1175/Ila04G011680/Ila02G008000/Ila05G003070	26	Ila20G001070/Ila09G001490/Ila15G006420/Ila16G018240/Ila10G000720/Ila20G008050/Ila05G008900/Ila13G013630/Ila16G018100/Ila01G000960/Ila08G015440/Ila05G003770/Ila03G001860/Ila11G011170/Ila09G019060/Ila05G010610/Ila20G000270/Ila10G006780/Ila16G016100/novel.556/Ila01G004650/Ila05G010080/Ila05G013650/Ila08G011960/Ila08G013260/Ila01G010670
ath03050	Proteasome	16/884	77/6107	0.0823841599757939	0.281479213250629	Ila16G008940/Ila20G000960/Ila18G002640/Ila18G019030/Ila18G019250/Ila0G004070/Ila05G007410/Ila16G024530/Ila10G011480/Ila14G004780/Ila02G003230/Ila02G009110/Ila19G002350/Ila09G016720/Ila14G011270/Ila06G014360	Ila16G008940/Ila20G000960/Ila18G002640/Ila18G019030/Ila18G019250/Ila0G004070/Ila05G007410/Ila16G024530/Ila10G011480/Ila14G004780/Ila02G003230/Ila02G009110/Ila19G002350/Ila09G016720/Ila14G011270/Ila06G014360	ath:AT3G22110/ath:AT3G13330/ath:AT3G60820/ath:AT5G66140/ath:AT1G20200/ath:AT4G19006/ath:AT1G21720/ath:AT2G05840/ath:AT3G22110/ath:AT1G67250/ath:AT3G14290/ath:AT4G24820/ath:AT3G53970/ath:AT3G60820/ath:AT5G09900/ath:AT5G09900	16	16	Ila16G008940/Ila20G000960/Ila18G002640/Ila18G019030/Ila18G019250/Ila0G004070/Ila05G007410/Ila16G024530/Ila10G011480/Ila14G004780/Ila02G003230/Ila02G009110/Ila19G002350/Ila09G016720/Ila14G011270/Ila06G014360	0
ath00513	Various types of N-glycan biosynthesis	9/884	38/6107	0.0882355428838804	0.293323561478846	Ila06G006480/Ila16G015990/Ila16G017830/Ila08G004230/Ila14G019330/Ila17G007010/Ila17G016240/Ila20G005190/Ila09G014550	Ila06G006480/Ila16G015990/Ila16G017830/Ila08G004230/Ila14G019330/Ila17G007010/Ila17G016240/Ila20G005190/Ila09G014550	ath:AT5G66680/ath:AT5G19690/ath:AT5G19690/ath:AT1G26810/ath:AT2G01720/ath:AT2G05320/ath:AT4G21150/ath:AT1G16900/ath:AT1G05590	9	9	Ila06G006480/Ila16G015990/Ila16G017830/Ila08G004230/Ila14G019330/Ila17G007010/Ila17G016240/Ila20G005190/Ila09G014550	0
ath00410	beta-Alanine metabolism	12/884	55/6107	0.0911605677629469	0.295072364074802	Ila01G002830/Ila11G008390/Ila11G008360/Ila01G002840/Ila09G013280/Ila16G015300/Ila16G023590/Ila11G008380/Ila15G014780/Ila03G001280/Ila02G008000/Ila05G000060	Ila01G002830/Ila11G008390/Ila11G008360/Ila01G002840/Ila09G013280/Ila16G015300/Ila16G023590/Ila11G008380/Ila15G014780/Ila03G001280/Ila02G008000/Ila05G000060	ath:AT1G62810/ath:AT1G31710/ath:AT1G31710/ath:AT4G12290/ath:AT5G13700/ath:AT3G24360/ath:AT4G29720/ath:AT1G31710/ath:AT4G20930/ath:AT3G51840/ath:AT3G48000/ath:AT2G02010	12	7	Ila11G008390/Ila11G008360/Ila16G015300/Ila11G008380/Ila15G014780/Ila03G001280/Ila02G008000	5	Ila01G002830/Ila01G002840/Ila09G013280/Ila16G023590/Ila05G000060
ath00670	One carbon pool by folate	7/884	28/6107	0.0990809750059586	0.312486151941869	Ila14G008360/Ila06G005560/Ila16G001320/Ila15G022570/Ila09G001850/Ila06G005540/Ila10G007190	Ila14G008360/Ila06G005560/Ila16G001320/Ila15G022570/Ila09G001850/Ila06G005540/Ila10G007190	ath:AT4G37930/ath:AT4G37930/ath:AT1G11860/ath:AT1G11860/ath:AT2G16370/ath:AT4G37930/ath:AT1G76730	7	1	Ila09G001850	6	Ila14G008360/Ila06G005560/Ila16G001320/Ila15G022570/Ila06G005540/Ila10G007190
ath00591	Linoleic acid metabolism	4/884	13/6107	0.106342476998619	0.327003116770755	Ila17G011610/Ila09G009720/Ila02G002770/Ila08G012640	Ila17G011610/Ila09G009720/Ila02G002770/Ila08G012640	ath:AT3G45140/ath:AT1G55020/ath:AT1G17420/ath:AT3G22400	4	2	Ila09G009720/Ila08G012640	2	Ila17G011610/Ila02G002770
ath00920	Sulfur metabolism	8/884	36/6107	0.139286382759687	0.415732655094291	Ila18G001390/Ila15G022510/Ila14G007920/Ila16G001360/Ila08G012060/Ila11G007740/Ila14G003200/Ila13G014070	Ila18G001390/Ila15G022510/Ila14G007920/Ila16G001360/Ila08G012060/Ila11G007740/Ila14G003200/Ila13G014070	ath:AT3G61440/ath:AT4G04610/ath:AT2G14750/ath:AT4G04610/ath:AT3G22890/ath:AT3G22890/ath:AT3G01120/ath:AT5G04590	8	0		8	Ila18G001390/Ila15G022510/Ila14G007920/Ila16G001360/Ila08G012060/Ila11G007740/Ila14G003200/Ila13G014070
ath01250	Biosynthesis of nucleotide sugars	21/884	114/6107	0.141957491983417	0.415732655094291	Ila12G012330/Ila17G007490/Ila13G011650/Ila13G013630/Ila16G018100/Ila09G001900/Ila10G002170/Ila15G012760/Ila08G011940/Ila14G003520/Ila01G002410/Ila09G017340/novel.1775/Ila0G006010/Ila16G021240/Ila16G016100/Ila06G005650/Ila05G007900/novel.1175/Ila08G014170/Ila19G007830	Ila12G012330/Ila17G007490/Ila13G011650/Ila13G013630/Ila16G018100/Ila09G001900/Ila10G002170/Ila15G012760/Ila08G011940/Ila14G003520/Ila01G002410/Ila09G017340/-/Ila0G006010/Ila16G021240/Ila16G016100/Ila06G005650/Ila05G007900/-/Ila08G014170/Ila19G007830	ath:AT1G14520/ath:AT5G48300/ath:AT1G08200/ath:AT1G50460/ath:AT4G29130/ath:AT4G39210/ath:AT4G39210/ath:AT4G33030/ath:AT5G28840/ath:AT5G15490/ath:AT1G63000/ath:AT2G45790/ath:AT1G08200/ath:AT2G39770/ath:AT4G30440/ath:AT4G29130/ath:AT1G66430/ath:AT5G52560/ath:AT4G37840/ath:AT3G62830/ath:AT5G15770	21	4	Ila12G012330/Ila09G017340/novel.1175/Ila19G007830	17	Ila17G007490/Ila13G011650/Ila13G013630/Ila16G018100/Ila09G001900/Ila10G002170/Ila15G012760/Ila08G011940/Ila14G003520/Ila01G002410/novel.1775/Ila0G006010/Ila16G021240/Ila16G016100/Ila06G005650/Ila05G007900/Ila08G014170
ath04712	Circadian rhythm - plant	10/884	49/6107	0.162052893376776	0.463546648496359	Ila06G000200/Ila02G000550/Ila0G007580/Ila12G012370/Ila07G000280/Ila12G005220/Ila18G011470/Ila10G006120/Ila14G019950/Ila12G005210	Ila06G000200/Ila02G000550/Ila0G007580/Ila12G012370/Ila07G000280/Ila12G005220/Ila18G011470/Ila10G006120/Ila14G019950/Ila12G005210	ath:AT5G13930/ath:AT1G65480/ath:AT5G13930/ath:AT2G25930/ath:AT5G23280/ath:AT5G61380/ath:AT1G09530/ath:AT4G08920/ath:AT5G02810/ath:AT5G61380	10	4	Ila06G000200/Ila12G005220/Ila18G011470/Ila12G005210	6	Ila02G000550/Ila0G007580/Ila12G012370/Ila07G000280/Ila10G006120/Ila14G019950
ath00906	Carotenoid biosynthesis	9/884	44/6107	0.177012631203909	0.494830764501837	Ila16G006300/Ila17G014380/Ila06G009790/Ila19G008380/Ila10G003260/Ila20G005950/Ila18G003700/Ila04G000150/Ila03G012540	Ila16G006300/Ila17G014380/Ila06G009790/Ila19G008380/Ila10G003260/Ila20G005950/Ila18G003700/Ila04G000150/Ila03G012540	ath:AT3G14440/ath:AT2G27150/ath:AT5G17230/ath:AT1G52340/ath:AT3G19270/ath:AT3G14440/ath:AT2G44990/ath:AT1G31800/ath:AT3G10230	9	2	Ila17G014380/Ila19G008380	7	Ila16G006300/Ila06G009790/Ila10G003260/Ila20G005950/Ila18G003700/Ila04G000150/Ila03G012540
ath00130	Ubiquinone and other terpenoid-quinone biosynthesis	11/884	57/6107	0.193776119959912	0.529654727890426	Ila20G011290/Ila17G020390/Ila04G011260/Ila04G011390/Ila17G016230/Ila05G000250/Ila16G021900/Ila13G007590/Ila02G001760/Ila16G002140/Ila10G001970	Ila20G011290/Ila17G020390/Ila04G011260/Ila04G011390/Ila17G016230/Ila05G000250/Ila16G021900/Ila13G007590/Ila02G001760/Ila16G002140/Ila10G001970	ath:AT5G53970/ath:AT2G30490/ath:AT1G65060/ath:AT1G65060/ath:AT4G05160/ath:AT1G06570/ath:AT1G51680/ath:AT5G58800/ath:AT1G51680/ath:AT4G27270/ath:AT1G48320	11	4	Ila20G011290/Ila17G016230/Ila05G000250/Ila13G007590	7	Ila17G020390/Ila04G011260/Ila04G011390/Ila16G021900/Ila02G001760/Ila16G002140/Ila10G001970
ath00261	Monobactam biosynthesis	3/884	11/6107	0.205296385713832	0.548944683539158	Ila08G012060/Ila11G007740/Ila06G000370	Ila08G012060/Ila11G007740/Ila06G000370	ath:AT3G22890/ath:AT3G22890/ath:AT5G14060	3	0		3	Ila08G012060/Ila11G007740/Ila06G000370
ath02010	ABC transporters	15/884	83/6107	0.213213148261992	0.557983345451595	Ila09G005510/Ila16G016050/Ila09G005520/Ila09G005500/Ila12G012170/Ila13G000110/Ila15G008350/Ila14G012580/Ila19G003760/Ila08G001640/Ila0G019990/Ila15G008340/Ila03G009520/Ila17G019340/Ila02G008920	Ila09G005510/Ila16G016050/Ila09G005520/Ila09G005500/Ila12G012170/Ila13G000110/Ila15G008350/Ila14G012580/Ila19G003760/Ila08G001640/Ila0G019990/Ila15G008340/Ila03G009520/Ila17G019340/Ila02G008920	ath:AT1G17840/ath:AT3G28345/ath:AT1G17840/ath:AT1G17840/ath:AT1G59870/ath:AT1G02520/ath:AT1G15520/ath:AT2G13610/ath:AT3G53510/ath:AT2G01320/ath:AT1G17840/ath:AT1G15520/ath:AT5G06530/ath:AT2G29940/ath:AT3G28345	15	2	Ila12G012170/Ila13G000110	13	Ila09G005510/Ila16G016050/Ila09G005520/Ila09G005500/Ila15G008350/Ila14G012580/Ila19G003760/Ila08G001640/Ila0G019990/Ila15G008340/Ila03G009520/Ila17G019340/Ila02G008920
ath00966	Glucosinolate biosynthesis	4/884	17/6107	0.224050320788696	0.574128947021034	Ila10G001670/Ila05G015120/Ila05G015130/Ila05G004920	Ila10G001670/Ila05G015120/Ila05G015130/Ila05G004920	ath:AT4G31500/ath:AT4G31500/ath:AT4G31500/ath:AT1G24100	4	0		4	Ila10G001670/Ila05G015120/Ila05G015130/Ila05G004920
ath00520	Amino sugar and nucleotide sugar metabolism	26/884	155/6107	0.235338775645297	0.579865846597027	Ila17G007490/Ila14G026500/Ila13G011650/Ila13G013630/Ila16G018100/Ila09G001900/Ila10G002170/Ila15G012760/Ila08G011940/Ila08G005820/Ila16G020330/Ila14G003520/Ila01G002410/Ila09G017340/novel.1775/Ila0G006010/Ila16G021240/Ila16G016100/Ila06G005650/Ila11G000700/Ila05G007900/novel.1175/Ila08G014170/Ila19G007830/Ila14G026490/Ila09G014550	Ila17G007490/Ila14G026500/Ila13G011650/Ila13G013630/Ila16G018100/Ila09G001900/Ila10G002170/Ila15G012760/Ila08G011940/Ila08G005820/Ila16G020330/Ila14G003520/Ila01G002410/Ila09G017340/-/Ila0G006010/Ila16G021240/Ila16G016100/Ila06G005650/Ila11G000700/Ila05G007900/-/Ila08G014170/Ila19G007830/Ila14G026490/Ila09G014550	ath:AT5G48300/ath:AT5G24090/ath:AT1G08200/ath:AT1G50460/ath:AT4G29130/ath:AT4G39210/ath:AT4G39210/ath:AT4G33030/ath:AT5G28840/ath:AT3G54420/ath:AT4G19810/ath:AT5G15490/ath:AT1G63000/ath:AT2G45790/ath:AT1G08200/ath:AT2G39770/ath:AT4G30440/ath:AT4G29130/ath:AT1G66430/ath:AT3G54420/ath:AT5G52560/ath:AT4G37840/ath:AT3G62830/ath:AT5G15770/ath:AT5G24090/ath:AT1G05590	26	8	Ila14G026500/Ila08G005820/Ila09G017340/Ila11G000700/novel.1175/Ila19G007830/Ila14G026490/Ila09G014550	18	Ila17G007490/Ila13G011650/Ila13G013630/Ila16G018100/Ila09G001900/Ila10G002170/Ila15G012760/Ila08G011940/Ila16G020330/Ila14G003520/Ila01G002410/novel.1775/Ila0G006010/Ila16G021240/Ila16G016100/Ila06G005650/Ila05G007900/Ila08G014170
ath00030	Pentose phosphate pathway	13/884	72/6107	0.23571782381993	0.579865846597027	Ila20G001070/Ila09G001490/Ila16G018240/Ila20G008050/Ila05G008900/Ila03G001860/Ila18G002890/Ila09G016460/Ila20G006830/novel.556/Ila14G024750/Ila01G000980/Ila01G010670	Ila20G001070/Ila09G001490/Ila16G018240/Ila20G008050/Ila05G008900/Ila03G001860/Ila18G002890/Ila09G016460/Ila20G006830/-/Ila14G024750/Ila01G000980/Ila01G010670	ath:AT4G26530/ath:AT4G38970/ath:AT4G26270/ath:AT1G12000/ath:AT1G43670/ath:AT3G54050/ath:AT2G45290/ath:AT2G45290/ath:AT5G35790/ath:AT1G43670/ath:AT2G45290/ath:AT5G41670/ath:AT2G24270	13	1	Ila20G006830	12	Ila20G001070/Ila09G001490/Ila16G018240/Ila20G008050/Ila05G008900/Ila03G001860/Ila18G002890/Ila09G016460/novel.556/Ila14G024750/Ila01G000980/Ila01G010670
ath01210	2-Oxocarboxylic acid metabolism	11/884	60/6107	0.244172526763539	0.588886682194417	Ila12G013650/Ila10G001670/Ila05G015120/Ila05G015130/Ila06G000370/Ila05G004920/Ila01G010440/Ila05G003950/Ila0G002680/Ila02G009230/Ila02G003240	Ila12G013650/Ila10G001670/Ila05G015120/Ila05G015130/Ila06G000370/Ila05G004920/Ila01G010440/Ila05G003950/Ila0G002680/Ila02G009230/Ila02G003240	ath:AT1G72330/ath:AT4G31500/ath:AT4G31500/ath:AT4G31500/ath:AT5G14060/ath:AT1G24100/ath:AT4G31990/ath:AT1G70580/ath:AT3G23940/ath:AT1G65930/ath:AT1G72330	11	5	Ila12G013650/Ila01G010440/Ila0G002680/Ila02G009230/Ila02G003240	6	Ila10G001670/Ila05G015120/Ila05G015130/Ila06G000370/Ila05G004920/Ila05G003950
ath04626	Plant-pathogen interaction	39/884	244/6107	0.273027083989759	0.6458140640527	Ila14G006050/Ila10G003190/Ila10G003180/Ila09G004150/Ila05G006750/Ila05G015450/Ila02G007440/Ila02G005790/Ila14G003380/Ila10G003170/Ila08G015120/Ila13G010800/Ila17G000630/Ila03G012340/Ila17G001810/Ila09G011260/Ila09G002950/Ila12G006370/Ila01G005480/Ila13G006230/Ila02G007620/Ila12G000620/Ila16G021630/Ila12G006390/Ila08G012040/Ila0G003370/Ila17G019960/Ila18G015270/Ila14G026270/Ila13G004870/Ila02G0074…	Ila14G006050/Ila10G003190/Ila10G003180/Ila09G004150/Ila05G006750/Ila05G015450/Ila02G007440/Ila02G005790/Ila14G003380/Ila10G003170/Ila08G015120/Ila13G010800/Ila17G000630/Ila03G012340/Ila17G001810/Ila09G011260/Ila09G002950/Ila12G006370/Ila01G005480/Ila13G006230/Ila02G007620/Ila12G000620/Ila16G021630/Ila12G006390/Ila08G012040/Ila0G003370/Ila17G019960/Ila18G015270/Ila14G026270/Ila13G004870/Ila02G0074…	ath:AT2G15680/ath:AT4G12860/ath:AT2G43290/ath:AT4G33720/ath:AT1G62820/ath:AT4G24190/ath:AT1G18890/ath:AT1G80460/ath:AT5G15410/ath:AT2G43290/ath:AT5G49480/ath:AT2G28260/ath:AT5G56270/ath:AT3G10300/ath:AT3G20410/ath:AT1G50700/ath:AT2G15680/ath:AT3G48090/ath:AT3G03000/ath:AT2G38470/ath:AT3G48090/ath:AT3G17700/ath:AT4G30360/ath:AT3G48090/ath:AT3G43810/ath:AT4G33720/ath:AT2G38470/ath:AT2G14580/ath:AT4…	39	22	Ila09G004150/Ila05G015450/Ila02G005790/Ila17G000630/Ila03G012340/Ila17G001810/Ila09G011260/Ila12G006370/Ila01G005480/Ila13G006230/Ila02G007620/Ila12G000620/Ila12G006390/Ila08G012040/Ila0G003370/Ila17G019960/Ila18G015270/Ila14G026270/Ila13G004870/Ila15G022860/Ila10G000030/Ila09G018520	17	Ila14G006050/Ila10G003190/Ila10G003180/Ila05G006750/Ila02G007440/Ila14G003380/Ila10G003170/Ila08G015120/Ila13G010800/Ila09G002950/Ila16G021630/Ila02G007420/Ila08G006990/Ila14G006140/Ila12G007680/Ila11G004040/Ila09G001940
ath00860	Porphyrin metabolism	11/884	63/6107	0.298727123848453	0.683246759876109	Ila13G002920/Ila20G004240/Ila20G003850/Ila19G011500/Ila13G002910/Ila17G016020/Ila09G014230/Ila05G007280/Ila09G012370/Ila17G009680/Ila12G005440	Ila13G002920/Ila20G004240/Ila20G003850/Ila19G011500/Ila13G002910/Ila17G016020/Ila09G014230/Ila05G007280/Ila09G012370/Ila17G009680/Ila12G005440	ath:AT5G43860/ath:AT5G54190/ath:AT5G54190/ath:AT5G13630/ath:AT5G43860/ath:AT3G44880/ath:AT5G40850/ath:AT1G69740/ath:AT1G08520/ath:AT5G54190/ath:AT1G74470	11	6	Ila20G004240/Ila20G003850/Ila17G016020/Ila05G007280/Ila09G012370/Ila17G009680	5	Ila13G002920/Ila19G011500/Ila13G002910/Ila09G014230/Ila12G005440
ath03010	Ribosome	61/884	394/6107	0.299961992140731	0.683246759876109	Ila13G005100/Ila0G015160/Ila16G005810/Ila14G022060/Ila16G022420/Ila19G003580/Ila06G006260/Ila0G015170/Ila0G019890/Ila11G005800/Ila15G016360/Ila04G004560/Ila09G002540/Ila14G020500/Ila17G017220/Ila11G010380/Ila18G015780/Ila17G015210/Ila08G011720/Ila12G004630/Ila09G003900/Ila09G017580/Ila02G008580/Ila12G012480/novel.2023/Ila12G009860/Ila03G003350/Ila05G006770/Ila0G014820/Ila12G008330/Ila17G020790/Il…	Ila13G005100/Ila0G015160/Ila16G005810/Ila14G022060/Ila16G022420/Ila19G003580/Ila06G006260/Ila0G015170/Ila0G019890/Ila11G005800/Ila15G016360/Ila04G004560/Ila09G002540/Ila14G020500/Ila17G017220/Ila11G010380/Ila18G015780/Ila17G015210/Ila08G011720/Ila12G004630/Ila09G003900/Ila09G017580/Ila02G008580/Ila12G012480/-/Ila12G009860/Ila03G003350/Ila05G006770/Ila0G014820/Ila12G008330/Ila17G020790/Ila14G02067…	ath:AT4G18100/ath:ArthCp044/ath:AT2G34480/ath:AT2G40010/ath:AT3G13580/ath:AT3G55280/ath:AT3G02560/ath:ArthCp043/ath:AT2G40010/ath:AT2G20450/ath:AT3G52580/ath:AT1G07770/ath:AT5G24510/ath:AT3G55280/ath:AT5G02960/ath:AT3G06700/ath:AT3G43980/ath:AT1G08360/ath:AT1G04270/ath:AT5G61170/ath:AT3G43980/ath:AT3G53740/ath:AT1G70600/ath:AT4G29410/ath:AT2G40010/ath:AT2G32060/ath:AT3G55280/ath:AT5G14320/ath:Art…	61	56	Ila13G005100/Ila16G005810/Ila14G022060/Ila16G022420/Ila19G003580/Ila06G006260/Ila0G019890/Ila11G005800/Ila15G016360/Ila04G004560/Ila09G002540/Ila14G020500/Ila17G017220/Ila11G010380/Ila18G015780/Ila17G015210/Ila08G011720/Ila12G004630/Ila09G003900/Ila09G017580/Ila02G008580/Ila12G012480/novel.2023/Ila12G009860/Ila03G003350/Ila0G014820/Ila12G008330/Ila17G020790/Ila14G020670/Ila14G026960/Ila01G001240/…	5	Ila0G015160/Ila0G015170/Ila05G006770/Ila14G005640/Ila15G019080
ath00330	Arginine and proline metabolism	10/884	57/6107	0.306338812799479	0.685084981351563	Ila09G013280/Ila16G023590/Ila01G010440/Ila07G010090/Ila08G003190/Ila14G004500/Ila08G013320/Ila18G008560/Ila09G001000/Ila02G008000	Ila09G013280/Ila16G023590/Ila01G010440/Ila07G010090/Ila08G003190/Ila14G004500/Ila08G013320/Ila18G008560/Ila09G001000/Ila02G008000	ath:AT5G13700/ath:AT4G29720/ath:AT4G31990/ath:AT1G23820/ath:AT3G25570/ath:AT3G25570/ath:AT5G18900/ath:AT1G08980/ath:AT4G34880/ath:AT3G48000	10	3	Ila01G010440/Ila08G013320/Ila02G008000	7	Ila09G013280/Ila16G023590/Ila07G010090/Ila08G003190/Ila14G004500/Ila18G008560/Ila09G001000
ath00510	N-Glycan biosynthesis	9/884	52/6107	0.335779136339646	0.737514888746008	Ila06G006480/Ila16G015990/Ila16G017830/Ila19G012210/Ila14G019330/Ila17G007010/Ila17G016240/Ila14G020900/Ila20G005190	Ila06G006480/Ila16G015990/Ila16G017830/Ila19G012210/Ila14G019330/Ila17G007010/Ila17G016240/Ila14G020900/Ila20G005190	ath:AT5G66680/ath:AT5G19690/ath:AT5G19690/ath:AT2G41490/ath:AT2G01720/ath:AT2G05320/ath:AT4G21150/ath:AT2G39630/ath:AT1G16900	9	9	Ila06G006480/Ila16G015990/Ila16G017830/Ila19G012210/Ila14G019330/Ila17G007010/Ila17G016240/Ila14G020900/Ila20G005190	0
ath00740	Riboflavin metabolism	5/884	27/6107	0.351280565953285	0.75802648442551	Ila07G001430/Ila07G002780/Ila07G002770/Ila01G001600/Ila01G001720	Ila07G001430/Ila07G002780/Ila07G002770/Ila01G001600/Ila01G001720	ath:AT4G21470/ath:AT2G01890/ath:AT1G14700/ath:AT4G11570/ath:AT4G11570	5	0		5	Ila07G001430/Ila07G002780/Ila07G002770/Ila01G001600/Ila01G001720
ath00750	Vitamin B6 metabolism	4/884	22/6107	0.396968899138821	0.841847837828878	Ila02G004160/Ila05G010930/Ila12G012520/Ila13G007490	Ila02G004160/Ila05G010930/Ila12G012520/Ila13G007490	ath:AT1G17710/ath:AT5G49970/ath:AT1G17710/ath:AT5G01410	4	1	Ila05G010930	3	Ila02G004160/Ila12G012520/Ila13G007490
ath00944	Flavone and flavonol biosynthesis	3/884	16/6107	0.414588646214121	0.862066549924312	Ila14G014210/Ila16G011360/Ila16G024470	Ila14G014210/Ila16G011360/Ila16G024470	ath:AT5G07990/ath:AT5G17050/ath:AT5G07990	3	2	Ila14G014210/Ila16G011360	1	Ila16G024470
ath00071	Fatty acid degradation	12/884	76/6107	0.420520268255762	0.862066549924312	Ila15G006420/Ila10G000720/Ila0G011600/Ila16G015640/Ila0G011590/Ila05G010610/Ila08G008520/Ila11G009970/Ila03G001280/Ila04G011680/Ila11G006380/Ila02G008000	Ila15G006420/Ila10G000720/Ila0G011600/Ila16G015640/Ila0G011590/Ila05G010610/Ila08G008520/Ila11G009970/Ila03G001280/Ila04G011680/Ila11G006380/Ila02G008000	ath:AT1G32780/ath:AT5G42250/ath:AT2G33150/ath:AT4G29010/ath:AT2G33150/ath:AT4G22110/ath:AT2G33150/ath:AT3G06810/ath:AT3G51840/ath:AT4G22110/ath:AT4G14430/ath:AT3G48000	12	7	Ila0G011600/Ila0G011590/Ila08G008520/Ila11G009970/Ila03G001280/Ila04G011680/Ila02G008000	5	Ila15G006420/Ila10G000720/Ila16G015640/Ila05G010610/Ila11G006380
ath00905	Brassinosteroid biosynthesis	4/884	23/6107	0.431690121952359	0.870457131149838	Ila12G012570/Ila06G007510/Ila14G022260/novel.2203	Ila12G012570/Ila06G007510/Ila14G022260/-	ath:AT3G13730/ath:AT4G36380/ath:AT5G05690/ath:AT2G26710	4	0		4	Ila12G012570/Ila06G007510/Ila14G022260/novel.2203
ath04146	Peroxisome	17/884	111/6107	0.440995196515662	0.87308304818532	Ila15G016040/Ila13G013450/Ila17G007690/Ila0G011600/Ila08G013440/Ila01G003440/Ila0G011590/Ila02G009230/Ila11G005710/Ila20G005990/Ila08G008520/Ila0G013150/Ila0G001000/Ila02G002910/Ila17G012980/Ila03G001280/Ila01G012240	Ila15G016040/Ila13G013450/Ila17G007690/Ila0G011600/Ila08G013440/Ila01G003440/Ila0G011590/Ila02G009230/Ila11G005710/Ila20G005990/Ila08G008520/Ila0G013150/Ila0G001000/Ila02G002910/Ila17G012980/Ila03G001280/Ila01G012240	ath:AT3G14420/ath:AT2G13360/ath:AT3G14420/ath:AT2G33150/ath:AT1G08830/ath:AT5G17550/ath:AT2G33150/ath:AT1G65930/ath:AT4G14305/ath:AT3G14420/ath:AT2G33150/ath:AT4G35090/ath:AT5G08470/ath:AT3G14130/ath:AT2G26800/ath:AT3G51840/ath:AT2G24580	17	11	Ila15G016040/Ila0G011600/Ila08G013440/Ila01G003440/Ila0G011590/Ila02G009230/Ila11G005710/Ila08G008520/Ila0G001000/Ila02G002910/Ila03G001280	6	Ila13G013450/Ila17G007690/Ila20G005990/Ila0G013150/Ila17G012980/Ila01G012240
ath00310	Lysine degradation	6/884	37/6107	0.451020111868655	0.87308304818532	Ila08G015440/Ila11G011170/Ila17G001650/Ila16G025030/Ila01G012240/Ila02G008000	Ila08G015440/Ila11G011170/Ila17G001650/Ila16G025030/Ila01G012240/Ila02G008000	ath:AT1G48030/ath:AT1G48030/ath:AT4G26910/ath:AT4G33150/ath:AT2G24580/ath:AT3G48000	6	2	Ila17G001650/Ila02G008000	4	Ila08G015440/Ila11G011170/Ila16G025030/Ila01G012240
ath00280	Valine, leucine and isoleucine degradation	11/884	71/6107	0.454287114502931	0.87308304818532	Ila03G000550/Ila16G015300/Ila08G015440/Ila0G011600/Ila11G011170/Ila0G011590/Ila15G014780/Ila08G008520/Ila11G009970/Ila17G012980/Ila02G008000	Ila03G000550/Ila16G015300/Ila08G015440/Ila0G011600/Ila11G011170/Ila0G011590/Ila15G014780/Ila08G008520/Ila11G009970/Ila17G012980/Ila02G008000	ath:AT3G08860/ath:AT3G24360/ath:AT1G48030/ath:AT2G33150/ath:AT1G48030/ath:AT2G33150/ath:AT4G20930/ath:AT2G33150/ath:AT3G06810/ath:AT2G26800/ath:AT3G48000	11	7	Ila16G015300/Ila0G011600/Ila0G011590/Ila15G014780/Ila08G008520/Ila11G009970/Ila02G008000	4	Ila03G000550/Ila08G015440/Ila11G011170/Ila17G012980
ath00603	Glycosphingolipid biosynthesis - globo and isoglobo series	2/884	11/6107	0.487698053095809	0.922874777396684	Ila04G007100/Ila09G014550	Ila04G007100/Ila09G014550	ath:AT3G56310/ath:AT1G05590	2	2	Ila04G007100/Ila09G014550	0
ath01040	Biosynthesis of unsaturated fatty acids	5/884	32/6107	0.502246836619663	0.926497206467386	Ila0G011600/Ila0G011590/Ila03G010640/Ila08G008520/Ila03G001280	Ila0G011600/Ila0G011590/Ila03G010640/Ila08G008520/Ila03G001280	ath:AT2G33150/ath:AT2G33150/ath:AT3G12120/ath:AT2G33150/ath:AT3G51840	5	4	Ila0G011600/Ila0G011590/Ila08G008520/Ila03G001280	1	Ila03G010640
ath00620	Pyruvate metabolism	18/884	122/6107	0.504677340108251	0.926497206467386	Ila12G005450/Ila15G006420/Ila10G000720/Ila01G007530/Ila07G007190/Ila08G015440/Ila11G011170/Ila15G007710/Ila10G006800/Ila09G019060/Ila05G010610/Ila14G018520/Ila01G004650/Ila03G006390/Ila04G011680/Ila08G011960/Ila08G013260/Ila02G008000	Ila12G005450/Ila15G006420/Ila10G000720/Ila01G007530/Ila07G007190/Ila08G015440/Ila11G011170/Ila15G007710/Ila10G006800/Ila09G019060/Ila05G010610/Ila14G018520/Ila01G004650/Ila03G006390/Ila04G011680/Ila08G011960/Ila08G013260/Ila02G008000	ath:AT3G47520/ath:AT1G32780/ath:AT5G42250/ath:AT5G25880/ath:AT1G68750/ath:AT1G48030/ath:AT1G48030/ath:AT1G67280/ath:AT1G36160/ath:AT1G01090/ath:AT4G22110/ath:AT3G52200/ath:AT1G32440/ath:AT5G03370/ath:AT4G22110/ath:AT3G22960/ath:AT4G15530/ath:AT3G48000	18	4	Ila10G006800/Ila14G018520/Ila04G011680/Ila02G008000	14	Ila12G005450/Ila15G006420/Ila10G000720/Ila01G007530/Ila07G007190/Ila08G015440/Ila11G011170/Ila15G007710/Ila09G019060/Ila05G010610/Ila01G004650/Ila03G006390/Ila08G011960/Ila08G013260
ath03450	Non-homologous end-joining	2/884	12/6107	0.536006527299537	0.969541218497691	Ila11G003300/Ila16G022260	Ila11G003300/Ila16G022260	ath:AT2G31970/ath:AT5G57160	2	2	Ila11G003300/Ila16G022260	0
ath00511	Other glycan degradation	4/884	27/6107	0.5630539059131	0.999999999957573	Ila01G010540/Ila08G009400/Ila14G024960/Ila09G014550	Ila01G010540/Ila08G009400/Ila14G024960/Ila09G014550	ath:AT1G33700/ath:AT3G24180/ath:AT2G28100/ath:AT1G05590	4	2	Ila01G010540/Ila09G014550	2	Ila08G009400/Ila14G024960
ath00908	Zeatin biosynthesis	13/884	92/6107	0.583511989561862	0.999999999957573	Ila01G006110/Ila10G005910/Ila10G005920/Ila15G011320/Ila06G012190/Ila19G011740/Ila14G012120/Ila08G012960/Ila10G005850/Ila10G005950/Ila19G011910/Ila14G012150/Ila03G007570	Ila01G006110/Ila10G005910/Ila10G005920/Ila15G011320/Ila06G012190/Ila19G011740/Ila14G012120/Ila08G012960/Ila10G005850/Ila10G005950/Ila19G011910/Ila14G012150/Ila03G007570	ath:AT2G36780/ath:AT1G22370/ath:AT1G22370/ath:AT5G21482/ath:AT1G22360/ath:AT2G36780/ath:AT1G22400/ath:AT5G19040/ath:AT1G22400/ath:AT1G22360/ath:AT2G36780/ath:AT1G22370/ath:AT2G36780	13	5	Ila01G006110/Ila14G012120/Ila10G005850/Ila10G005950/Ila14G012150	8	Ila10G005910/Ila10G005920/Ila15G011320/Ila06G012190/Ila19G011740/Ila08G012960/Ila19G011910/Ila03G007570
ath00100	Steroid biosynthesis	7/884	50/6107	0.59980348459703	0.999999999957573	Ila01G002740/Ila09G001560/Ila0G010160/Ila0G014300/Ila05G011990/Ila18G018330/Ila09G000540	Ila01G002740/Ila09G001560/Ila0G010160/Ila0G014300/Ila05G011990/Ila18G018330/Ila09G000540	ath:AT4G12110/ath:AT4G34640/ath:AT4G37760/ath:AT4G37760/ath:AT1G58440/ath:AT4G34640/ath:AT1G20330	7	0		7	Ila01G002740/Ila09G001560/Ila0G010160/Ila0G014300/Ila05G011990/Ila18G018330/Ila09G000540
ath00730	Thiamine metabolism	4/884	30/6107	0.649738046527088	0.999999999957573	Ila16G021720/Ila17G013800/Ila17G019070/Ila08G013400	Ila16G021720/Ila17G013800/Ila17G019070/Ila08G013400	ath:AT4G15560/ath:AT2G29630/ath:AT2G29630/ath:AT4G15560	4	1	Ila08G013400	3	Ila16G021720/Ila17G013800/Ila17G019070
ath00900	Terpenoid backbone biosynthesis	9/884	68/6107	0.667342045230492	0.999999999957573	Ila20G002530/Ila16G021720/Ila19G001540/Ila09G002370/Ila08G013400/Ila05G014190/Ila14G017770/Ila17G008180/Ila12G005440	Ila20G002530/Ila16G021720/Ila19G001540/Ila09G002370/Ila08G013400/Ila05G014190/Ila14G017770/Ila17G008180/Ila12G005440	ath:AT3G29430/ath:AT4G15560/ath:AT5G58770/ath:AT4G34350/ath:AT4G15560/ath:AT4G36810/ath:AT3G54250/ath:AT1G17050/ath:AT1G74470	9	1	Ila08G013400	8	Ila20G002530/Ila16G021720/Ila19G001540/Ila09G002370/Ila05G014190/Ila14G017770/Ila17G008180/Ila12G005440
ath04145	Phagosome	14/884	106/6107	0.687633978209106	0.999999999957573	Ila02G000340/Ila12G009400/Ila18G010150/Ila02G001450/Ila04G008910/Ila0G000130/Ila17G008440/Ila06G005260/Ila02G001560/Ila20G011830/Ila15G014540/Ila15G004330/Ila05G009390/Ila16G017670	Ila02G000340/Ila12G009400/Ila18G010150/Ila02G001450/Ila04G008910/Ila0G000130/Ila17G008440/Ila06G005260/Ila02G001560/Ila20G011830/Ila15G014540/Ila15G004330/Ila05G009390/Ila16G017670	ath:AT1G08450/ath:AT5G07340/ath:AT1G56340/ath:AT5G61790/ath:AT5G52270/ath:AT4G24920/ath:AT2G34250/ath:AT1G04820/ath:AT5G07340/ath:AT5G45970/ath:AT5G23860/ath:AT5G23860/ath:AT4G09720/ath:AT4G28950	14	9	Ila02G000340/Ila12G009400/Ila18G010150/Ila02G001450/Ila04G008910/Ila0G000130/Ila17G008440/Ila02G001560/Ila05G009390	5	Ila06G005260/Ila20G011830/Ila15G014540/Ila15G004330/Ila16G017670
ath00450	Selenocompound metabolism	3/884	24/6107	0.696365233141366	0.999999999957573	Ila08G012060/Ila11G007740/Ila14G003200	Ila08G012060/Ila11G007740/Ila14G003200	ath:AT3G22890/ath:AT3G22890/ath:AT3G01120	3	0		3	Ila08G012060/Ila11G007740/Ila14G003200
ath00565	Ether lipid metabolism	4/884	32/6107	0.700761103341326	0.999999999957573	Ila18G009800/Ila16G019250/Ila10G000910/Ila06G008530	Ila18G009800/Ila16G019250/Ila10G000910/Ila06G008530	ath:AT3G16785/ath:AT3G15730/ath:AT4G35790/ath:AT4G35790	4	1	Ila16G019250	3	Ila18G009800/Ila10G000910/Ila06G008530
ath00600	Sphingolipid metabolism	5/884	40/6107	0.706781351714481	0.999999999957573	Ila01G010540/Ila08G009400/Ila04G007100/Ila19G000410/Ila09G014550	Ila01G010540/Ila08G009400/Ila04G007100/Ila19G000410/Ila09G014550	ath:AT1G33700/ath:AT3G24180/ath:AT3G56310/ath:AT3G51730/ath:AT1G05590	5	3	Ila01G010540/Ila04G007100/Ila09G014550	2	Ila08G009400/Ila19G000410
ath00020	Citrate cycle (TCA cycle)	8/884	63/6107	0.710148913510464	0.999999999957573	Ila12G005450/Ila08G015440/Ila11G011170/Ila17G001650/Ila02G009230/Ila09G019060/Ila14G018520/Ila11G010580	Ila12G005450/Ila08G015440/Ila11G011170/Ila17G001650/Ila02G009230/Ila09G019060/Ila14G018520/Ila11G010580	ath:AT3G47520/ath:AT1G48030/ath:AT1G48030/ath:AT4G26910/ath:AT1G65930/ath:AT1G01090/ath:AT3G52200/ath:AT5G49460	8	3	Ila17G001650/Ila02G009230/Ila14G018520	5	Ila12G005450/Ila08G015440/Ila11G011170/Ila09G019060/Ila11G010580
ath00300	Lysine biosynthesis	2/884	17/6107	0.728705302786455	0.999999999957573	Ila06G000370/Ila05G009900	Ila06G000370/Ila05G009900	ath:AT5G14060/ath:AT2G13810	2	1	Ila05G009900	1	Ila06G000370
ath00270	Cysteine and methionine metabolism	17/884	132/6107	0.737386564519026	0.999999999957573	Ila20G011290/Ila12G005450/Ila18G001390/Ila03G000550/Ila06G000370/novel.723/Ila01G010440/Ila07G010090/Ila08G003190/Ila14G003200/Ila18G011100/Ila18G011050/Ila14G004500/Ila20G007980/Ila16G000980/Ila18G010320/Ila09G008880	Ila20G011290/Ila12G005450/Ila18G001390/Ila03G000550/Ila06G000370/-/Ila01G010440/Ila07G010090/Ila08G003190/Ila14G003200/Ila18G011100/Ila18G011050/Ila14G004500/Ila20G007980/Ila16G000980/Ila18G010320/Ila09G008880	ath:AT5G53970/ath:AT3G47520/ath:AT3G61440/ath:AT3G08860/ath:AT5G14060/ath:AT5G43850/ath:AT4G31990/ath:AT1G23820/ath:AT3G25570/ath:AT3G01120/ath:AT4G01850/ath:AT4G01850/ath:AT3G25570/ath:AT1G05010/ath:AT1G05010/ath:AT1G09240/ath:AT4G01850	17	2	Ila20G011290/Ila01G010440	15	Ila12G005450/Ila18G001390/Ila03G000550/Ila06G000370/novel.723/Ila07G010090/Ila08G003190/Ila14G003200/Ila18G011100/Ila18G011050/Ila14G004500/Ila20G007980/Ila16G000980/Ila18G010320/Ila09G008880
ath00640	Propanoate metabolism	6/884	52/6107	0.783934917322397	0.999999999957573	Ila16G015300/Ila08G015440/Ila11G011170/Ila10G006800/Ila15G014780/Ila03G001280	Ila16G015300/Ila08G015440/Ila11G011170/Ila10G006800/Ila15G014780/Ila03G001280	ath:AT3G24360/ath:AT1G48030/ath:AT1G48030/ath:AT1G36160/ath:AT4G20930/ath:AT3G51840	6	4	Ila16G015300/Ila10G006800/Ila15G014780/Ila03G001280	2	Ila08G015440/Ila11G011170
ath01240	Biosynthesis of cofactors	39/884	301/6107	0.801515781881765	0.999999999957573	Ila17G013800/Ila02G004160/Ila07G001430/Ila14G001760/Ila14G008360/Ila06G005560/Ila17G019070/Ila09G001850/Ila05G000250/Ila16G024770/novel.716/Ila01G007800/Ila13G007590/Ila08G015440/Ila01G001600/Ila01G001720/Ila08G011940/Ila11G011170/Ila12G012520/Ila13G007490/Ila09G014230/Ila18G011100/Ila18G011050/Ila14G003520/Ila20G010200/Ila16G002140/Ila10G001970/Ila05G007280/Ila09G017340/Ila06G005540/Ila0G006010/…	Ila17G013800/Ila02G004160/Ila07G001430/Ila14G001760/Ila14G008360/Ila06G005560/Ila17G019070/Ila09G001850/Ila05G000250/Ila16G024770/-/Ila01G007800/Ila13G007590/Ila08G015440/Ila01G001600/Ila01G001720/Ila08G011940/Ila11G011170/Ila12G012520/Ila13G007490/Ila09G014230/Ila18G011100/Ila18G011050/Ila14G003520/Ila20G010200/Ila16G002140/Ila10G001970/Ila05G007280/Ila09G017340/Ila06G005540/Ila0G006010/Ila16G02…	ath:AT2G29630/ath:AT1G17710/ath:AT4G21470/ath:AT5G14760/ath:AT4G37930/ath:AT4G37930/ath:AT2G29630/ath:AT2G16370/ath:AT1G06570/ath:AT1G74960/ath:AT1G78680/ath:AT5G11540/ath:AT5G58800/ath:AT1G48030/ath:AT4G11570/ath:AT4G11570/ath:AT5G28840/ath:AT1G48030/ath:AT1G17710/ath:AT5G01410/ath:AT5G40850/ath:AT4G01850/ath:AT4G01850/ath:AT5G15490/ath:AT2G20860/ath:AT4G27270/ath:AT1G48320/ath:AT1G69740/ath:AT2…	39	10	Ila09G001850/Ila05G000250/novel.716/Ila13G007590/Ila05G007280/Ila09G017340/Ila04G005910/Ila13G000820/Ila02G008000/Ila04G005410	29	Ila17G013800/Ila02G004160/Ila07G001430/Ila14G001760/Ila14G008360/Ila06G005560/Ila17G019070/Ila16G024770/Ila01G007800/Ila08G015440/Ila01G001600/Ila01G001720/Ila08G011940/Ila11G011170/Ila12G012520/Ila13G007490/Ila09G014230/Ila18G011100/Ila18G011050/Ila14G003520/Ila20G010200/Ila16G002140/Ila10G001970/Ila06G005540/Ila0G006010/Ila16G021240/Ila17G001550/Ila09G008880/Ila02G008710
ath00903	Limonene and pinene degradation	1/884	11/6107	0.821207066398102	0.999999999957573	Ila02G008000	Ila02G008000	ath:AT3G48000	1	1	Ila02G008000	0
ath03060	Protein export	7/884	66/6107	0.86081531139197	0.999999999957573	Ila14G027480/Ila01G000380/Ila04G010180/Ila08G001860/Ila0G000130/Ila17G008440/Ila0G019980	Ila14G027480/Ila01G000380/Ila04G010180/Ila08G001860/Ila0G000130/Ila17G008440/Ila0G019980	ath:AT5G42020/ath:AT5G42020/ath:AT5G42020/ath:AT2G01110/ath:AT4G24920/ath:AT2G34250/ath:AT2G39960	7	6	Ila14G027480/Ila01G000380/Ila04G010180/Ila0G000130/Ila17G008440/Ila0G019980	1	Ila08G001860
ath00790	Folate biosynthesis	3/884	32/6107	0.862220513199878	0.999999999957573	Ila09G001850/novel.716/Ila04G005410	Ila09G001850/-/Ila04G005410	ath:AT2G16370/ath:AT1G78680/ath:AT5G05980	3	3	Ila09G001850/novel.716/Ila04G005410	0
ath00590	Arachidonic acid metabolism	1/884	13/6107	0.869305544966041	0.999999999957573	Ila16G016320	Ila16G016320	ath:AT4G29210	1	0		1	Ila16G016320
ath03440	Homologous recombination	6/884	60/6107	0.88439736483488	0.999999999957573	Ila17G025500/Ila11G003300/Ila05G015410/Ila18G002910/Ila14G022850/Ila16G017420	Ila17G025500/Ila11G003300/Ila05G015410/Ila18G002910/Ila14G022850/Ila16G017420	ath:AT4G02110/ath:AT2G31970/ath:AT5G42470/ath:AT2G45280/ath:AT3G42670/ath:AT4G35740	6	6	Ila17G025500/Ila11G003300/Ila05G015410/Ila18G002910/Ila14G022850/Ila16G017420	0
ath00650	Butanoate metabolism	2/884	25/6107	0.895550057666768	0.999999999957573	Ila17G012980/Ila05G000060	Ila17G012980/Ila05G000060	ath:AT2G26800/ath:AT2G02010	2	0		2	Ila17G012980/Ila05G000060
ath00760	Nicotinate and nicotinamide metabolism	2/884	27/6107	0.918741936789415	0.999999999957573	Ila14G001760/Ila02G008710	Ila14G001760/Ila02G008710	ath:AT5G14760/ath:AT5G50210	2	0		2	Ila14G001760/Ila02G008710
ath03250	Viral life cycle - HIV-1	3/884	39/6107	0.935817775186323	0.999999999957573	Ila05G003390/Ila10G002080/Ila07G010860	Ila05G003390/Ila10G002080/Ila07G010860	ath:AT1G13190/ath:AT5G45190/ath:AT1G13190	3	1	Ila10G002080	2	Ila05G003390/Ila07G010860
ath01212	Fatty acid metabolism	10/884	103/6107	0.943233658688442	0.999999999957573	Ila16G018570/Ila16G024770/Ila0G011600/Ila16G015640/Ila10G006800/Ila0G011590/Ila03G010640/Ila08G008520/Ila11G009970/Ila03G001280	Ila16G018570/Ila16G024770/Ila0G011600/Ila16G015640/Ila10G006800/Ila0G011590/Ila03G010640/Ila08G008520/Ila11G009970/Ila03G001280	ath:AT1G08510/ath:AT1G74960/ath:AT2G33150/ath:AT4G29010/ath:AT1G36160/ath:AT2G33150/ath:AT3G12120/ath:AT2G33150/ath:AT3G06810/ath:AT3G51840	10	6	Ila0G011600/Ila10G006800/Ila0G011590/Ila08G008520/Ila11G009970/Ila03G001280	4	Ila16G018570/Ila16G024770/Ila16G015640/Ila03G010640
ath00340	Histidine metabolism	1/884	19/6107	0.948986243493307	0.999999999957573	Ila02G008000	Ila02G008000	ath:AT3G48000	1	1	Ila02G008000	0
ath00904	Diterpenoid biosynthesis	2/884	32/6107	0.957302165672136	0.999999999957573	Ila04G008400/Ila16G002930	Ila04G008400/Ila16G002930	ath:AT5G51810/ath:AT1G61120	2	0		2	Ila04G008400/Ila16G002930
ath04070	Phosphatidylinositol signaling system	7/884	81/6107	0.959672528434379	0.999999999957573	Ila05G011880/Ila10G010450/Ila14G022360/Ila08G015120/Ila03G001410/Ila08G012040/Ila05G006790	Ila05G011880/Ila10G010450/Ila14G022360/Ila08G015120/Ila03G001410/Ila08G012040/Ila05G006790	ath:AT4G08170/ath:AT1G21980/ath:AT3G08510/ath:AT5G49480/ath:AT3G08510/ath:AT3G43810/ath:AT1G21980	7	2	Ila14G022360/Ila08G012040	5	Ila05G011880/Ila10G010450/Ila08G015120/Ila03G001410/Ila05G006790
ath04120	Ubiquitin mediated proteolysis	17/884	169/6107	0.966328574428032	0.999999999957573	Ila0G008580/Ila19G006040/Ila15G020350/Ila03G004320/Ila20G005140/Ila11G008680/Ila01G001420/Ila06G008290/Ila06G002240/Ila11G004230/Ila13G010540/Ila13G001800/Ila04G011190/Ila05G013090/Ila10G002640/Ila15G008100/Ila08G015580	Ila0G008580/Ila19G006040/Ila15G020350/Ila03G004320/Ila20G005140/Ila11G008680/Ila01G001420/Ila06G008290/Ila06G002240/Ila11G004230/Ila13G010540/Ila13G001800/Ila04G011190/Ila05G013090/Ila10G002640/Ila15G008100/Ila08G015580	ath:AT5G22920/ath:AT5G22920/ath:AT2G33770/ath:AT5G20620/ath:AT1G78870/ath:AT5G19180/ath:AT1G63800/ath:AT1G64230/ath:AT1G14400/ath:AT3G09790/ath:AT1G50490/ath:AT5G18650/ath:AT3G16090/ath:AT3G57870/ath:AT4G36800/ath:AT5G25560/ath:AT1G23410	17	15	Ila0G008580/Ila19G006040/Ila03G004320/Ila20G005140/Ila11G008680/Ila01G001420/Ila06G002240/Ila11G004230/Ila13G010540/Ila13G001800/Ila04G011190/Ila05G013090/Ila10G002640/Ila15G008100/Ila08G015580	2	Ila15G020350/Ila06G008290
ath00040	Pentose and glucuronate interconversions	6/884	74/6107	0.966928815377055	0.999999999957573	Ila18G007240/Ila14G025240/Ila14G025250/Ila20G002930/Ila14G003520/Ila05G007900	Ila18G007240/Ila14G025240/Ila14G025250/Ila20G002930/Ila14G003520/Ila05G007900	ath:AT5G57655/ath:AT5G51970/ath:AT5G51970/ath:AT1G11580/ath:AT5G15490/ath:AT5G52560	6	1	Ila18G007240	5	Ila14G025240/Ila14G025250/Ila20G002930/Ila14G003520/Ila05G007900
ath03410	Base excision repair	3/884	46/6107	0.971519467206447	0.999999999957573	Ila13G001240/Ila17G015440/Ila08G003380	Ila13G001240/Ila17G015440/Ila08G003380	ath:AT4G02390/ath:AT1G08260/ath:AT1G13635	3	2	Ila13G001240/Ila17G015440	1	Ila08G003380
ath00562	Inositol phosphate metabolism	7/884	85/6107	0.971920975812387	0.999999999957573	Ila12G012330/Ila05G011880/Ila10G010450/Ila14G022360/Ila03G001410/Ila02G010080/Ila05G006790	Ila12G012330/Ila05G011880/Ila10G010450/Ila14G022360/Ila03G001410/Ila02G010080/Ila05G006790	ath:AT1G14520/ath:AT4G08170/ath:AT1G21980/ath:AT3G08510/ath:AT3G08510/ath:AT2G22240/ath:AT1G21980	7	2	Ila12G012330/Ila14G022360	5	Ila05G011880/Ila10G010450/Ila03G001410/Ila02G010080/Ila05G006790
ath00561	Glycerolipid metabolism	6/884	76/6107	0.972713444279821	0.999999999957573	Ila02G005790/Ila07G005940/Ila15G012760/Ila04G007100/Ila16G019770/Ila02G008000	Ila02G005790/Ila07G005940/Ila15G012760/Ila04G007100/Ila16G019770/Ila02G008000	ath:AT1G80460/ath:AT1G15080/ath:AT4G33030/ath:AT3G56310/ath:AT5G20410/ath:AT3G48000	6	3	Ila02G005790/Ila04G007100/Ila02G008000	3	Ila07G005940/Ila15G012760/Ila16G019770
ath00290	Valine, leucine and isoleucine biosynthesis	1/884	24/6107	0.976725557741564	0.999999999957573	Ila0G002680	Ila0G002680	ath:AT3G23940	1	1	Ila0G002680	0
ath00780	Biotin metabolism	1/884	24/6107	0.976725557741564	0.999999999957573	Ila16G024770	Ila16G024770	ath:AT1G74960	1	0		1	Ila16G024770
ath00770	Pantothenate and CoA biosynthesis	2/884	38/6107	0.98073567823173	0.999999999957573	Ila0G002680/Ila02G008000	Ila0G002680/Ila02G008000	ath:AT3G23940/ath:AT3G48000	2	2	Ila0G002680/Ila02G008000	0
ath00564	Glycerophospholipid metabolism	10/884	117/6107	0.981545062495819	0.999999999957573	Ila01G008940/Ila07G005940/Ila18G009800/Ila12G011030/Ila12G004390/Ila15G008520/Ila16G019250/Ila10G000910/Ila05G009260/Ila06G008530	Ila01G008940/Ila07G005940/Ila18G009800/Ila12G011030/Ila12G004390/Ila15G008520/Ila16G019250/Ila10G000910/Ila05G009260/Ila06G008530	ath:AT5G20060/ath:AT1G15080/ath:AT3G16785/ath:AT3G15650/ath:AT5G08030/ath:AT5G20060/ath:AT3G15730/ath:AT4G35790/ath:AT1G71697/ath:AT4G35790	10	3	Ila12G004390/Ila16G019250/Ila05G009260	7	Ila01G008940/Ila07G005940/Ila18G009800/Ila12G011030/Ila15G008520/Ila10G000910/Ila06G008530
ath01232	Nucleotide metabolism	9/884	109/6107	0.98314809012447	0.999999999957573	Ila07G007510/Ila09G018170/Ila09G001850/Ila20G001080/Ila03G001220/Ila07G009570/Ila12G003450/Ila04G005910/Ila13G000820	Ila07G007510/Ila09G018170/Ila09G001850/Ila20G001080/Ila03G001220/Ila07G009570/Ila12G003450/Ila04G005910/Ila13G000820	ath:AT1G26190/ath:AT3G27060/ath:AT2G16370/ath:AT4G26510/ath:AT2G38280/ath:AT2G38280/ath:AT1G73980/ath:AT4G18440/ath:AT4G02120	9	7	Ila07G007510/Ila09G018170/Ila09G001850/Ila20G001080/Ila07G009570/Ila04G005910/Ila13G000820	2	Ila03G001220/Ila12G003450
ath04130	SNARE interactions in vesicular transport	3/884	55/6107	0.99050034803579	0.999999999957573	Ila04G008910/Ila17G013740/Ila17G025550	Ila04G008910/Ila17G013740/Ila17G025550	ath:AT5G52270/ath:AT3G55600/ath:AT3G55600	3	3	Ila04G008910/Ila17G013740/Ila17G025550	0
ath00240	Pyrimidine metabolism	6/884	88/6107	0.991874462169571	0.999999999957573	Ila07G007510/Ila09G018170/Ila09G001850/Ila20G001080/Ila12G003450/Ila13G000820	Ila07G007510/Ila09G018170/Ila09G001850/Ila20G001080/Ila12G003450/Ila13G000820	ath:AT1G26190/ath:AT3G27060/ath:AT2G16370/ath:AT4G26510/ath:AT1G73980/ath:AT4G02120	6	5	Ila07G007510/Ila09G018170/Ila09G001850/Ila20G001080/Ila13G000820	1	Ila12G003450
ath00061	Fatty acid biosynthesis	3/884	57/6107	0.992606263132529	0.999999999957573	Ila16G018570/Ila16G024770/Ila10G006800	Ila16G018570/Ila16G024770/Ila10G006800	ath:AT1G08510/ath:AT1G74960/ath:AT1G36160	3	1	Ila10G006800	2	Ila16G018570/Ila16G024770
ath03430	Mismatch repair	2/884	48/6107	0.995097099323229	0.999999999957573	Ila16G015370/Ila15G020510	Ila16G015370/Ila15G020510	ath:AT3G24495/ath:AT1G65070	2	1	Ila15G020510	1	Ila16G015370
ath00230	Purine metabolism	8/884	113/6107	0.995228927504295	0.999999999957573	Ila14G007920/Ila09G018170/Ila08G012060/Ila11G007740/Ila02G002750/Ila03G001220/Ila07G009570/Ila04G005910	Ila14G007920/Ila09G018170/Ila08G012060/Ila11G007740/Ila02G002750/Ila03G001220/Ila07G009570/Ila04G005910	ath:AT2G14750/ath:AT3G27060/ath:AT3G22890/ath:AT3G22890/ath:AT1G54130/ath:AT2G38280/ath:AT2G38280/ath:AT4G18440	8	3	Ila09G018170/Ila07G009570/Ila04G005910	5	Ila14G007920/Ila08G012060/Ila11G007740/Ila02G002750/Ila03G001220
ath00062	Fatty acid elongation	1/884	35/6107	0.995869213122541	0.999999999957573	Ila09G001940	Ila09G001940	ath:AT1G19440	1	0		1	Ila09G001940
ath04144	Endocytosis	15/884	191/6107	0.998395974077785	0.999999999957573	Ila10G010450/Ila08G015510/Ila14G006970/Ila18G019010/Ila18G009800/Ila0G016860/Ila16G019250/Ila11G010310/Ila08G015550/Ila20G011800/Ila07G001270/Ila10G000910/Ila05G009390/Ila05G006790/Ila06G008530	Ila10G010450/Ila08G015510/Ila14G006970/Ila18G019010/Ila18G009800/Ila0G016860/Ila16G019250/Ila11G010310/Ila08G015550/Ila20G011800/Ila07G001270/Ila10G000910/Ila05G009390/Ila05G006790/Ila06G008530	ath:AT1G21980/ath:AT1G10630/ath:AT1G10630/ath:AT2G17840/ath:AT3G16785/ath:AT4G26750/ath:AT3G15730/ath:AT1G48790/ath:AT1G10630/ath:AT5G60860/ath:AT1G60860/ath:AT4G35790/ath:AT4G09720/ath:AT1G21980/ath:AT4G35790	15	8	Ila08G015510/Ila18G019010/Ila0G016860/Ila16G019250/Ila11G010310/Ila20G011800/Ila07G001270/Ila05G009390	7	Ila10G010450/Ila14G006970/Ila18G009800/Ila08G015550/Ila10G000910/Ila05G006790/Ila06G008530
ath04136	Autophagy - other	1/884	42/6107	0.998627684115672	0.999999999957573	Ila15G002640	Ila15G002640	ath:AT4G16520	1	1	Ila15G002640	0
ath03008	Ribosome biogenesis in eukaryotes	4/884	89/6107	0.999425347856463	0.999999999957573	Ila18G000920/Ila19G002370/Ila13G004010/Ila03G002130	Ila18G000920/Ila19G002370/Ila13G004010/Ila03G002130	ath:AT2G46230/ath:AT4G22380/ath:AT2G20490/ath:AT4G22380	4	4	Ila18G000920/Ila19G002370/Ila13G004010/Ila03G002130	0
ath03020	RNA polymerase	1/884	51/6107	0.999667907637666	0.999999999957573	Ila09G012590	Ila09G012590	ath:AT3G57080	1	0		1	Ila09G012590
ath03022	Basal transcription factors	2/884	68/6107	0.999713574913969	0.999999999957573	Ila19G009640/Ila03G012280	Ila19G009640/Ila03G012280	ath:AT1G55520/ath:AT3G10330	2	2	Ila19G009640/Ila03G012280	0
ath03018	RNA degradation	9/884	154/6107	0.999808783738639	0.999999999957573	Ila09G016210/Ila16G018240/Ila12G009870/Ila13G010820/Ila06G005490/Ila01G010630/Ila18G005920/Ila18G016470/Ila12G007080	Ila09G016210/Ila16G018240/Ila12G009870/Ila13G010820/Ila06G005490/Ila01G010630/Ila18G005920/Ila18G016470/Ila12G007080	ath:AT1G02080/ath:AT4G26270/ath:AT1G80780/ath:AT4G27490/ath:AT5G09590/ath:AT2G32070/ath:AT3G52150/ath:AT1G49760/ath:AT4G32175	9	5	Ila09G016210/Ila13G010820/Ila06G005490/Ila18G005920/Ila12G007080	4	Ila16G018240/Ila12G009870/Ila01G010630/Ila18G016470
ath00190	Oxidative phosphorylation	13/884	200/6107	0.999887160353056	0.999999999957573	Ila01G009750/Ila18G006140/Ila15G006530/Ila16G001410/Ila05G009760/Ila16G002820/Ila17G004660/Ila15G020830/Ila01G000100/Ila0G015970/Ila12G006150/Ila16G000310/Ila15G010620	Ila01G009750/Ila18G006140/Ila15G006530/Ila16G001410/Ila05G009760/Ila16G002820/Ila17G004660/Ila15G020830/Ila01G000100/Ila0G015970/Ila12G006150/Ila16G000310/Ila15G010620	ath:AT4G32260/ath:AT5G13450/ath:AT1G01050/ath:AT4G04640/ath:AT4G09650/ath:AT1G07180/ath:AT4G28220/ath:AT1G07180/ath:AT1G01050/ath:AT2G07727/ath:AT5G62670/ath:AT5G47630/ath:AT2G24520	13	5	Ila18G006140/Ila15G006530/Ila16G002820/Ila01G000100/Ila16G000310	8	Ila01G009750/Ila16G001410/Ila05G009760/Ila17G004660/Ila15G020830/Ila0G015970/Ila12G006150/Ila15G010620
ath03030	DNA replication	1/884	60/6107	0.999919819081643	0.999999999957573	Ila17G015440	Ila17G015440	ath:AT1G08260	1	1	Ila17G015440	0
ath03013	Nucleocytoplasmic transport	8/884	156/6107	0.999954686012229	0.999999999957573	Ila18G011550/Ila09G011410/novel.1956/novel.2249/Ila19G009720/Ila05G013090/Ila18G011570/Ila07G002010	Ila18G011550/Ila09G011410/-/-/Ila19G009720/Ila05G013090/Ila18G011570/Ila07G002010	ath:AT1G10390/ath:AT5G06120/ath:AT5G19820/ath:AT5G06120/ath:AT5G19820/ath:AT3G57870/ath:AT1G10390/ath:AT4G24880	8	7	Ila18G011550/Ila09G011410/novel.1956/novel.2249/Ila19G009720/Ila05G013090/Ila18G011570	1	Ila07G002010
ath00970	Aminoacyl-tRNA biosynthesis	1/884	71/6107	0.999985927295507	0.999999999957573	Ila18G015330	Ila18G015330	ath:AT4G33760	1	1	Ila18G015330	0
ath03015	mRNA surveillance pathway	7/884	159/6107	0.999991952178924	0.999999999957573	Ila05G003390/Ila12G001470/Ila07G010860/Ila18G005920/Ila06G012110/Ila18G016470/Ila20G001890	Ila05G003390/Ila12G001470/Ila07G010860/Ila18G005920/Ila06G012110/Ila18G016470/Ila20G001890	ath:AT1G13190/ath:AT1G18070/ath:AT1G13190/ath:AT3G52150/ath:AT5G65260/ath:AT1G49760/ath:AT3G07810	7	2	Ila12G001470/Ila18G005920	5	Ila05G003390/Ila07G010860/Ila06G012110/Ila18G016470/Ila20G001890
ath03420	Nucleotide excision repair	1/884	76/6107	0.999993626365397	0.999999999957573	Ila17G015440	Ila17G015440	ath:AT1G08260	1	1	Ila17G015440	0
ath03040	Spliceosome	6/884	237/6107	0.999999999957573	0.999999999957573	Ila19G002370/Ila20G005070/Ila04G002520/Ila02G008590/Ila03G002130/Ila16G003960	Ila19G002370/Ila20G005070/Ila04G002520/Ila02G008590/Ila03G002130/Ila16G003960	ath:AT4G22380/ath:AT3G15010/ath:AT4G30220/ath:AT5G63120/ath:AT4G22380/ath:AT3G15010	6	3	Ila19G002370/Ila04G002520/Ila03G002130	3	Ila20G005070/Ila02G008590/Ila16G003960
