# Supplementary material for: Transcriptomic and Structural Insights into Leaf Variegation Development in Ilex × ‘Solar Flare’
Source: Int J Mol Sci. 2025 Apr 23;26(9):3999. doi: 10.3390/ijms26093999 (PMC12071917; doi:10.3390/ijms26093999)
Supplement: Supplementary file 1 [file ijms-26-03999-s001.zip › Table S5.xls]

## Sheet: Sheet1
Gene ID	Gene names	Description	VG-1_FPKM	VG-2_FPKM	VG-3_FPKM	VY-1_FPKM	VY-2_FPKM	VY-3_FPKM	VG vs VY_log2FC	Padj	regulated	GO terms
GLK
Ila20G011400	GLK1	Transcription activator GLK1	35.3164195959336	27.2984934947727	31.8916041370836	10.1897834651893	9.75689210354095	7.28917005055283	-1.79769	7.63346760522438e-17	down
Ila17G003740	GLK2	Transcription activator GLK2	92.4073454533681	65.6168651940537	83.3202006997831	24.7973490957321	26.2139387696766	22.5052602564831	-1.71711	4.00916541369042e-18	down
Chloroplast
Ila05G001670	LIR1	Light-regulated protein	491.950947811262	498.346166795759	415.573028325166	223.630735324958	199.903397175014	197.492436328182	-1.18171405408085	2.34458558729174e-13	down	chloroplast
Chlorophylls metabolism
Ila20G004240	PORA	Protochlorophyllide reductase	3.29929329505326	3.89001922954494	6.30166081665052	13.1697271361395	10.8598665077854	8.53911736754404	1.2684	0.00054832110038756	up
Ila20G003850	PORA	Protochlorophyllide reductase	1.42338853231511	2.86182777631882	2.94008028317733	7.94511813785663	6.1379739059446	5.27456505944174	1.4164	0.000606653999235369	up
Ila17G009680	PORA	Protochlorophyllide reductase	97.6757159148097	72.9757358843813	196.927322873361	233.481364848066	239.196670667637	221.845326892953	0.918863	0.0261598989399407	up
Ila05G007280	HEMB1	Delta-aminolevulinic acid dehydratase 1	29.9288499331534	27.7410015065877	41.3895756311854	50.8410851385216	50.3228538029569	52.1318876036724	0.628651	0.00968797044514163	up
Ila09G012370	CHLD	Magnesium-chelatase subunit ChlD	54.2216419383263	31.1459428792496	53.5244553435506	78.8622056295753	74.5572005515156	70.9351021974081	0.690326	0.0203469088301427	up
Ila17G016020	PAO	Pheophorbide a oxygenase	46.3217123221312	38.6756502083224	35.5918686211386	71.2659702473362	56.8526597571713	59.7306990253634	0.636701	0.00440189531889401	up
Ila19G011500	CHLH	Magnesium-chelatase subunit ChlH	658.461275689167	735.084183730156	660.700295504696	489.076351696485	488.464780100228	429.516454816768	-0.54844	0.000786658102881248	down
Ila13G002920	CLHG	Chlorophyllase	8.16449904795455	7.00723224787579	10.5035223337408	3.41700386158426	2.41119689958977	3.22663306562672	-1.50599	3.55743241121727e-05	down
Ila13G002910	CLHG	Chlorophyllase	54.0930525256122	28.7909447915085	62.3070436966503	16.5742269985933	27.0742529994773	24.2267744913826	-1.09746	0.00383981346520615	down
Ila09G014230	COBA	S-adenosyl-L-methionine-dependent uroporphyrinogen III methyltransferase	21.5089229878786	37.7027663882873	28.5406162996481	16.8864268030999	15.9887398275334	16.0700355507627	-0.845184	0.00450884867273808	down
Ila12G005440	CHLP	Geranylgeranyl diphosphate reductase	818.515495659846	994.522525005484	702.167835956755	636.907929689121	633.451513488144	518.896034004122	-0.494524	0.0486040186473712	down
Carotenoids metabolism
Ila17G014380	AAO3	Abscisic-aldehyde oxidase	11.9789238660396	13.1744474278869	10.7653659159443	19.9845939586491	20.9239564843168	23.6157555025864	0.842524	5.61359795169056e-06	up
Ila16G006300	NCED2	9-cis-epoxycarotenoid dioxygenase NCED2	4.2546511717599	5.32533861261193	3.33365148198074	0.619347040176094	0.775904501293652	0.498386663334278	-2.77407	5.94353481837736e-14	down
Ila06G009790	PSY	Bifunctional 15-cis-phytoene synthase	331.632680967081	314.621311580492	258.614352872955	166.47569000418	185.036051495029	153.235681341983	-0.845212	7.55049247623652e-06	down
Ila10G003260	CYP707A1	Abscisic acid 8'-hydroxylase	45.1445154762213	26.7853991114288	33.8956	14.5864882907286	20.390482137219	13.1642399738762	-1.13867	0.000155695658649734	down
Ila20G005950	NCED1	9-cis-epoxycarotenoid dioxygenase NCED1	1.33798725277219	3.54074973212341	0.480089525881526	0.246367321139451	0.289210504588476	0.126660378725223	-3.0251	0.000421159106189023	down
Ila18G003700	CCD7	Carotenoid cleavage dioxygenase 7	0.426422372195719	2.36156379666679	0.344014896522182	0.166730301401646	0.0400345849238318	0.115719349793725	-3.29005	0.0101686841002746	down
Ila04G000150	LUT5	Protein LUTEIN DEFICIENT 5	45.5452238783679	27.3263578395283	55.7808839339072	22.2483295709292	27.4303871918433	23.4842974402481	-0.814974	0.0142464803134987	down
Ila03G012540	LCYB	Lycopene beta cyclase	61.4552979957965	71.6016025733016	50.4191865503534	45.4250928386063	39.8152535344801	34.4044702386065	-0.620217	0.0158946339017778	down
Flavonoid biosynthesis
Ila14G014210	CYP75B1	Flavonoid 3'-monooxygenase	40.0652556585931	34.3932329701776	41.5811138612702	98.058369530809	106.542208766619	102.623244343688	1.40277	3.06698523639001e-20	up
Ila06G000200	CHS	Chalcone synthase	52.7472793399294	19.9673286214592	51.8780658129488	223.157608605846	250.848635676269	253.994548562091	2.54579	5.44404990668357e-14	up
Ila10G001350	F3H	Flavanone 3-dioxygenase	23.4161821614383	14.4984781219878	17.2482410763386	46.4465979011385	45.9620797388899	40.8109546217473	1.27002	1.06715038133121e-07	up
Ila14G023290	CHIL2	Chalcone isomerase-like protein 2	50.876014520527	23.1374501779032	41.8299179844539	81.8766813730507	98.1113041656781	87.188501234311	1.20417	0.000224402032137513	up
Ila16G012340	HCT	Shikimate O-hydroxycinnamoyltransferase	60.8394871586267	43.7236197807226	37.5861391817186	86.2021357616927	80.8709441471387	74.9078659062065	0.764292	0.00331273889044646	up
Ila05G006950	FLS	Flavonol synthase/flavanone 3-hydroxylase	184.490849659418	97.6224430474315	163.288820727357	240.438120425971	308.367224429667	259.266792393054	0.857673	0.0049794096089454	up
Ila09G018410	DFR	Dihydroflavonol 4-reductase	4.43703076958432	5.29613897375971	3.35583797146781	8.20727068807225	9.22862340978491	5.88150968310666	0.83004	0.0392194713167394	up
Ila17G020390	CYP73A	Trans-cinnamate 4-monooxygenase	148.334612793075	184.011032513913	138.735529449225	42.0227453412471	54.4066729172977	34.6128937219797	-1.84888	4.71581777215783e-16	down
Ila13G011590	ACT	Agmatine coumaroyltransferase-2	10.3348656678603	9.76463160286908	7.23210622356121	1.23210049528716	2.48919405722431	2.63422655265227	-2.10439	9.55267936475634e-09	down
Ila16G020890	HCT	Shikimate O-hydroxycinnamoyltransferase	29.8515730024723	30.9049075901149	20.729654360654	11.428040343868	11.2669742550951	7.07369577029484	-1.45672	5.61914703300462e-07	down
Ila18G016510	ATTSM1	Caffeoyl-CoA O-methyltransferase	120.696763642679	168.218060495548	115.868286142071	38.1190513077526	68.0180064466266	54.2698864650894	-1.33817	3.68215498329941e-06	down
Ila12G009720	HCT	Shikimate O-hydroxycinnamoyltransferase	16.6250216888498	21.4194901013254	15.6545329605873	6.43534698728566	9.58744165439759	6.15830047136031	-1.27847	6.56390190847015e-06	down
Ila16G020900	HCT	Shikimate O-hydroxycinnamoyltransferase	2.8464052285455	2.99806532539676	5.4422982884912	0.834704097294857	1.18651995580823	0.741538944536759	-2.03235	7.1403513033817e-06	down
Ila0G007580	CHSJ	Chalcone synthase J	2.03216911749522	4.50173098739606	0.819722995619263	0.278100932416027	0.228947782533163	0.294120014059051	-3.20322	4.52714260796395e-05	down
Ila09G018380	ANR	Anthocyanidin reductase	99.8229260860559	99.5215767779634	109.027362125032	74.4536298477017	66.375288748076	65.5812215963464	-0.581418	0.000601110709196285	down
Ila14G006580	ATTSM1	Caffeoyl-CoA O-methyltransferase	37.3502262415532	52.8969725311444	39.683000403312	20.1455093020489	29.8062617397021	20.3923209747609	-0.887962	0.00235222346093104	down
Ila09G003090	ATTSM1	Caffeoyl-CoA O-methyltransferase	71.6754580271894	95.6560297623985	109.469573783871	42.7336042734635	68.5096334143465	39.8430767040285	-0.874865	0.00763951104408984	down
Ila16G024470	CYP92C6	Trimethyltridecatetraene synthase	107.769476532564	134.120641607643	90.4652153129673	67.1415108261551	80.0772125098135	60.8355736222498	-0.679028	0.00811175736360597	down
Ila09G011730	CYP98A2	Cytochrome P450 98A2	22.7968274933397	28.5015030047222	30.8941041859316	13.6830263613326	22.2663790962117	13.6029202007867	-0.731799	0.0248764131494644	down
Photosynthesis - antenna protein
Ila15G017050	Lhcb1	Chlorophyll a-b binding protein 21	62.3709867640311	74.3249	184.38956905805	314.076757311883	239.713009924922	186.74120981322	1.20708	0.00965744808501296	up
Ila09G005840	Lhcb6	Chlorophyll a-b binding protein CP24 10A	331.980106766599	277.161195048093	317.162572473372	182.306889064626	190.055857644334	160.124848944353	-0.800927	2.51009723737725e-06	down
Ila18G014170	Lhcb6	Chlorophyll a-b binding protein CP24 10A	909.333401900641	663.341119191817	854.763577782358	454.871101360585	417.641554308896	319.560810310931	-1.02803	4.70638726108189e-06	down
Ila20G003640	Lhcb2	Chlorophyll a-b binding protein 13	994.307130497235	684.724629580143	1093.18094340297	432.770853355955	490.772237116502	369.974966256376	-1.10106	5.82022048913505e-06	down
Ila15G017070	Lhcb1	Chlorophyll a-b binding protein 21	7606.77171126245	6872.69180492035	6212.76548667046	4340.88147159122	3923.06086718709	3206.82265919136	-0.854027	1.68293528652419e-05	down
Ila17G007530	Lhcb1	Chlorophyll a-b binding protein 8	2386.14037266664	1742.30016686169	2243.04755410904	1337.03127721206	1199.59375876032	922.076289476718	-0.88346	0.000171293623454048	down
Ila17G002860	Lhcb2	Chlorophyll a-b binding protein 13	1073.65106480708	861.280168004257	1327.97369398902	686.389556946928	591.894339891059	447.002777260443	-0.920503	0.000552281951676779	down
Ila16G005220	Lhcb1	Chlorophyll a-b binding protein 21	1298.33802239466	1340.27078428609	1367.30046650637	945.941630224195	884.762050383204	676.090733509309	-0.678496	0.000801856576557755	down
Ila12G005390	Lhca5	Chlorophyll a-b binding protein P4	271.953688121604	181.413544689824	260.403639626541	140.898051623372	148.979262404956	134.27151602862	-0.752683	0.00128960936060632	down
Ila04G003660	Lhca1	Chlorophyll a-b binding protein 6A	298.530980369852	214.692626029061	329.224601527841	182.208316220401	173.062827166093	151.425623105972	-0.734914	0.00224143579272896	down
Ila0G007110	Lhcb6	Chlorophyll a-b binding protein CP24 10A	397.087809006989	300.542798940657	405.92112500982	278.009729128874	259.925412935041	205.751016443674	-0.571201	0.0216583265684551	down
Ila05G002580	Lhcb1	Chlorophyll a-b binding protein	630.216888841801	399.684937380036	727.146163223827	392.644807367501	382.970160006601	303.734351682257	-0.70404	0.0229909071996899	down
Ila05G002490	Lhca2	Chlorophyll a-b binding protein	198.821405213903	121.185748797497	205.934909574449	113.365858664162	118.970171329108	101.165029835728	-0.65862	0.0266160105434924	down
Ila04G003620	Lhca1	Chlorophyll a-b binding protein 6A	606.677895477258	395.667756948108	655.489515189544	386.314901761693	371.731925729005	328.633828026976	-0.610712	0.0287800945860753	down
Photosynthesis
PhotosystemII
Ila0G015340	PsbC	Photosystem II CP43 reaction center protein	71.6573508674846	160.122711366353	54.8677148392672	10.2742565089813	10.1806091316012	7.74391935750413	-3.35042	7.5206297183602e-19	down	thylakoid/thylakoid part/photosynthetic membrane
Ila0G002480	PsbC	Photosystem II CP43 reaction center protein	1.78916900080003	4.27858010723531	1.6238322198934	0.314802688122632	0.345550213274543	0.332935852649157	-2.95689	1.06909409047733e-05	down	thylakoid/thylakoid part/photosynthetic membrane
Ila06G003780	PsbO	Oxygen-evolving enhancer protein 1	982.196528031189	827.169078577276	976.243600380657	665.551645859693	615.053463362691	528.215492768906	-0.841657	0.00107689929974371	down	thylakoid/thylakoid part/photosynthetic membrane/thylakoid membrane
Ila14G005150	PsbO	Oxygen-evolving enhancer protein 1	643.29911139398	556.896055648732	668.714662990327	484.977450117835	467.772198520415	411.085959093107	-0.456478	0.0165954915386489	down	thylakoid/thylakoid part/photosynthetic membrane/thylakoid membrane
Ila0G000360	PsbQ	Photosynthetic NDH subunit of lumenal location 2	114.860568096987	93.4188035803286	109.432708233424	74.0684043385113	61.9658248424358	64.2784566086569	-0.625018	0.000954148017252517	down	thylakoid/thylakoid part/photosynthetic membrane/thylakoid membrane
Ila20G000680	PsbR	Photosystem II 10 kDa polypeptide	1700.41171158466	1143.01819307841	1442.26583403067	670.465914345505	637.86584791553	564.894848191383	-1.19631	5.86846921551286e-09	down	thylakoid/thylakoid part/photosynthetic membrane/thylakoid membrane
Ila05G007240	PsbS	Photosystem II 22 kDa protein	2172.73664824043	1211.30344829729	2060.65164855027	921.918206244548	970.109829806742	884.001738424344	-0.973426	0.00031068405747282	down
Ila13G003260	PsbW	Photosystem II reaction center W protein	787.587340672761	558.901	743.482894642732	397.79259529972	368.129214109254	342.470297997834	-0.917016	5.89436415993522e-06	down	thylakoid/thylakoid part/photosynthetic membrane
Ila07G010900	PsbY	Photosystem II core complex proteins psbY	709.521002220982	651.636386808884	632.01539814538	522.141933443139	488.021152206357	421.478485267186	-1.01723	0.0118291985191968	down	thylakoid/thylakoid part/photosynthetic membrane
Ila16G017210	PsbX	Photosystem II reaction centre X protein	1006.20344648654	927.650876739464	1033.77275876154	774.308200605408	663.476485467823	535.169178482704	-0.591103846083297	0.00774054259926449	down	thylakoid/thylakoid part/photosynthetic membrane
PhotosystemI
Ila11G008410	PsaD	Photosystem I reaction center subunit II	1419.17430068027	1332.54111620173	1304.47305477893	920.654044271739	793.417055371779	716.370849268186	-0.741471	2.03034804454236e-05	down	thylakoid/thylakoid part/photosynthetic membrane
Ila08G012620	PsaD	Photosystem I reaction center subunit II	17.4305639768662	8.62109359033457	12.7730307606048	5.7930185391639	7.20044709877494	3.15345169712797	-1.26862	0.0149480506755861	down	thylakoid/thylakoid part/photosynthetic membrane
Ila13G004500	PsaE	Photosystem I reaction center subunit IV A	845.750711201706	568.640404916245	806.208817291485	547.502057512104	528.96813944015	469.923043638975	-0.523912	0.0421328199484163	down	thylakoid/thylakoid part/photosynthetic membrane
Ila02G004970	PsaH	Photosystem I reaction center subunit VI	12.5319765233386	9.49871528110414	5.81426919307194	4.81313132991479	5.01795032017925	3.95918117244891	-1.01723	0.0118291985191968	down	thylakoid/thylakoid part/photosynthetic membrane
Ila16G006800	PsaK	Photosystem I reaction center subunit psaK	293.840921458745	172.314332743716	293.906350041871	160.37997039288	156.316921871611	124.20569490569	-0.480018	0.0112229460939989	down	thylakoid/thylakoid part/photosynthetic membrane
Ila17G020890	PsaL	Photosystem I reaction center subunit XI	1616.5446894217	1086.93252265835	1625.97272600144	924.080038512704	832.287629812375	662.286969839393	-0.552643	0.00324554307333402	down	thylakoid/thylakoid part/photosynthetic membrane
Ila14G012320	PsaN	Photosystem I reaction center subunit N	1013.83744722952	735.125712229412	925.337299356496	673.112010155045	654.900041402911	575.414190415717	-0.492702	0.0303832257820614	down	thylakoid/thylakoid part/photosynthetic membrane
Cytochrome b6/f complex
Ila20G009690	petC	Cytochrome b6-f complex iron-sulfur subunit	742.991663744509	571.651785399821	665.158712038263	397.037986826948	309.583816350106	336.56273608783	-0.926727	2.25566551602856e-06	down	thylakoid/thylakoid part/photosynthetic membrane/thylakoid membrane
Ila18G017230	petM	Cytochrome b6-f complex subunit 7 (Fragment)	258.489095574381	174.389533181367	290.803396368392	171.528903450338	147.424015336276	133.93531081196	-0.677525477925424	0.0170015846478712	down	thylakoid/thylakoid part/photosynthetic membrane
Photosynthethic electron transport
Ila06G008090	PetH	Ferredoxin--NADP reductase	1245.63783652798	892.176106168198	1123.77038956659	635.321280038669	596.045931023183	523.97791507656	-0.895994	9.13717598847202e-06	down
Ila0G006980	PetH	Ferredoxin--NADP reductase, root-type isozyme	6.6343523867217	9.94103305364678	9.59389512848141	5.9143624513681	5.26943736796752	4.14087741983079	-0.492702	0.0303832257820614	down
F-type ATPase
Ila16G001410	atpC	ATP synthase gamma chain	541.661601947141	544.413706470768	533.517272484904	410.101196113021	356.643896281618	343.15144759849	-0.667735	0.000769340757584315	down
Ila05G009760	atpD	ATP synthase delta chain	465.680206062243	452.382735048527	503.45910490651	368.261699357472	313.457552499711	288.841597456376	-0.787171	0.00853139402616163	down
Ila01G009750	atpF	ATP synthase subunit b	901.999406980648	714.761512950766	788.119434683003	496.438971086584	432.517765501413	382.356018276767	-0.877427	5.28551386006622e-06	down
Carbon fixation in photosynthetic organisms
Ila12G013650	GPT	Alanine aminotransferase 2	4.28894191606874	4.36679124046165	7.39916002083501	42.378084510999	19.1083563102395	23.2587887344207	2.39848	4.44481324986291e-11	up
Ila02G003240	GPT	Alanine aminotransferase 2	8.7427410335843	7.78920006820327	9.7980644073643	16.7529004729604	11.514610409958	12.4486330585446	0.626461	0.0309636834794645	up
Ila05G003070	GAPC2	Glyceraldehyde-3-phosphate dehydrogenase GAPC2	59.7645224126886	88.2325365500537	68.5333165553839	119.13716936758	94.3758760487581	100.947951492018	0.535487	0.0481316624650813	up
Ila20G001070	RBCMT	Fructose-bisphosphate aldolase 5	382.333580500921	273.820522190086	332.67204270837	60.0893411227386	56.1818259693519	27.5653397145211	-2.78379	1.26602750294972e-20	down
Ila15G000460	PRK	Phosphoribulokinase	216.781272909857	215.246717147753	205.846754111593	101.936030418198	102.306452018238	90.3786815478589	-1.11695	1.51031255609189e-15	down
Ila09G001490	ALDC	Fructose-bisphosphate aldolase 2	5362.76291689087	4104.66931517688	4263.50627600446	1853.92386251628	1662.41393280991	1286.17199049935	-1.51831	5.05949897736914e-13	down
Ila15G000510	PRK	Phosphoribulokinase	109.275610255227	112.783673885207	99.3090061578006	53.5179748337313	52.1674191313366	44.1866395663334	-1.1033	2.23087704746654e-11	down
Ila12G005450	MDH1B	Malate dehydrogenase	10.4368191713335	14.0616256333295	14.2665259319206	2.84821	4.6073361769939	3.57212425238158	-1.81507	1.30250286099875e-10	down
Ila01G005860	PRK	Phosphoribulokinase	51.3186035351422	42.918297524016	67.8128177293043	25.4759833948998	24.3138822322048	20.1933715018364	-1.21278	7.40714926929606e-07	down
Ila04G005930	S17P	Sedoheptulose-1,7-bisphosphatase	465.56060736607	416.649193529532	390.708683224125	262.978591457632	239.827761509197	215.63072377662	-0.827999	1.56850908784771e-06	down
Ila10G000370	GAPB	Glyceraldehyde-3-phosphate dehydrogenase B	2005.05618808548	1338.05170978006	1730.37360058299	896.757592246343	859.622607484516	733.747081473396	-1.02899	1.91380551791239e-06	down
Ila05G008900	FBP2	Fructose-1,6-bisphosphatase	405.859818821074	243.125379084454	317.506595107252	166.739558318761	167.358892079267	128.875327987702	-1.06426	3.23093096986341e-05	down
Ila06G006300	RBCS	Ribulose bisphosphate carboxylase small subunit	15116.3958499068	9221.58012558979	14811.8178060957	6917.72662335223	6824.82455201311	6170.09812638782	-0.97693	7.25884948962733e-05	down
Ila01G007530	MAOX	NADP-dependent malic enzyme	10.7350140048002	9.2657568275821	13.1463676980411	3.91347177357929	6.2749315270146	4.63915325502143	-1.16173	9.34053447772303e-05	down
Ila07G007190	PPC4	Phosphoenolpyruvate carboxylase 4	35.4493305386293	41.2717773323316	43.5827351146594	25.2947133794727	26.7288509351338	26.6364222441051	-0.614917	0.000380046274628539	down
Ila03G001860	FBP	Fructose-1,6-bisphosphatase	191.742734339689	168.03359583246	180.743305992982	133.366540301648	120.03136346725	111.137074901437	-0.570659	0.00104964662128699	down
Ila05G003950	GGAT2	Glutamate--glyoxylate aminotransferase 2	758.62195063216	698.123777269271	591.650080332131	485.294961544893	465.995283036341	413.765894824775	-0.588603	0.00272015333629068	down
Ila18G002890	TKT	Transketolase	49.2200392120087	49.2409285318927	44.1844747032993	32.770959833566	35.6024704114427	33.5599339470351	-0.487365	0.00452822128252909	down
Ila09G016460	TKT	Transketolase	313.742840412091	266.908331488869	277.335095603265	217.142551817499	201.318708696703	181.198358287626	-0.51933	0.0047474810157552	down
Ila07G000880	GAPA1	Glyceraldehyde-3-phosphate dehydrogenase GAPA1	1193.8815059804	743.842525836473	1121.04160462123	680.885931333802	656.308694888338	568.517549649587	-0.684431	0.00927157163587905	down
Ila20G000270	PGK2	Phosphoglycerate kinase	579.832837326919	445.316625354757	555.33629127219	399.827190623518	364.815272867196	331.885023864233	-0.529494	0.0117640193737654	down
novel.556	FBP	Fructose-1,6-bisphosphatase	2.21340494944333	1.76931900646705	1.50664845144748	0.58416993672241	0.888366849848857	0.405443789630739	-1.55062	0.0201369454334458	down
Ila14G024750	TKT	Transketolase	185.440798628938	151.276290720825	217.227441536101	138.187637077864	127.952741459858	123.492690411789	-0.509039	0.0252296452264555	down
Ila08G013260	PPD	Pyruvate, phosphate dikinase	116.147599317448	83.4868685481692	70.2559342250178	59.6002631075133	64.7261062714758	56.6872454781688	-0.579723	0.0421328199484163	down
Nitrogen metabolism
Ila14G024010	GDHA	Glutamate dehydrogenase A	1.59205716172884	1.49721785317937	2.23964994735297	4.83208787171286	3.67696175036312	3.88836628756034	1.21458	0.000168531390963892	up
Ila05G006740	NADH	Nitrate reductase [NADH]	110.008575119945	201.958142320587	81.321823955699	21.1378125727626	20.9011017858308	14.0781218589235	-2.81354	1.1982267946091e-16	down
Ila18G016650	NIR1	Ferredoxin--nitrite reductase	29.582006918205	60.3082061157219	35.1805822119891	8.13643870840033	7.41252114742665	4.65055645759253	-2.63415	1.49138856232716e-15	down
Ila03G009960	GDH1	Glutamate dehydrogenase 1	13.6284165917495	14.1724767894743	16.2012314675522	8.09369359869425	7.42561993258771	5.0305405785157	-1.10138	3.17447480567918e-05	down
Ila08G013090	LGS	Glutamine synthetase	762.26863494131	496.965678361091	630.557	355.276280842694	351.787873446615	305.319669467378	-0.902812	5.30683139276718e-05	down
Ila02G006670	GLNA	Glutamine synthetase nodule isozyme	691.438615344308	714.533976532911	579.151883937287	404.116595071552	427.016819390335	415.036183853948	-0.674707	6.96628237730836e-05	down
Ila14G007750	AMDA	Acetamidase	34.0501225464755	42.6956624464985	34.2780832668122	13.428302165231	17.031171156217	21.0295810052222	-1.10968	0.000320433644620349	down
Ila19G012640	GLU1	Ferredoxin-dependent glutamate synthase 1	424.933012037087	314.824928749171	344.791638694787	232.890375341493	234.502103808255	220.751607886803	-0.658904	0.000676417795836141	down
Ila17G016330	NRT21	High-affinity nitrate transporter 2.1	12.6421131657282	21.2937650229955	4.49535473303822	3.23695419425531	4.50402902754506	2.9570785594286	-1.85047	0.00090845949023763	down
Ila14G001730	CA14	Carbonic anhydrase	3173.81672912671	2250.11388470621	3485.69376998808	1896.35985262266	1906.47495012863	1622.34826648574	-0.717074	0.00292124326775238	down
Ila14G007760	FKFA	Formamidase	198.34103505999	207.066000288598	147.442531718886	104.148959975582	113.580562513936	129.916640912053	-0.67254	0.00438277908557783	down
Ila02G011640	GS1-2	Glutamine synthetase cytosolic isozyme 2	656.333605615449	787.884429263493	481.023389865694	392.310925728583	400.330229684351	405.336001193401	-0.688113	0.00679077995062016	down
Ila04G009790	GLT1	Glutamate synthase 1 [NADH]	23.9711581900815	37.4052015129223	24.867818401467	19.641013133609	16.9164204316833	13.828383909986	-0.778575	0.00701465716131416	down
Ila04G009770	GLT1	Glutamate synthase 1 [NADH]	12.8997281029267	18.8863141717436	13.3151265253587	10.5520937714433	9.12889186260817	7.30566848067903	-0.744077	0.00809303856312093	down
Ila02G011510	GS1-2	Glutamine synthetase cytosolic isozyme 2	1123.65654398151	1393.96358938904	686.075451497728	672.393071633742	586.865474484326	520.329825184246	-0.852501	0.00887374709557026	down
Ila0G011760	GLNA	Glutamine synthetase nodule isozyme	8.86026739884506	8.01802628737128	9.17943864460316	5.14749668009198	4.09644204446434	5.58010117885559	-0.815503	0.0212726558850261	down
Ila05G004340	GLNA	Glutamine synthetase nodule isozyme	11.8179320842317	11.0253771834878	11.7941498076468	7.62153876507424	8.59328819853797	7.66628608073717	-0.538529	0.0303955210825106	down
