# Supplementary material for: Transcriptomic and Structural Insights into Leaf Variegation Development in Ilex × ‘Solar Flare’
Source: Int J Mol Sci. 2025 Apr 23;26(9):3999. doi: 10.3390/ijms26093999 (PMC12071917; doi:10.3390/ijms26093999)
Supplement: Supplementary file 1 [file ijms-26-03999-s001.zip › Table S6.xls]

## Sheet: gsea_report_for_VY_168584082889
NAME	GS<br> follow link to MSigDB	GS DETAILS	SIZE	ES	NES	NOM p-val	FDR q-val	FWER p-val	RANK AT MAX	LEADING EDGE
UBIQUITIN_MEDIATED_PROTEOLYSIS(ATH04120)	UBIQUITIN_MEDIATED_PROTEOLYSIS(ATH04120)	Details ...	169	-0.467056	-1.63197	0	0.551712	0.343	8862	tags=46%, list=31%, signal=66%
HOMOLOGOUS_RECOMBINATION(ATH03440)	HOMOLOGOUS_RECOMBINATION(ATH03440)	Details ...	60	-0.345718	-1.62813	0	0.314219	0.387	5116	tags=27%, list=18%, signal=32%
PROTEIN_PROCESSING_IN_ENDOPLASMIC_RETICULUM(ATH04141)	PROTEIN_PROCESSING_IN_ENDOPLASMIC_RETICULUM(ATH04141)	Details ...	260	-0.453632	-1.5832	0	0.310661	0.44	5366	tags=32%, list=19%, signal=39%
RIBOSOME_BIOGENESIS_IN_EUKARYOTES(ATH03008)	RIBOSOME_BIOGENESIS_IN_EUKARYOTES(ATH03008)	Details ...	89	-0.387792	-1.5316	0	0.362699	0.705	9652	tags=51%, list=33%, signal=76%
VARIOUS_TYPES_OF_N_GLYCAN_BIOSYNTHESIS(ATH00513)	VARIOUS_TYPES_OF_N_GLYCAN_BIOSYNTHESIS(ATH00513)	Details ...	38	-0.584506	-1.51626	0	0.334483	0.705	9078	tags=63%, list=31%, signal=92%
N_GLYCAN_BIOSYNTHESIS(ATH00510)	N_GLYCAN_BIOSYNTHESIS(ATH00510)	Details ...	52	-0.562601	-1.50859	0	0.310523	0.752	9097	tags=58%, list=31%, signal=84%
PROTEASOME(ATH03050)	PROTEASOME(ATH03050)	Details ...	77	-0.587797	-1.48362	0	0.3445	0.808	10136	tags=79%, list=35%, signal=121%
NUCLEOCYTOPLASMIC_TRANSPORT(ATH03013)	NUCLEOCYTOPLASMIC_TRANSPORT(ATH03013)	Details ...	156	-0.318457	-1.43982	0.122841	0.403661	0.808	9765	tags=44%, list=34%, signal=66%
NUCLEOTIDE_EXCISION_REPAIR(ATH03420)	NUCLEOTIDE_EXCISION_REPAIR(ATH03420)	Details ...	76	-0.414102	-1.43755	0.127237	0.363699	0.808	9685	tags=55%, list=33%, signal=83%
SNARE_INTERACTIONS_IN_VESICULAR_TRANSPORT(ATH04130)	SNARE_INTERACTIONS_IN_VESICULAR_TRANSPORT(ATH04130)	Details ...	55	-0.388206	-1.41337	0	0.406104	0.854	7564	tags=35%, list=26%, signal=47%
RIBOSOME(ATH03010)	RIBOSOME(ATH03010)	Details ...	394	-0.43883	-1.40099	0.184524	0.388351	0.893	8055	tags=51%, list=28%, signal=69%
FLAVONE_AND_FLAVONOL_BIOSYNTHESIS(ATH00944)	FLAVONE_AND_FLAVONOL_BIOSYNTHESIS(ATH00944)	Details ...	16	-0.441789	-1.38261	0	0.418645	0.893	4565	tags=38%, list=16%, signal=44%
ISOQUINOLINE_ALKALOID_BIOSYNTHESIS(ATH00950)	ISOQUINOLINE_ALKALOID_BIOSYNTHESIS(ATH00950)	Details ...	23	-0.439798	-1.36278	0	0.427992	0.952	4363	tags=35%, list=15%, signal=41%
GLUTATHIONE_METABOLISM(ATH00480)	GLUTATHIONE_METABOLISM(ATH00480)	Details ...	133	-0.338983	-1.34844	0	0.42055	0.952	3327	tags=18%, list=11%, signal=20%
VALINE__LEUCINE_AND_ISOLEUCINE_DEGRADATION(ATH00280)	VALINE__LEUCINE_AND_ISOLEUCINE_DEGRADATION(ATH00280)	Details ...	71	-0.335922	-1.19952	0.201183	0.770571	1	4974	tags=28%, list=17%, signal=34%
BASE_EXCISION_REPAIR(ATH03410)	BASE_EXCISION_REPAIR(ATH03410)	Details ...	46	-0.322362	-1.19333	0.0974155	0.7413	1	8041	tags=37%, list=28%, signal=51%
GLYCOSYLPHOSPHATIDYLINOSITOL_(GPI)_ANCHOR_BIOSYNTHESIS(ATH00563)	GLYCOSYLPHOSPHATIDYLINOSITOL_(GPI)_ANCHOR_BIOSYNTHESIS(ATH00563)	Details ...	35	-0.420194	-1.17558	0.205078	0.745805	1	10145	tags=51%, list=35%, signal=79%
BIOSYNTHESIS_OF_UNSATURATED_FATTY_ACIDS(ATH01040)	BIOSYNTHESIS_OF_UNSATURATED_FATTY_ACIDS(ATH01040)	Details ...	32	-0.448955	-1.16116	0.212982	0.750627	1	3699	tags=31%, list=13%, signal=36%
FOLATE_BIOSYNTHESIS(ATH00790)	FOLATE_BIOSYNTHESIS(ATH00790)	Details ...	32	-0.381504	-1.15813	0.276134	0.715159	1	4268	tags=22%, list=15%, signal=26%
TYROSINE_METABOLISM(ATH00350)	TYROSINE_METABOLISM(ATH00350)	Details ...	49	-0.347407	-1.15717	0.122137	0.685644	1	1292	tags=14%, list=4%, signal=15%
PANTOTHENATE_AND_COA_BIOSYNTHESIS(ATH00770)	PANTOTHENATE_AND_COA_BIOSYNTHESIS(ATH00770)	Details ...	38	-0.293272	-1.15663	0.102119	0.659798	1	5466	tags=32%, list=19%, signal=39%
PEROXISOME(ATH04146)	PEROXISOME(ATH04146)	Details ...	111	-0.285389	-1.15271	0.197674	0.656593	1	4159	tags=23%, list=14%, signal=26%
OTHER_GLYCAN_DEGRADATION(ATH00511)	OTHER_GLYCAN_DEGRADATION(ATH00511)	Details ...	27	-0.324731	-1.14493	0.204918	0.646631	1	5269	tags=30%, list=18%, signal=36%
BETA_ALANINE_METABOLISM(ATH00410)	BETA_ALANINE_METABOLISM(ATH00410)	Details ...	55	-0.29566	-1.10437	0.190299	0.713542	1	4775	tags=27%, list=16%, signal=33%
AUTOPHAGY___OTHER(ATH04136)	AUTOPHAGY___OTHER(ATH04136)	Details ...	42	-0.261573	-1.08704	0.303605	0.737394	1	9084	tags=38%, list=31%, signal=55%
PLANT_PATHOGEN_INTERACTION(ATH04626)	PLANT_PATHOGEN_INTERACTION(ATH04626)	Details ...	244	-0.248261	-1.08402	0.279678	0.719138	1	2470	tags=14%, list=9%, signal=15%
BASAL_TRANSCRIPTION_FACTORS(ATH03022)	BASAL_TRANSCRIPTION_FACTORS(ATH03022)	Details ...	68	-0.346391	-1.07851	0.327416	0.706224	1	9254	tags=43%, list=32%, signal=62%
TROPANE__PIPERIDINE_AND_PYRIDINE_ALKALOID_BIOSYNTHESIS(ATH00960)	TROPANE__PIPERIDINE_AND_PYRIDINE_ALKALOID_BIOSYNTHESIS(ATH00960)	Details ...	41	-0.330498	-1.07176	0.221591	0.701628	1	111	tags=10%, list=0%, signal=10%
DNA_REPLICATION(ATH03030)	DNA_REPLICATION(ATH03030)	Details ...	60	-0.284173	-1.0674	0.318618	0.691649	1	9685	tags=47%, list=33%, signal=70%
PHENYLALANINE_METABOLISM(ATH00360)	PHENYLALANINE_METABOLISM(ATH00360)	Details ...	41	-0.321401	-1.0529	0.299242	0.69274	1	2868	tags=20%, list=10%, signal=22%
PROPANOATE_METABOLISM(ATH00640)	PROPANOATE_METABOLISM(ATH00640)	Details ...	52	-0.293035	-1.0316	0.429134	0.710467	1	7192	tags=33%, list=25%, signal=43%
PYRIMIDINE_METABOLISM(ATH00240)	PYRIMIDINE_METABOLISM(ATH00240)	Details ...	88	-0.237427	-1.02024	0.284333	0.723205	1	4991	tags=17%, list=17%, signal=21%
ALPHA_LINOLENIC_ACID_METABOLISM(ATH00592)	ALPHA_LINOLENIC_ACID_METABOLISM(ATH00592)	Details ...	70	-0.271323	-1.01244	0.413989	0.720244	1	3699	tags=23%, list=13%, signal=26%
PROTEIN_EXPORT(ATH03060)	PROTEIN_EXPORT(ATH03060)	Details ...	66	-0.389227	-1.01099	0.293886	0.700355	1	8765	tags=47%, list=30%, signal=67%
RNA_DEGRADATION(ATH03018)	RNA_DEGRADATION(ATH03018)	Details ...	154	-0.202085	-0.977307	0.428008	0.7466	1	8383	tags=31%, list=29%, signal=43%
SPHINGOLIPID_METABOLISM(ATH00600)	SPHINGOLIPID_METABOLISM(ATH00600)	Details ...	40	-0.232106	-0.966046	0.488753	0.759098	1	5299	tags=20%, list=18%, signal=24%
VIRAL_LIFE_CYCLE___HIV_1(ATH03250)	VIRAL_LIFE_CYCLE___HIV_1(ATH03250)	Details ...	39	-0.200654	-0.937722	0.404624	0.811146	1	9369	tags=44%, list=32%, signal=64%
MISMATCH_REPAIR(ATH03430)	MISMATCH_REPAIR(ATH03430)	Details ...	48	-0.230502	-0.935288	0.606403	0.794793	1	8041	tags=38%, list=28%, signal=52%
FATTY_ACID_DEGRADATION(ATH00071)	FATTY_ACID_DEGRADATION(ATH00071)	Details ...	76	-0.23262	-0.931809	0.579882	0.778261	1	3699	tags=18%, list=13%, signal=21%
HISTIDINE_METABOLISM(ATH00340)	HISTIDINE_METABOLISM(ATH00340)	Details ...	19	-0.271567	-0.826789	0.519841	0.925864	1	2008	tags=11%, list=7%, signal=11%
2_OXOCARBOXYLIC_ACID_METABOLISM(ATH01210)	2_OXOCARBOXYLIC_ACID_METABOLISM(ATH01210)	Details ...	60	-0.226101	-0.826675	0.614481	0.904355	1	5115	tags=23%, list=18%, signal=28%
AMINOACYL_TRNA_BIOSYNTHESIS(ATH00970)	AMINOACYL_TRNA_BIOSYNTHESIS(ATH00970)	Details ...	71	-0.273266	-0.823536	0.715976	0.891067	1	9772	tags=42%, list=34%, signal=64%
OXIDATIVE_PHOSPHORYLATION(ATH00190)	OXIDATIVE_PHOSPHORYLATION(ATH00190)	Details ...	200	-0.150425	-0.818101	0.837113	0.875472	1	8106	tags=28%, list=28%, signal=38%
PHAGOSOME(ATH04145)	PHAGOSOME(ATH04145)	Details ...	106	-0.231834	-0.786219	0.704167	0.919936	1	3157	tags=11%, list=11%, signal=13%
NUCLEOTIDE_METABOLISM(ATH01232)	NUCLEOTIDE_METABOLISM(ATH01232)	Details ...	109	-0.196339	-0.775893	0.788934	0.920997	1	4750	tags=16%, list=16%, signal=19%
PORPHYRIN_METABOLISM(ATH00860)	PORPHYRIN_METABOLISM(ATH00860)	Details ...	63	-0.251787	-0.759902	0.597633	0.926904	1	8295	tags=44%, list=29%, signal=62%
OTHER_TYPES_OF_O_GLYCAN_BIOSYNTHESIS(ATH00514)	OTHER_TYPES_OF_O_GLYCAN_BIOSYNTHESIS(ATH00514)	Details ...	17	-0.254073	-0.699546	0.908524	0.985504	1	12039	tags=76%, list=42%, signal=131%
VALINE__LEUCINE_AND_ISOLEUCINE_BIOSYNTHESIS(ATH00290)	VALINE__LEUCINE_AND_ISOLEUCINE_BIOSYNTHESIS(ATH00290)	Details ...	24	-0.192694	-0.62757	0.914397	1	1	2119	tags=8%, list=7%, signal=9%
FATTY_ACID_ELONGATION(ATH00062)	FATTY_ACID_ELONGATION(ATH00062)	Details ...	35	-0.201846	-0.619294	0.793103	1	1	9101	tags=37%, list=31%, signal=54%
SPLICEOSOME(ATH03040)	SPLICEOSOME(ATH03040)	Details ...	237	-0.120584	-0.605805	0.916191	1	1	8792	tags=24%, list=30%, signal=35%
RNA_POLYMERASE(ATH03020)	RNA_POLYMERASE(ATH03020)		51	-0.142517	-0.59965	0.914729	0.988383	1	7020	tags=20%, list=24%, signal=26%
LYSINE_BIOSYNTHESIS(ATH00300)	LYSINE_BIOSYNTHESIS(ATH00300)		17	-0.274795	-0.591434	0.913215	0.976447	1	8396	tags=35%, list=29%, signal=50%
FATTY_ACID_METABOLISM(ATH01212)	FATTY_ACID_METABOLISM(ATH01212)		103	-0.191434	-0.585979	0.797071	0.960868	1	6645	tags=23%, list=23%, signal=30%
BIOTIN_METABOLISM(ATH00780)	BIOTIN_METABOLISM(ATH00780)		24	-0.231965	-0.534352	0.799569	0.969308	1	1636	tags=8%, list=6%, signal=9%
