# Supplementary material for: Transcriptomic and Structural Insights into Leaf Variegation Development in Ilex × ‘Solar Flare’
Source: Int J Mol Sci. 2025 Apr 23;26(9):3999. doi: 10.3390/ijms26093999 (PMC12071917; doi:10.3390/ijms26093999)
Supplement: Supplementary file 1 [file ijms-26-03999-s001.zip › Table S7.xls]

## Sheet: Porphyrin Metabolism (ATH00860)
Gene ID	Rank Metric Score	Running ES	Core Enrichment	Gene Name	Gene Description	VYvsVG_log2FoldChange	VYvsVG_padj
Ila18G004920	0.329901	0.24292	Yes	COX10	Protoheme IX farnesyltransferase	0.371724	0.801293501983423
Ila15G019570	0.33191	0.235105	Yes	CHLI	Magnesium-chelatase subunit ChlI	0.215285	0.5884473243963
Ila14G001420	0.337534	0.228349	Yes	SIRB	Sirohydrochlorin ferrochelatase	0.197113	0.698800647526921
Ila18G011600	0.363183	0.232029	Yes	SYEC	Glutamate--tRNA ligase, cytoplasmic	0.232516	0.5421742647486
Ila13G000070	0.387826	0.233216	Yes	PPXI	Protoporphyrinogen oxidase, chloroplastic	0.224252	0.489922236827797
Ila01G007020	0.393317	0.225789	Yes	HEMH	Ferrochelatase-2, chloroplastic	0.257716	0.521849421882141
Ila16G019240	0.406918	0.222869	Yes	HO1	Heme oxygenase 1	1.32847	1
Ila10G003060	0.408879	0.21264	Yes	UROS	Uroporphyrinogen-III synthase, chloroplastic	0.252715	0.52337634704213
Ila05G008140	0.475175	0.229828	Yes	SGRL	Magnesium dechelatase SGRL, chloroplastic	0.454979	0.504471166790071
Ila15G007220	0.476355	0.217682	Yes	HEMH	Ferrochelatase-2, chloroplastic	0.276122	0.253219024539259
Ila04G007000	0.481157	0.206512	Yes	DCUP	Uroporphyrinogen decarboxylase, chloroplastic	0.278462	0.323352111879708
Ila18G007640	0.518535	0.214932	Yes	NOL	Chlorophyll(ide) b reductase NOL, chloroplastic	0.387638	0.404685109749979
Ila20G005240	0.556312	0.214113	Yes	DCUP	Uroporphyrinogen decarboxylase 1	0.355842	0.335955260159161
Ila20G009520	0.590072	0.209243	Yes	FH	Frataxin, mitochondrial	1.75685	1
Ila20G000460	0.602771	0.196981	Yes	HEMC	Porphobilinogen deaminase, chloroplastic	0.437406	0.256684708176616
Ila17G000450	0.649634	0.192997	Yes	HEMC	Porphobilinogen deaminase, chloroplastic	0.446245	0.195936975036111
Ila02G001080	0.660058	0.17809	Yes	CHLM	Magnesium protoporphyrin IX methyltransferase, chloroplastic	0.455898	0.193571267784099
Ila13G013520	0.696449	0.169669	Yes	HY2	Phytochromobilin:ferredoxin oxidoreductase, chloroplastic	0.404732	0.122835496636581
Ila05G008020	0.755716	0.164182	Yes	SGRL	Magnesium dechelatase SGRL, chloroplastic	0.487625	0.245411571736908
Ila02G000680	0.822882	0.156544	Yes	GSA	Glutamate-1-semialdehyde 2,1-aminomutase, chloroplastic	0.506706	0.0550589250102232
Ila17G009680	0.982792	0.159156	Yes	PORA	Protochlorophyllide reductase, chloroplastic	0.918863	0.0261598989399407
Ila09G012370	1.0159	0.135859	Yes	CHLD	Magnesium-chelatase subunit ChlD, chloroplastic	0.690326	0.0203469088301427
Ila01G004050	1.04104	0.111093	Yes	PAO	Pheophorbide a oxygenase, chloroplastic	0.914346	0.206022049153325
Ila05G007280	1.04268	0.0832412	Yes	HEMB1	Delta-aminolevulinic acid dehydratase 1, chloroplastic	0.628651	0.00968797044514163
Ila17G016020	1.08535	0.0585623	Yes	PAO	Pheophorbide a oxygenase, chloroplastic	0.636701	0.00440189531889401
Ila12G008730	1.11034	0.0312766	Yes	GSA	Glutamate-1-semialdehyde 2,1-aminomutase, chloroplastic	1.82906	0.260665473813258
Ila20G004240	1.64273	0.0212308	Yes	PORA	Protochlorophyllide reductase, chloroplastic	1.2684	0.00054832110038756
Ila20G003850	1.83002	-0.0214588	Yes	PORA	Protochlorophyllide reductase, chloroplastic	1.4164	0.000606653999235369
